# Supplementary material for: Tracking Immunoglobulin Repertoire and Transcriptomic Changes in Germinal Center B Cells by Single-Cell Analysis
Source: Front Immunol. 2022 Jan 12;12:818758. doi: 10.3389/fimmu.2021.818758 (PMC8789751; doi:10.3389/fimmu.2021.818758)
Supplement: Supplementary file 6 [file Table_1.xlsx]

## Sheet: Table_S1
Table S1. Differential expression analysis comparing each cluster to all the others using MAST. For each gene, the table provides the average expression, the log2 fold change, and the q-value in each cluster.
Ensembl Transcript ID	Gene Symbol	DZ-1 avg log2(tpm + 1)	DZ-1 log2 fold change	DZ-1 q	DZ-2 avg log2(tpm + 1)	DZ-2 log2 fold change	DZ-2 q	DZ-3 avg log2(tpm + 1)	DZ-3 log2 fold change	DZ-3 q	DZ-4 avg log2(tpm + 1)	DZ-4 log2 fold change	DZ-4 q	LZ-1 avg log2(tpm + 1)	LZ-1 log2 fold change	LZ-1 q	LZ-2 avg log2(tpm + 1)	LZ-2 log2 fold change	LZ-2 q	LZ-3 avg log2(tpm + 1)	LZ-3 log2 fold change	LZ-3 q	INT-1 avg log2(tpm + 1)	INT-1 log2 fold change	INT-1 q	INT-2 avg log2(tpm + 1)	INT-2 log2 fold change	INT-2 q	INT-3 avg log2(tpm + 1)	INT-3 log2 fold change	INT-3 q	INT-4 avg log2(tpm + 1)	INT-4 log2 fold change	INT-4 q	FCRL2/3 avg log2(tpm + 1)	FCRL2/3 log2 fold change	FCRL2/3 q	PreM avg log2(tpm + 1)	PreM log2 fold change	PreM q	PBL-1 avg log2(tpm + 1)	PBL-1 log2 fold change	PBL-1 q	PBL-2 avg log2(tpm + 1)	PBL-2 log2 fold change	PBL-2 q
ENSG00000000003.14	TSPAN6	0.00196244	-0.00127923	1	0	-0.00331243	0.46583	0.00337484	0.000277207	1	0.00263504	-0.000557501	0.951287	0.0094662	0.00710626	0.0395016	0.00430207	0.00131575	0.9505	0.00465908	0.00158027	1	0	-0.00330487	0.0995077	0	-0.00359232	0.205531	0.011965	0.00896123	0.999015	0.00198529	-0.00126927	0.996912	0	-0.00319026	1	0.0123399	0.00933082	0.970254	0.00482136	0.00175673	0.993026	0	-0.00316247	0.970485
ENSG00000000419.12	DPM1	0.959809	-0.493267	0.00228565	1.57758	0.179622	0.000704075	1.80552	0.441071	4.06798e-16	1.8138	0.461523	2.9295e-17	0.988101	-0.470699	0.841307	1.48062	0.081045	0.0433378	2.71205	1.34327	3.77799e-05	3.4313	2.13957	1.6465e-17	0.954519	-0.521417	0.411573	1.0626	-0.350256	0.999015	0.651864	-0.84216	8.00281e-25	1.07335	-0.341754	1	0.805312	-0.610397	0.997078	1.19184	-0.22399	0.993026	1.6298	0.224338	3.36951e-22
ENSG00000000457.13	SCYL3	0.361964	-0.193785	0.0437984	0.53961	0.00161302	0.978684	0.686169	0.164354	0.502249	0.728101	0.216167	0.000203271	0.514805	-0.0260927	0.0581176	0.548287	0.011401	0.329486	0.777507	0.246642	0.803952	0.82914	0.307796	0.00188041	0.447387	-0.104262	0.997343	0.680549	0.144416	0.315077	0.31344	-0.250167	9.30959e-14	0.436806	-0.103394	0.363261	0.229892	-0.312077	0.311476	0.455747	-0.085275	0.993026	0.496957	-0.0416234	7.05389e-23
ENSG00000000460.16	C1orf112	0.253142	-0.622118	1.2506e-10	0.602863	-0.228628	0.000445894	1.47066	0.723765	4.82204e-11	2.22984	1.60553	1.79097e-201	0.264788	-0.620592	3.47982e-17	0.409943	-0.456792	4.08845e-34	1.42706	0.626856	1.23651e-11	2.19845	1.45927	0.000230629	0.291185	-0.606223	4.20707e-17	0.3681	-0.456642	0.133002	0.280162	-0.599556	1.10013e-07	0.367457	-0.460511	0.0285932	0.249274	-0.576454	0.522314	0.452771	-0.378824	0.000371191	0.332737	-0.491634	7.13669e-11
ENSG00000000938.12	FGR	0.115231	-0.0737453	0.128031	0.0442883	-0.146238	3.08496e-11	0.131531	-0.0562989	1.1814e-05	0.152789	-0.0335218	4.69026e-05	0.0506895	-0.147441	8.17788e-14	0.373572	0.213872	5.51042e-25	0.105732	-0.0788315	5.50224e-06	0.257067	0.0791151	0.893223	0.182545	0.000333456	0.378842	0.280753	0.09985	0.322327	0.0889797	-0.103871	0.00493915	0.75262	0.582261	2.25316e-29	1.13981	0.969615	7.25121e-47	0.174819	-0.00770169	0.993145	0.114584	-0.0684808	0.00555386
ENSG00000000971.15	CFH	0	0	1000	0	0	1000	0	0	1000	0	0	1000	0	0	1000	0	0	1000	0	0	1000	0	0	1000	0	0	1000	0	0	1000	0	0	1000	0	0	1000	0	0	1000	0	0	1000	0	0	1000
ENSG00000001036.13	FUCA2	0.496967	-0.339149	0.00111276	0.716415	-0.0941134	0.330348	1.01248	0.230049	0.740831	0.960502	0.176673	0.0135757	0.601857	-0.227885	0.445801	0.821798	0.0185495	0.9505	1.16955	0.375341	0.129919	1.65097	0.894418	0.00567995	0.635733	-0.19481	0.974405	0.758931	-0.0469094	0.999015	0.514982	-0.323191	1.15719e-19	0.840719	0.0362547	0.260459	0.510149	-0.298771	0.997078	0.933815	0.133193	0.00398781	1.71679	0.922493	1.69695e-75
ENSG00000001084.10	GCLC	0.135005	-0.0688035	0.54029	0.133779	-0.0675801	0.069983	0.212732	0.0168646	0.0402897	0.165989	-0.0358911	1.06984e-06	0.168186	-0.0328931	0.761721	0.2368	0.0438914	0.0733767	0.459658	0.270029	0.0122806	0.460377	0.277961	0.217318	0.180626	-0.0194394	0.260561	0.131351	-0.0670952	0.999015	0.145085	-0.0584105	8.46751e-07	0.170923	-0.0271695	1	0.177022	-0.0207735	0.165625	0.120715	-0.0795598	0.328056	0.343219	0.147425	4.05007e-12
ENSG00000001167.14	NFYA	0.300006	-0.198197	0.181557	0.511335	0.0330659	0.913362	0.478999	-0.0012661	5.12824e-07	0.866938	0.440039	1.28227e-23	0.395225	-0.0951601	0.789212	0.497571	0.0194867	0.785959	0.942862	0.476682	0.441491	0.827084	0.366904	7.24802e-05	0.302601	-0.204083	0.0087494	0.433903	-0.0468706	0.999015	0.245242	-0.26158	3.49988e-09	0.298161	-0.185774	0.636334	0.359747	-0.121909	0.997078	0.365614	-0.118606	0.393575	0.477184	-0.00299048	2.01345e-18
ENSG00000001460.17	STPG1	0.280673	-0.0404208	0.129495	0.323653	0.0066181	0.978684	0.482198	0.182897	0.00031265	0.382668	0.0742408	0.00326655	0.275858	-0.0465651	0.688732	0.292908	-0.0273907	0.926493	0.531714	0.220769	0.00527192	0.526562	0.221185	0.0573896	0.25564	-0.0710045	0.752203	0.463781	0.148381	0.0771023	0.167491	-0.166949	5.83385e-11	0.26903	-0.0493886	0.778299	0.132107	-0.187636	0.407913	0.201603	-0.119934	0.128668	0.137082	-0.182485	1.56678e-05
ENSG00000001461.16	NIPAL3	0.772764	-0.00560935	0.01463	0.815407	0.0397953	0.848557	0.950186	0.191261	0.0805634	0.876699	0.112441	0.107843	0.640578	-0.153849	0.145166	0.664274	-0.12698	0.00131289	0.765316	-0.0129254	7.11582e-07	0.9776	0.211228	0.000312724	0.79566	0.0204583	0.00126465	0.942785	0.167186	0.435808	0.601331	-0.196584	4.99014e-26	0.893096	0.117637	0.0161972	0.660125	-0.11922	0.997078	0.688808	-0.0922277	0.759227	0.974543	0.199034	2.47179e-18
ENSG00000001497.16	LAS1L	0.966732	-0.695749	0.00559378	1.68812	0.0943925	0.617505	2.05193	0.502624	4.25142e-11	1.97135	0.423523	5.09679e-29	1.05626	-0.608307	0.0935525	2.13277	0.596617	2.58632e-36	3.42351	1.87948	2.44567e-27	3.45143	1.95892	1	1.05439	-0.626115	0.00579331	1.33256	-0.270165	0.999015	0.807245	-0.881771	1.65778e-29	1.07926	-0.530653	0.530484	0.731888	-0.878101	0.220768	1.35966	-0.247946	0.993026	1.31445	-0.288026	3.83283e-15
ENSG00000001561.6	ENPP4	0.21555	-0.0121106	0.676958	0.176949	-0.0525815	0.367194	0.268254	0.0462796	0.0191343	0.182959	-0.049598	6.40795e-08	0.254132	0.0309032	0.0165106	0.267929	0.0462508	0.174585	0.418588	0.197825	0.027749	0.302839	0.0806712	0.0729286	0.223782	-0.00318875	0.247783	0.247273	0.0210013	0.999015	0.159408	-0.0747764	2.24792e-05	0.182779	-0.0446907	0.940732	0.155284	-0.0721699	0.997078	0.141802	-0.0877746	0.205662	0.0978803	-0.130216	9.94329e-06
ENSG00000001617.11	SEMA3F	0.00190352	0.000398517	0.979223	0	-0.00163373	0.800508	0	-0.00171071	0.265842	0.00259932	0.00120361	0.986215	0	-0.00172731	0.763765	0.00133006	-0.000236181	1	0	-0.00158783	0.450184	0.0100238	0.00897044	0.653865	0.00121353	-0.000376809	1	0	-0.00156248	0.999015	0.00205814	0.00057552	0.826622	0	-0.00157348	1	0	-0.00156074	0.997078	0	-0.00159626	0.993026	0	-0.00155977	0.970485
ENSG00000001629.9	ANKIB1	0.437181	-0.12521	0.771391	0.568606	0.0186841	0.018773	0.713181	0.180027	0.0742526	0.644301	0.106168	8.92442e-08	0.448566	-0.11477	0.988299	0.591064	0.0448112	0.172541	0.783878	0.239926	0.0492069	0.989214	0.463447	0.883123	0.453017	-0.112608	0.840186	0.358258	-0.195365	0.61944	0.367494	-0.204328	1.82949e-15	0.545296	-0.00580151	0.909189	0.330093	-0.223667	0.525931	0.399288	-0.157096	0.0981214	0.590087	0.0395762	7.65786e-30
ENSG00000001630.15	CYP51A1	0.756692	-0.58511	2.3152e-09	1.17486	-0.120423	0.369814	1.32281	0.0381097	5.44904e-14	1.23881	-0.0565013	8.57409e-28	1.46936	0.202706	4.13266e-25	1.75001	0.515951	7.94273e-27	2.15198	0.889556	1.4994e-07	2.15517	0.916556	0.440929	1.0338	-0.292752	0.620679	1.43602	0.149568	0.181914	0.809658	-0.533208	1.44481e-14	0.740603	-0.559299	3.57822e-05	0.744705	-0.550617	0.997078	1.75729	0.485521	5.26073e-13	1.39662	0.109434	1.83886e-21
ENSG00000001631.15	KRIT1	1.17805	-0.369567	0.188161	1.93206	0.443198	4.14043e-13	1.92247	0.453434	0.00494932	1.85249	0.385153	2.22142e-06	1.39392	-0.134493	0.157283	1.51223	-0.00190164	0.0156722	2.05827	0.56076	0.0133733	2.10574	0.625849	1.95869e-08	1.26432	-0.286936	0.0720145	1.37856	-0.137227	0.999015	0.925165	-0.655647	1.92466e-25	1.42477	-0.091025	0.802141	1.0926	-0.42664	0.867701	1.34501	-0.174938	0.415401	1.33682	-0.179233	1.64576e-26
ENSG00000002016.17	RAD52	0.321903	-0.0855091	0.99044	0.471848	0.0765586	0.199452	0.53487	0.150114	0.000189862	0.448133	0.0551916	0.0448025	0.36896	-0.0343581	0.481457	0.388528	-0.0123991	1	0.585912	0.191913	0.105834	0.704702	0.322635	1	0.308617	-0.104608	0.0918986	0.285505	-0.11568	0.999015	0.256251	-0.159654	5.8176e-14	0.459386	0.061014	0.0182755	0.21249	-0.189485	0.997078	0.289853	-0.113677	0.316534	0.2276	-0.174077	0.000161206
ENSG00000002079.14	MYH16	0	-0.000142796	1	0	-0.000137561	0.979937	0	-0.000144044	0.94871	0	-0.000147645	0.915164	0	-0.000145441	1	0	-0.000145082	0.958849	0	-0.000133697	0.989154	0.00238568	0.00238568	0.472975	0	-0.000149185	1	0	-0.000131562	0.999015	0	-0.000144524	1	0	-0.000132488	1	0	-0.000131415	0.997078	0	-0.000134406	0.993026	0	-0.000131334	0.970485
ENSG00000002330.13	BAD	1.45263	-0.533603	0.00245422	1.60251	-0.355184	2.50001e-07	2.46581	0.58626	2.03768e-07	3.02374	1.23564	4.20609e-28	1.47188	-0.521913	0.935895	1.53791	-0.446818	4.49708e-21	2.75348	0.840494	6.97339e-06	3.82122	1.99198	1.62084e-08	1.68177	-0.294078	0.00130097	1.272	-0.674737	0.0568701	1.06504	-0.971683	6.11001e-31	1.35093	-0.598908	0.00991977	1.02326	-0.925854	0.91974	2.0564	0.123033	0.0128441	2.07978	0.143878	1.13739e-39
ENSG00000002549.12	LAP3	2.85095	-0.927726	0.0030105	3.53472	-0.168956	0.00176462	4.28632	0.657276	3.86075e-27	3.71157	0.0198505	1.52571e-162	3.47666	-0.243702	1.02986e-07	4.46668	0.863649	2.06565e-36	5.55064	1.91253	9.8744e-40	5.90889	2.34218	1.38948e-39	3.63177	-0.0716754	5.82939e-16	2.64784	-1.06064	0.000119248	2.41387	-1.42568	4.71491e-40	2.94597	-0.763755	0.000724996	1.93956	-1.77665	0.00817283	3.84926	0.160671	0.0287868	3.60211	-0.0931092	4.34127e-26
ENSG00000002586.18	CD99	0.0915874	-0.00512139	0.87321	0.101879	0.00597514	0.999202	0.150351	0.0600548	0.0166037	0.149833	0.0609672	0.0164763	0.0386113	-0.0645846	0.000400939	0.0464767	-0.0556326	5.77693e-05	0.087566	-0.00893771	0.0636148	0.169727	0.077713	0.932161	0.095238	-0.00115415	0.806923	0.202165	0.107376	0.126846	0.0799737	-0.0181163	0.000159174	0.052603	-0.0445492	0.823874	0.114788	0.0187794	0.807239	0.0306449	-0.0679348	0.023336	0.104792	0.00865251	2.15998e-07
ENSG00000002586.18_PAR_Y	CD99	0.112397	0.0326151	0.00482073	0.0887138	0.00631693	0.992643	0.126784	0.0488688	0.045106	0.118153	0.0402707	0.19695	0.0408251	-0.0469884	0.0361495	0.0651444	-0.0196859	0.424066	0.0495648	-0.0341907	0.00845618	0.119507	0.0388673	0.459833	0.055138	-0.031745	0.373631	0.0502134	-0.0329873	0.999015	0.0701165	-0.0140732	0.00135893	0.00950203	-0.0747799	0.02213	0.111096	0.0286983	0.569089	0.0599744	-0.0235915	0.993026	0.235339	0.15441	4.26385e-13
ENSG00000002587.9	HS3ST1	0.0183813	0.00795019	0.99044	0.00645718	-0.0049802	0.978684	0.00942665	-0.00191908	0.219073	0	-0.0126912	0.0513758	0	-0.0125018	0.000548606	0	-0.012471	0.00702845	0	-0.0114923	0.679942	0.00495937	-0.00655281	0.451002	0.00141635	-0.0111955	0.0116808	0.0384117	0.0276301	0.759937	0	-0.0124229	1.78725e-07	0	-0.0113884	0.412739	0.562044	0.557825	2.89662e-39	0	-0.0115533	0.238396	0	-0.0112892	0.410521
ENSG00000002726.20	AOC1	0	-0.000203801	0.99044	0	-0.000196331	0.978684	0.00187071	0.00187071	0.100714	0	-0.000210722	0.940428	0	-0.000207577	0.987195	0	-0.000207065	0.9505	0	-0.000190815	0.999023	0	-0.000195883	1	0	-0.00021292	0.974405	0	-0.000187769	0.999015	0	-0.000206267	0.940144	0	-0.00018909	1	0	-0.000187559	0.997078	0	-0.000191828	0.993026	0	-0.000187443	0.970485
ENSG00000002745.12	WNT16	0	-0.00283299	0.277744	0	-0.00272914	0.609989	0	-0.00285775	0.383668	0.00248718	-9.96641e-05	0.937611	0.00350357	0.00104085	1	0.005203	0.00293807	0.776941	0.00448039	0.00196309	0.867385	0	-0.00272292	0.807372	0	-0.00295975	0.183468	0	-0.00261013	0.999015	0.00386276	0.00143427	1	0	-0.00262849	1	0.0661571	0.0643829	0.00203688	0	-0.00266655	0.910492	0	-0.00260559	0.970485
ENSG00000002746.14	HECW1	0	-0.000162396	1	0	-0.000156443	0.978684	0	-0.000163815	0.94871	0	-0.00016791	0.90885	0	-0.000165404	0.998871	0	-0.000164996	0.9505	0	-0.000152048	0.999023	0.00271314	0.00271314	0.32915	0	-0.000169662	0.995931	0	-0.000149621	0.999015	0	-0.000164361	1	0	-0.000150673	1	0	-0.000149453	0.997078	0	-0.000152855	0.993026	0	-0.000149361	0.970485
ENSG00000002822.15	MAD1L1	1.71182	0.186645	8.75021e-28	1.52128	-0.0221557	0.0973388	2.12237	0.64395	8.26689e-09	1.89829	0.405119	3.6322e-08	1.14843	-0.441271	7.21445e-07	1.53748	-0.00525474	0.710286	2.09769	0.57226	0.0693758	1.95451	0.436049	1.82155e-12	1.32375	-0.251092	0.14097	1.93163	0.394794	6.99221e-05	1.04135	-0.557722	8.48006e-16	1.19604	-0.353364	0.0106	0.738281	-0.814025	0.0196191	1.30826	-0.242258	0.358551	0.790907	-0.760264	7.38761e-29
ENSG00000002834.17	LASP1	2.03422	-0.476621	0.149193	2.04492	-0.44781	8.39791e-09	2.60325	0.150773	3.4365e-12	2.79417	0.371739	0.000112139	2.54953	0.0920375	2.55226e-10	2.81291	0.386238	8.43328e-09	2.67872	0.217689	1.2033e-09	3.18527	0.759159	0.000218315	2.55815	0.104312	6.12493e-12	2.45954	-0.00797771	0.999015	1.70707	-0.84671	6.63066e-24	2.80877	0.348486	0.000169324	1.70096	-0.776096	0.997078	2.59991	0.137225	0.193878	1.71068	-0.765777	1.26472e-26
ENSG00000002919.14	SNX11	0.826464	-0.987176	2.19101e-60	1.19411	-0.561305	1.02807e-19	1.31061	-0.458447	1.62472e-50	1.16393	-0.636779	3.15506e-96	3.06203	1.49985	1.77504e-217	3.08574	1.52266	4.18431e-175	3.89701	2.23891	8.07473e-130	1.60758	-0.122764	2.57294e-30	1.3127	-0.472411	4.94219e-17	1.42075	-0.307077	0.804323	1.07025	-0.727646	6.17891e-25	2.09756	0.381686	4.46793e-05	0.864707	-0.869776	0.000324941	2.33421	0.632305	4.40079e-13	0.953114	-0.779772	4.78351e-21
ENSG00000002933.7	TMEM176A	0	-0.00121138	0.659435	0	-0.00116697	0.914084	0.00165232	0.000611939	0.950986	0	-0.00125251	0.586651	0	-0.00123382	0.63767	0.00326929	0.00242396	0.604827	0	-0.00113418	0.999023	0	-0.00116431	0.958193	0.00130696	0.00023679	1	0	-0.00111608	0.999015	0	-0.00122603	0.483661	0.00829719	0.00734631	0.746844	0	-0.00111483	0.997078	0	-0.0011402	0.993026	0	-0.00111414	0.970485
ENSG00000003056.7	M6PR	2.79268	-0.831555	5.98015e-06	3.49198	-0.0598455	0.478585	3.73739	0.20971	2.68489e-33	3.6476	0.112809	2.12985e-55	3.63311	0.0948844	3.64477e-13	4.34573	0.891284	1.3153e-46	5.21202	1.71377	4.48532e-60	4.72964	1.24915	0.0119255	3.20503	-0.39475	0.00777655	3.74076	0.194953	0.175475	2.65191	-0.998367	6.61633e-35	3.38657	-0.165245	0.47346	3.06985	-0.484614	0.45133	3.50497	-0.045017	0.993026	2.74715	-0.81088	4.46746e-37
ENSG00000003096.14	KLHL13	0.00209897	-0.00040032	1	0	-0.00261045	0.603075	0.00149069	-0.00107895	0.934541	0.00252466	7.03608e-05	0.992819	0.00324551	0.000877149	0.948124	0.00155646	-0.00101321	0.985106	0	-0.00253711	0.37472	0.0103499	0.00834084	0.877556	0.0028942	0.000495886	0.976109	0	-0.00249661	0.999015	0	-0.00274257	0.618598	0.00831408	0.00597332	0.928158	0	-0.00249382	0.997078	0	-0.00255058	0.966539	0	-0.00249227	0.970485
ENSG00000003147.17	ICA1	0.118625	-0.140521	9.91097e-05	0.124351	-0.129301	5.93212e-06	0.243024	-0.00367948	0.0214447	0.172098	-0.0844596	1.44403e-12	0.382447	0.152532	8.74415e-19	0.364163	0.131716	2.65022e-08	0.742064	0.51068	9.32214e-16	0.408119	0.171087	1	0.207033	-0.0451829	0.30016	0.112959	-0.135211	0.528352	0.172446	-0.0822862	2.06953e-05	0.163324	-0.0847461	0.405288	0.0815224	-0.166892	0.372124	0.240466	-0.00608245	0.993026	0.0376228	-0.211213	9.09136e-06
ENSG00000003249.13	DBNDD1	0.451616	-0.234562	2.90793e-22	0.176258	-0.51783	3.48977e-31	0.302663	-0.401934	1.51732e-07	0.283366	-0.433936	2.45559e-13	1.29542	0.706718	3.41227e-51	0.474869	-0.212323	8.78406e-07	0.198927	-0.479928	6.08776e-05	0.154957	-0.539174	0.000110832	1.54331	1.00986	1.52502e-129	0.604636	-0.0609901	0.999015	1.2533	0.655346	2.04535e-16	0.0173337	-0.660971	2.77907e-31	0.059945	-0.612471	1.14316e-21	0.135177	-0.548498	3.31795e-28	0.0832781	-0.588479	6.42236e-14
ENSG00000003393.14	ALS2	0.104031	-0.0544325	0.950648	0.113686	-0.0422031	0.312785	0.183158	0.0329147	0.779415	0.167382	0.0157907	0.0677423	0.156477	0.00333446	0.125737	0.178024	0.0274131	0.346027	0.244434	0.0936749	0.278575	0.270515	0.123744	0.8508	0.121823	-0.0364155	0.962638	0.196919	0.0440127	0.999015	0.0631844	-0.100577	4.37951e-06	0.183512	0.0306358	0.495725	0.157064	0.00360717	0.997078	0.202082	0.050311	0.217034	0.174418	0.0211664	0.000241333
ENSG00000003400.14	CASP10	0.00210984	-0.0109797	0.0384354	0.00319478	-0.00942729	0.361526	0.00322566	-0.00983724	0.119393	0	-0.0137528	5.65325e-05	0	-0.0135476	0.000345217	0.00165646	-0.0116624	0.0191088	0.00528183	-0.00701241	0.917304	0	-0.0127844	0.0195251	0	-0.0138963	6.07221e-05	0	-0.0122548	0.855048	0	-0.0134621	0.000150907	0	-0.012341	0.354533	0.244284	0.235118	8.22957e-17	0.0216459	0.00989756	0.668857	0.6162	0.611338	3.91483e-73
ENSG00000003402.19	CFLAR	1.74087	-0.149626	0.0278281	1.89372	0.0178707	0.115817	2.36397	0.540652	1.05336e-21	1.46236	-0.471542	6.84847e-107	1.45583	-0.471824	4.41148e-05	2.70097	0.921282	3.29213e-116	4.08491	2.27467	1.79135e-152	1.99789	0.127997	4.60344e-55	1.36074	-0.593274	5.88654e-19	1.46044	-0.422134	0.44101	1.15933	-0.799033	2.12804e-12	2.75362	0.895052	4.10969e-18	1.40912	-0.473627	0.997078	2.40552	0.547504	3.08517e-10	3.70014	1.8451	2.47809e-40
ENSG00000003436.15	TFPI	0	0	1000	0	0	1000	0	0	1000	0	0	1000	0	0	1000	0	0	1000	0	0	1000	0	0	1000	0	0	1000	0	0	1000	0	0	1000	0	0	1000	0	0	1000	0	0	1000	0	0	1000
ENSG00000003509.15	NDUFAF7	0.712142	-0.191404	0.485495	0.880493	-0.00594387	0.990866	0.937968	0.0575678	2.98701e-07	0.999951	0.129522	2.45476e-05	0.878766	-0.00821952	7.50633e-05	0.911474	0.0283646	0.865692	1.58273	0.717642	5.62915e-09	1.5018	0.651125	0.610412	0.771683	-0.131524	0.251601	0.939826	0.0544624	0.935025	0.568157	-0.354061	1.17979e-19	0.844384	-0.0425872	0.350466	0.505243	-0.385653	0.699134	0.808468	-0.0803996	0.993026	0.837882	-0.0487954	3.56995e-39
ENSG00000003756.16	RBM5	2.10585	-0.169111	0.00742896	2.33639	0.0814485	0.950463	2.72624	0.517978	0.00641599	2.69833	0.499171	7.25569e-08	2.18123	-0.087768	0.00400571	1.86337	-0.442895	1.37764e-20	2.68767	0.441038	0.0107036	2.96131	0.74213	8.70071e-08	2.052	-0.238589	0.806109	2.09119	-0.170675	0.999015	1.82967	-0.47871	2.19457e-35	2.52576	0.271763	0.00031828	1.5014	-0.767699	0.345852	2.16471	-0.0982186	0.216228	1.71768	-0.548352	2.35493e-33
ENSG00000003987.13	MTMR7	0.00210773	-0.00653087	0.757105	0.0114674	0.00362934	0.978684	0.00490732	-0.00348069	0.497479	0.0116722	0.00412829	0.93636	0.0101513	0.00236223	0.819305	0.00142731	-0.00739609	0.220256	0.0146801	0.00683694	1	0.0174453	0.00994284	1	0.0082991	0.000293957	0.974405	0.0384612	0.0308353	0.371627	0.00187563	-0.00686836	0.821752	0.00877059	0.000742388	1	0	-0.00814465	0.997078	0.0142245	0.00640144	0.993026	0	-0.0081396	0.643881
ENSG00000003989.17	SLC7A2	0	-0.00013739	1	0	-0.000132354	0.983519	0	-0.00013859	0.949075	0	-0.000142055	0.92768	0	-0.000139935	1	0	-0.00013959	0.971739	0	-0.000128635	0.970158	0.00229537	0.00229537	0.587293	0	-0.000143537	1	0	-0.000126582	0.999015	0	-0.000139052	1	0	-0.000127472	1	0	-0.00012644	0.997078	0	-0.000129318	0.993026	0	-0.000126362	0.970485
ENSG00000004059.10	ARF5	6.6609	-0.227763	3.70421e-11	7.59609	0.771835	3.99661e-35	7.88343	1.12712	5.70535e-13	7.77752	1.03481	0.282935	6.5001	-0.412187	0.000444205	6.78971	-0.0874154	3.80416e-45	7.39666	0.544705	1.25268e-15	7.98458	1.18091	1.32616e-10	6.73719	-0.150261	1.26394e-09	6.72023	-0.149711	0.80973	5.41244	-1.6208	6.28423e-25	6.20336	-0.678412	2.39183e-09	4.48496	-2.41295	0.00202469	6.78125	-0.0897459	0.492625	4.54829	-2.34737	3.19517e-124
ENSG00000004139.13	SARM1	0.0274037	-0.100507	2.32377e-05	0.0712682	-0.0503287	0.0827621	0.116804	-0.0021602	0.0265122	0.0869489	-0.0361788	2.57821e-07	0.119459	0.000793612	0.0645589	0.177647	0.0658402	1.82246e-05	0.397374	0.287029	1.51178e-05	0.278761	0.169216	0.854664	0.0915178	-0.0313042	1	0.0522834	-0.0673792	0.999015	0.0754953	-0.0481686	3.81203e-05	0.17115	0.053492	0.166283	0.136189	0.0176577	0.78226	0.0878531	-0.0319985	0.993026	0.184893	0.066934	1.12784e-13
ENSG00000004142.11	POLDIP2	2.57637	-0.707998	0.0338379	3.4496	0.243538	0.31328	3.93714	0.796126	9.13369e-21	3.95744	0.839124	4.32368e-37	2.49988	-0.806837	0.0429904	3.80657	0.655908	1.21223e-20	5.19946	2.03934	1.75061e-46	5.51906	2.4315	3.95887e-15	2.66678	-0.635746	0.0609164	2.60084	-0.627498	0.796289	1.79635	-1.58519	1.64801e-39	2.61388	-0.618596	0.102752	1.71209	-1.52674	0.51073	2.93054	-0.299611	0.970393	3.10951	-0.111651	1.24463e-28
ENSG00000004399.12	PLXND1	0.120628	0.0878969	1.99275e-14	0.0226767	-0.0191487	0.368526	0.0669626	0.0291017	0.0800494	0.0368495	-0.00442866	0.808145	0.00350254	-0.0417333	2.42343e-07	0.00895249	-0.0355378	6.14056e-05	0.0192416	-0.0221494	0.235424	0.0324839	-0.00873351	0.616948	0.0240945	-0.0191369	0.192313	0.102019	0.0621178	0.344923	0.0171858	-0.0262325	0.0341629	0.0882139	0.0484616	0.222334	0.084228	0.0440332	0.512881	0.0707949	0.0311235	0.402751	0.164296	0.125032	3.34277e-06
ENSG00000004455.16	AK2	2.37347	-1.18901	0.0076101	3.23571	-0.231491	5.86238e-07	4.2795	0.916096	1.55065e-45	4.64322	1.35278	2.77536e-14	2.73028	-0.811165	0.558087	4.20622	0.840782	8.35446e-37	5.71965	2.33389	3.90863e-58	6.06378	2.7598	3.66924e-08	2.57472	-1.01087	5.29316e-06	3.2861	-0.170312	0.836616	1.92487	-1.70295	4.08111e-46	3.05515	-0.407278	0.966962	1.73657	-1.73916	0.60787	3.24236	-0.219301	0.993026	3.13242	-0.32554	5.03982e-41
ENSG00000004468.12	CD38	7.91999	1.87481	0	5.51087	-0.747457	3.95006e-61	7.30169	1.20494	4.44943e-79	7.61729	1.59411	4.18006e-235	5.28898	-1.03894	9.49465e-99	4.1002	-2.3653	0	3.85795	-2.42924	4.40907e-243	6.36907	0.161821	0.00124837	6.86798	0.749396	1.91562e-58	5.20046	-1.02953	5.78379e-11	6.11672	-0.110617	1.63915e-21	4.78324	-1.46269	1.40948e-41	1.1827	-5.09673	6.31311e-137	6.7979	0.602586	5.1048e-10	6.53589	0.323663	3.38595e-05
ENSG00000004478.7	FKBP4	0.214179	-0.695021	6.33101e-16	0.473613	-0.394558	2.41746e-14	0.749908	-0.106492	5.73773e-62	0.621555	-0.255174	9.00291e-100	0.39318	-0.507298	0.0292806	1.83219	1.10262	3.20246e-200	3.72537	2.96638	6.73325e-114	3.31885	2.61527	1.95276e-37	0.345617	-0.57503	1.39634e-08	0.219909	-0.634537	1.63641e-05	0.248286	-0.665449	5.82342e-07	0.635593	-0.214648	0.573744	0.82595	-0.0201559	1.74091e-07	0.386181	-0.476056	2.2182e-08	0.868423	0.0228377	7.89496e-13
ENSG00000004487.15	KDM1A	1.11615	-0.605626	0.100339	1.7203	0.0569352	0.1928	2.34402	0.751886	0.00153066	2.69176	1.16629	8.91354e-34	1.00525	-0.741131	6.76228e-13	1.23162	-0.486248	4.65958e-29	2.2182	0.56826	5.42581e-08	3.26862	1.6942	0.0163244	1.53977	-0.14577	1.27193e-07	1.04938	-0.62567	0.0366709	1.05916	-0.676425	4.82137e-30	1.07464	-0.604286	0.00337924	0.886582	-0.789823	0.932155	1.2311	-0.451006	0.00127303	1.1697	-0.502828	1.93034e-16
ENSG00000004534.14	RBM6	4.98381	0.0626089	7.20328e-15	4.60062	-0.345844	1.54995e-11	5.56912	0.712791	0.631121	5.81972	1.0157	7.05011e-13	4.79118	-0.152099	0.072115	4.2536	-0.752691	4.44424e-57	4.9118	-0.0155655	6.96958e-21	5.59318	0.704606	2.06261e-06	4.87212	-0.062978	1.89737e-06	4.45115	-0.482284	0.266748	4.39231	-0.595318	2.73966e-43	4.27237	-0.668188	0.000672897	2.00535	-2.95835	2.07844e-32	5.64973	0.748589	8.83911e-18	3.79659	-1.14383	1.46992e-35
ENSG00000004660.14	CAMKK1	0.00361825	-0.00686153	0.971305	0	-0.0104452	0.0542013	0.00584966	-0.00444486	0.481151	0.00374135	-0.00695449	0.0774415	0.00813622	-0.00192552	1	0.0326456	0.0254783	1.74215e-05	0.0410098	0.0320953	0.266742	0.0123256	0.00261339	0.549121	0.00409557	-0.00661985	0.853051	0	-0.00998966	0.999015	0.00315037	-0.00746558	0.973299	0.0188354	0.00916834	1	0.060445	0.0512276	0.0295779	0.00442226	-0.00562574	0.993026	0.0135027	0.00369197	0.677337
ENSG00000004700.15	RECQL	0.926239	-0.858527	2.8352e-07	2.13979	0.45925	2.53436e-11	2.80955	1.22425	1.19729e-20	2.49087	0.892315	3.02132e-09	1.29113	-0.465515	0.227834	1.24902	-0.511435	2.90953e-30	2.35669	0.669791	5.07929e-12	3.58274	1.98416	0.000194761	1.15137	-0.63815	0.00394851	1.26642	-0.44614	0.952883	0.938354	-0.855422	6.47978e-27	1.1915	-0.525757	0.210281	1.28928	-0.422493	0.132188	1.51404	-0.199342	0.0334011	1.52966	-0.178975	1.32645e-14
ENSG00000004766.15	VPS50	0.387273	-0.0849685	0.99044	0.411807	-0.0558487	0.600765	0.589371	0.138597	0.0922901	0.542964	0.0892674	0.0295104	0.430574	-0.0380158	0.74435	0.442449	-0.0246473	0.9505	0.75862	0.302996	0.0136234	0.689801	0.238266	0.238957	0.381266	-0.0956751	0.381901	0.550301	0.0869814	0.836784	0.305139	-0.17746	5.73588e-13	0.423513	-0.0418386	1	0.368633	-0.0970706	0.997078	0.508495	0.0455664	0.763901	0.418962	-0.0460802	7.95709e-14
ENSG00000004776.12	HSPB6	0	-0.00599182	0.485461	0.00615754	0.000754495	0.978684	0.0121188	0.00740637	0.732397	0.0114892	0.00687536	0.431781	0	-0.00610282	0.377135	0.00155159	-0.00435324	0.77329	0.0083363	0.00297779	0.655713	0.0294091	0.025342	1	0.00133236	-0.00472836	0.981439	0	-0.00552046	0.999015	0	-0.00606432	0.634025	0	-0.0055593	1	0	-0.00551429	0.997078	0	-0.00563979	0.72106	0.0111052	0.00572721	0.970485
ENSG00000004777.18	ARHGAP33	0.0597352	-0.393937	1.00961e-22	0.267381	-0.159403	0.000296075	0.781261	0.403438	1.05315e-09	1.59785	1.34251	1.81435e-305	0.111113	-0.343658	2.36956e-16	0.0735649	-0.384785	8.48355e-60	0.391661	-0.0268959	1.08942e-24	0.760158	0.362087	1.27996e-24	0.11856	-0.343944	3.19175e-18	0.256125	-0.163863	0.999015	0.134123	-0.315866	0.000447867	0.263822	-0.157158	1	0.123589	-0.297883	0.575894	0.182423	-0.243733	0.000265096	0.0668322	-0.355135	7.81415e-11
ENSG00000004779.9	NDUFAB1	5.67787	-0.403851	3.48834e-12	6.39268	0.368622	0.388431	7.05057	1.11618	6.42301e-31	6.71208	0.759	2.57212e-153	5.22393	-0.920037	3.14656e-16	6.7398	0.776819	1.15672e-28	7.51152	1.51086	1.14273e-25	8.25574	2.33802	3.25065e-187	5.75747	-0.33041	0.000272855	5.43504	-0.618238	0.239511	4.1403	-2.12096	4.85682e-70	5.15624	-0.907205	1.11828e-11	3.53826	-2.53821	0.00832319	5.775	-0.279531	0.312799	6.20888	0.165933	1.04703e-20
ENSG00000004799.7	PDK4	0	0	1000	0	0	1000	0	0	1000	0	0	1000	0	0	1000	0	0	1000	0	0	1000	0	0	1000	0	0	1000	0	0	1000	0	0	1000	0	0	1000	0	0	1000	0	0	1000	0	0	1000
ENSG00000004809.13	SLC22A16	0	-0.000365884	0.99044	0	-0.000352472	0.978684	0	-0.000369081	0.853252	0.00138388	0.00119606	0.494513	0	-0.000372662	0.987195	0.00156546	0.00137829	0.379808	0	-0.000342569	0.999023	0	-0.000351668	0.879498	0	-0.000382255	0.974405	0	-0.000337101	0.999015	0	-0.000370311	0.966309	0	-0.000339472	1	0	-0.000336724	0.997078	0	-0.000344387	0.993026	0	-0.000336515	0.970485
ENSG00000004838.13	ZMYND10	0.00989889	-0.0100265	0.99044	0.0296362	0.0112616	0.718118	0.0447454	0.0285619	0.0248711	0.0402592	0.0241722	0.0462866	0.0111511	-0.0088089	0.989706	0.00951576	-0.0106153	0.376166	0.0102476	-0.00902835	0.112196	0.0501244	0.0329028	1	0.00295984	-0.0184516	0.0164203	0	-0.0192724	0.730695	0.00967619	-0.0103958	0.960482	0	-0.019408	0.296093	0	-0.0192509	0.829834	0.0102798	-0.00904289	0.993026	0.0147978	-0.00426417	0.970485
ENSG00000004848.7	ARX	0.00199997	-0.000766489	1	0	-0.00285826	0.532811	0.00153281	-0.00129169	0.964906	0.00156641	-0.00128576	0.864201	0.00152342	-0.00131475	0.990148	0	-0.00301453	0.215838	0	-0.00277796	0.695551	0.00258336	-0.00011976	1	0.00143112	-0.00145468	0.974405	0	-0.00273361	0.999015	0	-0.00300292	0.227503	0	-0.00275285	1	0	-0.00273056	0.997078	0.0254982	0.0236142	0.00443059	0.0680873	0.066173	8.41917e-06
ENSG00000004864.13	SLC25A13	0.821454	-0.355273	0.00718333	0.872746	-0.287883	7.20304e-07	1.34399	0.221585	4.8093e-05	0.88753	-0.292166	2.37454e-69	1.09403	-0.0563868	4.20745e-05	1.68098	0.599897	1.37177e-39	2.41598	1.31	1.52459e-21	2.28285	1.204	0.000105682	0.974755	-0.194948	0.137612	0.987303	-0.159199	0.999015	0.687719	-0.508498	1.05749e-21	1.13902	-0.00543614	0.017668	0.61714	-0.533845	0.617687	1.08118	-0.065417	0.390801	0.353315	-0.800495	2.95812e-23
ENSG00000004866.20	ST7	0.105969	-0.103845	0.422517	0.0734177	-0.134541	1.07959e-07	0.282757	0.0914641	0.951576	0.404405	0.232143	1.66724e-13	0.078766	-0.136254	0.000217982	0.197638	-0.00303105	0.969901	0.380291	0.185371	0.601579	0.525457	0.343812	1	0.107034	-0.107266	0.152418	0.0768132	-0.125231	0.0245047	0.0878992	-0.125223	0.00269769	0.174776	-0.026106	1	0.0268885	-0.175645	0.173385	0.153434	-0.0485873	0.993026	0.396655	0.198654	7.26283e-20
ENSG00000004897.11	CDC27	1.19825	-0.69697	0.438827	2.28748	0.48311	5.07232e-12	3.03783	1.33868	1.72228e-34	3.09002	1.43153	2.41357e-48	1.14048	-0.774621	6.41964e-08	1.37623	-0.509164	7.03634e-31	2.28619	0.468207	1.8678e-21	3.19163	1.43817	6.94892e-14	1.28888	-0.623967	0.000645681	1.7508	-0.0820023	0.759312	0.929892	-1.00424	2.30073e-21	1.12308	-0.723397	0.000166805	1.11672	-0.723974	0.997078	1.49849	-0.34508	0.257179	1.53019	-0.30511	1.62028e-25
ENSG00000004939.13	SLC4A1	0.00190173	0.00172162	0.335741	0	-0.000357216	0.978684	0	-0.000374049	0.903773	0	-0.0003834	0.829822	0	-0.000377678	0.964184	0	-0.000376746	0.926493	0	-0.00034718	0.999023	0	-0.000356401	0.99692	0	-0.0003874	0.924099	0	-0.000341638	0.999015	0	-0.000375295	0.920433	0.00801185	0.00783491	0.131185	0	-0.000341256	0.997078	0	-0.000349023	0.993026	0	-0.000341044	0.970485
ENSG00000004961.14	HCCS	0.88192	-0.464539	0.0151541	1.41393	0.116393	0.183302	1.74136	0.485292	1.80309e-07	1.45704	0.173966	9.5389e-20	1.00664	-0.333378	0.954901	1.568	0.294992	1.24915e-09	2.42383	1.15349	1.15065e-09	2.55318	1.32091	0.126416	1.02962	-0.315545	1	1.25279	-0.0520322	0.999015	0.699383	-0.673432	1.61287e-29	0.931165	-0.380734	0.316633	0.740804	-0.57041	0.997078	1.12982	-0.180517	0.993026	1.39358	0.0905305	3.81493e-26
ENSG00000004975.11	DVL2	0.576819	-0.495683	1.13596e-05	0.881839	-0.154207	0.0360019	1.29309	0.294977	0.000688886	1.8296	0.912703	2.07991e-43	0.72724	-0.336294	0.284504	0.827089	-0.223843	6.8068e-07	1.55346	0.542013	0.069556	2.10523	1.13991	0.00232863	0.830309	-0.226471	0.0820408	0.80549	-0.224879	0.999015	0.609457	-0.465334	3.24137e-19	0.743352	-0.289895	0.543237	0.608704	-0.423892	0.0938875	1.01491	-0.0128565	0.98516	0.385069	-0.649939	4.24984e-16
ENSG00000005001.9	PRSS22	0	0	1000	0	0	1000	0	0	1000	0	0	1000	0	0	1000	0	0	1000	0	0	1000	0	0	1000	0	0	1000	0	0	1000	0	0	1000	0	0	1000	0	0	1000	0	0	1000	0	0	1000
ENSG00000005007.12	UPF1	0.450248	-0.296864	0.0189429	0.768797	0.0516639	0.405828	1.00271	0.313718	0.000703857	0.917712	0.224863	3.72499e-07	0.479956	-0.269071	0.715849	0.75034	0.0338552	0.536681	1.48034	0.783221	0.0368605	1.76347	1.10344	0.0167177	0.503463	-0.248976	0.547983	0.419945	-0.30423	0.454	0.336934	-0.426642	1.22116e-17	0.512801	-0.211577	1	0.367808	-0.356682	0.997078	0.617717	-0.105985	0.993026	0.749543	0.0298405	4.11258e-20
ENSG00000005020.12	SKAP2	2.91591	-1.38539	1.22196e-51	4.03243	-0.151155	0.0316435	4.60299	0.474989	0.955095	4.35797	0.208116	1.20484e-12	4.93594	0.852725	1.01999e-77	4.59379	0.468125	3.93001e-11	4.52227	0.357713	0.0254761	4.41672	0.25559	5.33554e-26	4.7607	0.673234	1.32687e-56	5.09269	0.930255	4.29533e-09	3.41639	-0.844818	3.04738e-15	3.48745	-0.70192	2.13347e-08	2.84154	-1.35028	0.00480864	3.27483	-0.932282	1.96101e-16	2.04103	-2.15953	5.08278e-75
ENSG00000005022.5	SLC25A5	10.351	0.260919	5.43084e-106	10.5792	0.49324	4.43817e-90	10.6502	0.595276	1.17241e-89	10.7805	0.758301	2.11341e-291	9.74386	-0.4147	5.21518e-126	10.0335	-0.0899294	1.33904e-79	10.117	0.00320408	1.25954e-72	10.7001	0.619868	0.226142	10.1992	0.0980858	2.60811e-13	10.0567	-0.057948	0.0908647	9.58414	-0.589939	5.87735e-05	9.15207	-0.981896	4.80355e-149	6.8259	-3.32941	9.90521e-138	9.6317	-0.499385	4.34563e-94	7.30716	-2.84032	0
ENSG00000005059.15	MCUB	5.60139	0.870474	2.34576e-143	5.62125	0.859621	2.74718e-16	6.76031	2.16436	2.69654e-92	7.16361	2.67728	3.74708e-262	3.05191	-1.97051	2.26938e-153	2.93862	-2.0923	0	4.38439	-0.438706	1.20784e-143	6.95765	2.27094	9.23842e-41	4.74486	-0.0751661	1.33256e-28	4.68912	-0.122791	0.965813	3.51619	-1.44106	6.44967e-22	3.27883	-1.56337	8.69206e-27	3.03748	-1.79509	0.10193	2.60062	-2.28838	2.88557e-105	1.82595	-3.02	3.47875e-93
ENSG00000005073.5	HOXA11	0	-0.000180309	0.991611	0	-0.0001737	0.978684	0	-0.000181885	0.949304	0	-0.000186432	0.909039	0.00152199	0.00152199	0.163494	0	-0.000183197	0.9505	0	-0.00016882	0.999023	0	-0.000173303	1	0	-0.000188377	0.976794	0	-0.000166125	0.999015	0	-0.000182491	0.977869	0	-0.000167294	1	0	-0.000165939	0.997078	0	-0.000169716	0.993026	0	-0.000165836	0.970485
ENSG00000005075.15	POLR2J	2.79116	-0.417751	1.06366e-15	4.18706	1.07714	9.93932e-47	4.1598	1.09764	0.0188135	4.38403	1.38018	7.39252e-11	2.25051	-1.03138	1.00032e-11	2.81923	-0.393065	2.58992e-27	3.98213	0.835769	4.00368e-13	5.43691	2.39644	5.64819e-17	2.58793	-0.670063	0.0426273	3.20904	0.0387259	0.230853	1.92682	-1.38533	3.99033e-26	2.1399	-1.05245	1.33287e-05	1.56155	-1.62956	0.0540807	2.8626	-0.319224	0.894072	2.63713	-0.540096	2.52348e-37
ENSG00000005100.12	DHX33	0.308864	-0.390315	1.99672e-06	0.461422	-0.214304	3.02988e-06	0.611642	-0.0576733	8.47544e-21	0.357167	-0.348617	1.07579e-85	0.519202	-0.161828	0.287858	1.57183	1.0153	2.74504e-167	2.57261	1.9666	2.35904e-80	1.47078	0.853615	0.136358	0.3853	-0.319915	0.000122627	0.462773	-0.203588	0.896865	0.278536	-0.42881	3.50323e-08	0.536985	-0.129261	1	0.228784	-0.440296	0.237717	0.475206	-0.195113	0.223102	0.525379	-0.13988	1.34695e-13
ENSG00000005102.12	MEOX1	0	0	1000	0	0	1000	0	0	1000	0	0	1000	0	0	1000	0	0	1000	0	0	1000	0	0	1000	0	0	1000	0	0	1000	0	0	1000	0	0	1000	0	0	1000	0	0	1000	0	0	1000
ENSG00000005108.15	THSD7A	0.00210773	0.00151817	0.778076	0	-0.000771572	0.978684	0	-0.000807929	0.84863	0	-0.000828128	0.758434	0.00175415	0.00115004	0.859593	0	-0.000813755	0.780074	0	-0.000749893	0.999023	0	-0.000769811	1	0.00266759	0.00222966	0.289146	0	-0.000737923	0.999015	0	-0.000810621	0.611295	0	-0.000743115	1	0	-0.000737099	0.997078	0	-0.000753874	0.993026	0	-0.000736641	0.970485
ENSG00000005156.11	LIG3	0.296057	-0.137797	0.617305	0.315388	-0.112256	0.026422	0.436627	0.0170173	5.82908e-05	0.357154	-0.0729697	2.13097e-16	0.31657	-0.117361	1	0.726059	0.340695	6.08347e-32	1.11878	0.718527	1.60806e-09	0.864808	0.469028	1	0.305039	-0.133638	0.913387	0.423681	0.00241916	0.999015	0.188342	-0.259415	7.56602e-12	0.284227	-0.139927	0.835728	0.21712	-0.206746	0.997078	0.467101	0.0474382	0.534752	0.530442	0.110453	1.70143e-09
ENSG00000005175.9	RPAP3	1.70352	-0.903334	1.23785e-09	2.23329	-0.308697	1.8917e-05	2.77572	0.278796	1.92366e-18	3.28519	0.865367	8.02795e-07	2.54245	0.0200923	3.82469e-14	2.79262	0.299707	0.0001545	3.52224	1.02782	0.0519309	3.80114	1.35006	0.000911846	2.33133	-0.222084	0.00463973	2.61015	0.0868032	0.19984	1.75644	-0.855332	1.48936e-34	1.99909	-0.536394	0.0892263	1.19639	-1.34485	0.00161437	2.30388	-0.228511	0.974214	1.61177	-0.923678	1.41946e-38
ENSG00000005187.11	ACSM3	0.00790454	0.00162851	0.839819	0.00601022	-0.000439071	0.978684	0.0047067	-0.00190653	0.768788	0.00529677	-0.00128291	0.822924	0.00331837	-0.00348088	0.99192	0.00490639	-0.00169705	0.952264	0.0275953	0.0218095	0.330687	0.00496839	-0.00153984	0.203847	0.00136707	-0.00581353	0.585633	0.0141324	0.00781368	0.999015	0	-0.00715424	0.154421	0.0413173	0.0356206	0.00755844	0.0270623	0.0208977	0.414352	0.00446185	-0.00203255	0.993587	0.0346909	0.0286046	0.056926
ENSG00000005189.19	REXO5	0.118694	-0.344939	3.63198e-08	0.895472	0.491049	1.75109e-36	1.03751	0.671839	4.50128e-39	1.23877	0.9176	5.74204e-124	0.0454119	-0.433454	4.01742e-37	0.0794827	-0.394297	1.85794e-57	0.422524	-0.00996351	5.51914e-30	1.02987	0.632057	2.26105e-13	0.0772296	-0.408037	7.26158e-31	0.26905	-0.165384	0.999015	0.0958906	-0.374507	0.000556124	0.0423749	-0.397951	5.02916e-09	0.0818857	-0.354721	0.0912724	0.178904	-0.262318	0.000160837	0.128307	-0.307524	2.05389e-09
ENSG00000005194.14	CIAPIN1	1.37108	-0.49767	0.0583683	2.06968	0.261057	0.000316071	2.24448	0.467366	1.1971e-19	1.8745	0.0581492	2.42873e-65	1.51126	-0.34979	0.13817	2.59776	0.865672	8.43454e-66	3.75622	1.99115	7.26499e-37	3.45848	1.72916	0.00613769	1.32013	-0.578504	0.0168555	1.67046	-0.155032	0.999015	0.820463	-1.11685	3.53932e-26	1.1368	-0.700906	0.00109076	0.995864	-0.837943	0.997078	1.70569	-0.121893	0.993026	1.4824	-0.345062	1.37796e-22
ENSG00000005206.16	SPPL2B	1.51274	0.358253	1.17687e-32	0.794453	-0.416224	1.06408e-12	1.47372	0.318078	0.0036915	1.53521	0.395989	9.15964e-09	1.07231	-0.128684	0.00616838	1.02252	-0.184026	0.00017609	1.41583	0.235588	2.09714e-06	1.43556	0.262716	3.15821e-06	0.952207	-0.270054	0.000205983	1.44709	0.263524	0.0543386	0.873231	-0.349563	5.66514e-17	1.22743	0.0411387	0.532811	0.908104	-0.282546	0.997078	1.07109	-0.12018	0.993026	0.908572	-0.281897	1.311e-31
ENSG00000005238.19	FAM214B	0.0277625	-0.067436	3.57981e-05	0.0379817	-0.0541323	0.0067842	0.0833619	-0.00631582	0.819694	0.0638623	-0.0286574	0.00773139	0.141908	0.0592329	8.6495e-06	0.0826812	-0.00712234	0.9505	0.0554823	-0.0345828	0.051874	0.108086	0.0201289	0.932357	0.0958658	0.0078321	0.727633	0.0916798	0.00266351	0.999015	0.0801493	-0.00991444	0.00472111	0.188172	0.101187	0.00648955	0.145253	0.0569084	0.204285	0.199905	0.114803	7.86776e-05	0.177	0.089	2.10425e-13
ENSG00000005243.9	COPZ2	0.00975302	-0.00601933	0.995014	0.00283166	-0.013135	0.240645	0.0186398	0.00379142	0.995715	0.0262867	0.0125857	0.668998	0.00513617	-0.0113048	0.632216	0.00499959	-0.0114296	0.119167	0.0141565	-0.00109939	0.413613	0.0429492	0.0293205	1	0.0122192	-0.00345376	0.981439	0.0281016	0.0130546	0.999015	0.00554032	-0.0107834	0.953023	0.0171826	0.0019997	1	0.0364699	0.0215137	0.383616	0.0227947	0.00784072	0.938748	0.0856005	0.0712187	0.0010429
ENSG00000005249.12	PRKAR2B	0.401197	-0.0580899	0.0133874	1.00364	0.582594	6.2309e-42	1.10031	0.717339	4.02634e-59	0.855332	0.456582	1.96272e-24	0.0596171	-0.441962	4.22676e-50	0.140189	-0.3508	1.71676e-44	0.10666	-0.35781	6.30908e-50	0.856015	0.425151	0.0103787	0.314681	-0.16014	0.482853	0.0141208	-0.445909	4.25192e-10	0.128054	-0.362963	7.25212e-14	0.256457	-0.201655	0.0852899	0.0621068	-0.39682	0.00404063	0.158955	-0.305551	9.64585e-09	0.263173	-0.193102	0.0102108
ENSG00000005302.17	MSL3	1.69246	-0.179063	0.319611	1.97921	0.131436	0.388723	2.24232	0.42965	1.44887e-05	1.80344	-0.0588934	2.23076e-21	1.83882	-0.0183628	0.00091287	1.99617	0.157583	0.0279213	2.33065	0.48979	0.0138121	2.48938	0.670661	1.91725e-05	1.9272	0.0827519	1.31057e-08	2.08403	0.231963	0.193084	1.2484	-0.67574	5.57201e-34	1.62042	-0.239681	0.0650821	1.07535	-0.789682	0.100754	1.47317	-0.395653	0.00214821	1.63249	-0.225387	8.84594e-32
ENSG00000005339.14	CREBBP	1.01697	-0.0282575	2.99187e-08	1.09745	0.0580728	0.507661	1.42303	0.42217	0.0070076	1.38803	0.39291	1.53649e-11	0.786827	-0.2867	0.309694	0.779408	-0.294286	9.32018e-13	1.27605	0.240433	7.33513e-05	1.75374	0.751991	0.0374217	0.921962	-0.138741	0.251492	0.861649	-0.183492	0.999015	0.664186	-0.421463	9.59396e-23	1.24334	0.204867	2.91471e-05	0.713959	-0.332837	0.997078	0.836129	-0.213889	0.277455	0.548387	-0.500183	1.13432e-09
ENSG00000005379.15	TSPOAP1	0.151517	0.0404045	0.0317062	0.246318	0.139408	1.44844e-08	0.187487	0.0806805	0.000157755	0.150608	0.040743	0.032263	0.102104	-0.0142215	0.987195	0.0696193	-0.0505015	0.00294517	0.0893036	-0.02626	0.35472	0.07112	-0.0461873	0.000102359	0.0861082	-0.0329754	0.175522	0.130294	0.0157117	0.999015	0.0828994	-0.0355184	0.00573384	0.017472	-0.0993525	0.00690358	0.0610085	-0.0544634	0.997078	0.0368875	-0.0806836	0.0059624	0.0217396	-0.0941683	0.0901956
ENSG00000005381.7	MPO	0	-0.000485921	0.99044	0	-0.000468109	0.978684	0	-0.000490167	0.744178	0	-0.000502422	0.679165	0	-0.000494923	0.987195	0	-0.000493702	0.890252	0	-0.000454957	0.886094	0.00275385	0.00244523	0.959307	0	-0.000507663	0.969388	0	-0.000447695	0.999015	0.00153859	0.00122156	0.12104	0	-0.000450845	1	0.0108467	0.0105361	0.0897059	0	-0.000457372	0.993026	0	-0.000446917	0.970485
ENSG00000005421.8	PON1	0	0	1000	0	0	1000	0	0	1000	0	0	1000	0	0	1000	0	0	1000	0	0	1000	0	0	1000	0	0	1000	0	0	1000	0	0	1000	0	0	1000	0	0	1000	0	0	1000	0	0	1000
ENSG00000005436.13	GCFC2	0.4415	-0.446284	1.67781e-09	0.697837	-0.158221	0.0223383	0.868237	0.0234493	4.68116e-11	0.882253	0.0399807	5.40982e-16	0.78438	-0.0702991	0.00498768	1.30806	0.515299	1.56932e-38	1.84061	1.02347	2.04022e-18	1.66199	0.861756	0.616878	0.672527	-0.200684	0.976423	0.629132	-0.220969	0.999015	0.501744	-0.384596	7.32632e-14	0.708885	-0.141107	0.832473	0.425688	-0.426728	0.781982	0.819098	-0.0290098	0.993026	0.584762	-0.265485	1.61671e-24
ENSG00000005448.16	WDR54	0.856646	-0.755034	0.217263	1.98461	0.468224	2.32447e-12	2.79363	1.38821	7.44771e-25	2.6112	1.21538	5.12275e-20	0.748691	-0.890003	6.07643e-10	0.846961	-0.777951	1.57753e-69	2.64606	1.13648	3.37948e-08	4.00646	2.60532	9.71297e-11	0.868156	-0.775587	0.000724316	1.15919	-0.388943	0.999015	0.577769	-1.07473	1.678e-17	1.42848	-0.11677	0.00263624	0.79542	-0.756857	0.997078	1.14008	-0.417143	0.00864532	1.58712	0.0447847	3.00749e-13
ENSG00000005469.11	CROT	0.129285	-0.129084	0.00654734	0.187423	-0.0627287	0.293201	0.285249	0.0428916	0.0696643	0.296741	0.0570372	0.519319	0.270368	0.026631	0.000603287	0.257216	0.0118633	0.859288	0.439813	0.199037	0.874582	0.455863	0.221297	0.946289	0.188671	-0.0665952	0.974405	0.160641	-0.0871429	0.999015	0.166539	-0.0891604	7.70153e-06	0.247661	0.00107843	1	0.164409	-0.0832299	0.997078	0.263815	0.0178239	0.321786	0.307363	0.061486	1.11563e-11
ENSG00000005471.15	ABCB4	0.0850473	-0.0834767	1.32511e-05	0.0859218	-0.0794899	0.00448263	0.16423	0.00367803	0.937325	0.121774	-0.0445298	0.0631023	0.220062	0.0662829	0.0215321	0.221654	0.0678994	0.00127234	0.182647	0.0223867	0.223544	0.0753039	-0.0905372	0.00259182	0.131211	-0.0341456	0.0226815	0.473491	0.316866	9.11196e-06	0.19206	0.034682	0.00111519	0.270912	0.112291	0.00746467	0.498428	0.341762	1.19867e-05	0.117548	-0.0449134	0.367837	0.0651402	-0.0969214	0.169856
ENSG00000005483.20	KMT2E	5.17366	0.159212	4.6146e-15	4.85384	-0.185613	0.0126456	5.43212	0.447466	1	5.62853	0.682098	9.07817e-05	5.14012	0.124573	2.81349e-06	4.9618	-0.0750771	5.99173e-05	4.88461	-0.148701	2.25396e-10	5.35213	0.341766	3.33791e-06	4.7525	-0.317788	1.91923e-10	4.87396	-0.157126	0.999015	4.15981	-0.96788	2.48063e-23	4.98271	-0.0472123	0.0726981	4.6368	-0.397096	0.997078	5.49435	0.481973	1.22667e-09	3.94092	-1.10105	3.01382e-34
ENSG00000005486.16	RHBDD2	0.665459	-0.225056	0.213477	1.16352	0.31111	2.67437e-08	1.01645	0.162541	0.00243695	1.00956	0.15877	3.14941e-06	0.735408	-0.150836	0.940534	0.844323	-0.0287076	0.548113	1.48317	0.631664	0.00101122	1.7247	0.903864	0.00180142	0.619637	-0.287798	0.0117247	0.841314	-0.0290824	0.999015	0.454948	-0.462203	3.7303e-20	0.689552	-0.184215	1	0.889949	0.0201973	0.0164465	0.976902	0.110709	0.0136796	1.11736	0.250321	5.30166e-45
ENSG00000005513.9	SOX8	0	-0.000182288	0.991611	0	-0.000175606	0.978684	0	-0.000183881	0.949304	0	-0.000188478	0.909039	0	-0.000185665	0.987195	0.0015709	0.0015709	0.173927	0	-0.000170672	0.999023	0	-0.000175205	1	0	-0.000190444	0.976794	0	-0.000167948	0.999015	0	-0.000184493	0.977869	0	-0.000169129	1	0	-0.00016776	0.997078	0	-0.000171578	0.993026	0	-0.000167656	0.970485
ENSG00000005700.14	IBTK	1.42924	-0.0163519	6.41495e-11	1.77042	0.345889	3.78894e-06	1.83002	0.428335	0.159648	1.46634	0.0253078	9.19572e-21	1.09268	-0.393825	0.00642836	1.49157	0.0530746	0.904928	1.99675	0.569324	0.155694	2.1967	0.795903	0.0615891	1.27995	-0.188691	0.0720145	1.36606	-0.0791071	0.999015	0.9149	-0.58931	4.52012e-28	1.24688	-0.201327	0.811102	1.0101	-0.439466	0.997078	1.36463	-0.0822972	0.993026	2.35912	0.925969	1.30183e-26
ENSG00000005801.16	ZNF195	0.947837	-0.241613	0.0109773	1.35045	0.193993	0.0024713	1.31156	0.159975	5.16204e-05	1.14213	-0.0287814	2.03977e-27	1.0249	-0.159726	0.779098	1.39581	0.255302	1.2907e-07	2.18082	1.04396	1.91041e-15	1.84537	0.716946	0.0798417	1.00428	-0.18754	0.0242411	0.794286	-0.378264	0.251016	0.695424	-0.525621	6.80719e-23	1.12349	-0.0448578	0.322432	0.910771	-0.259889	0.997078	1.50303	0.347563	9.51804e-07	0.890341	-0.280403	2.00322e-26
ENSG00000005810.17	MYCBP2	2.31827	-0.488011	0.304556	1.70041	-1.12503	5.07536e-57	2.94181	0.199785	6.80947e-19	3.19088	0.488137	4.52548e-17	2.71071	-0.0572658	2.2168e-06	3.41878	0.734428	4.2312e-32	4.08973	1.36798	4.66764e-23	3.62975	0.917874	1.0611e-06	2.63611	-0.144488	0.00464386	3.15834	0.401972	0.00250425	2.02559	-0.819847	8.75994e-32	2.4146	-0.354449	0.242684	2.10308	-0.667023	0.418065	2.39412	-0.380787	0.0639261	2.74945	-0.0125088	4.08522e-27
ENSG00000005812.10	FBXL3	0.734059	-0.157336	0.531524	1.11741	0.254766	3.60952e-06	1.10076	0.248286	0.00212334	1.26703	0.443652	1.86052e-11	0.667662	-0.234658	0.218651	0.749322	-0.142792	0.000212261	1.11629	0.246455	0.00583874	1.3729	0.524366	0.0247028	0.75004	-0.146005	1	0.735402	-0.143596	0.999015	0.485157	-0.436415	2.57876e-24	0.765765	-0.11361	1	0.550426	-0.330742	0.997078	0.924767	0.0494128	0.433542	0.807626	-0.0702597	3.47962e-22
ENSG00000005844.17	ITGAL	1.77652	0.142815	1.33396e-15	1.63077	-0.0169111	0.705527	2.21129	0.62661	7.7506e-08	1.67318	0.0301077	6.93131e-19	1.24177	-0.453817	6.16286e-06	1.37024	-0.309076	2.22784e-10	1.45732	-0.19511	1.42559e-19	2.56735	0.973592	0.000127952	1.84319	0.225847	2.59989e-21	1.36426	-0.286338	0.999015	1.18645	-0.512558	6.36457e-16	1.68334	0.037383	0.274951	0.994867	-0.66006	0.551562	1.5818	-0.0672356	0.993145	1.16612	-0.486348	1.3007e-19
ENSG00000005882.11	PDK2	0.769238	-0.1049	4.99609e-06	0.951305	0.0919267	0.100768	1.32808	0.51444	1.05078e-10	1.08272	0.248164	0.0396814	0.637108	-0.254917	0.149318	0.633165	-0.258696	1.75825e-11	0.850378	-0.0146285	3.9336e-13	1.49681	0.668606	0.600846	0.73547	-0.14841	0.638996	0.763879	-0.10208	0.999015	0.530492	-0.372036	3.83619e-19	0.792448	-0.0736341	0.415598	0.724926	-0.141411	0.707482	0.946274	0.0846072	0.169006	1.10464	0.242936	2.60328e-47
ENSG00000005884.17	ITGA3	0.0302438	0.000772888	0.820101	0.0493272	0.020972	0.254419	0.0554212	0.028724	0.177065	0.0252399	-0.00489353	0.352579	0.00507664	-0.0274167	0.00550351	0.0191247	-0.0116447	0.562244	0.0140649	-0.0159433	0.0508155	0.0672173	0.0398435	0.956653	0.0319637	0.00278457	0.647931	0	-0.0299468	0.411066	0.021061	-0.00944363	0.691277	0.0595514	0.0306359	0.313218	0.0156655	-0.0140506	0.997078	0.0201582	-0.00971756	0.993026	0.0347506	0.00527155	0.0496092
ENSG00000005889.15	ZFX	0.810194	-0.0150635	0.00177221	1.11537	0.308957	4.29109e-09	0.989981	0.184349	0.323248	0.913286	0.101707	4.53574e-10	0.686201	-0.154297	0.81394	0.859223	0.0395042	0.904887	1.15499	0.341096	0.00958781	1.02031	0.207722	3.02242e-07	0.722111	-0.11699	0.290237	0.844263	0.0206583	0.999015	0.520815	-0.337497	6.36548e-16	0.655546	-0.17185	0.482853	0.621964	-0.204464	0.997078	0.905223	0.0842371	0.331035	0.682453	-0.143124	1.77666e-22
ENSG00000005893.15	LAMP2	0.555295	-0.23667	0.0721242	0.828979	0.0620967	0.281971	0.870362	0.110953	0.222577	1.05967	0.329095	9.62144e-09	0.654439	-0.129948	0.928565	0.62533	-0.162168	8.15595e-05	0.983754	0.219796	0.000181607	1.09002	0.338018	0.000223562	0.625681	-0.166349	0.821354	0.727158	-0.0438303	0.999015	0.553711	-0.241298	3.32837e-20	0.877213	0.109047	0.0408549	0.536464	-0.236876	0.997078	0.971965	0.208754	0.000616516	1.67161	0.911999	2.12824e-83
ENSG00000005961.17	ITGA2B	0.0020298	0.000108954	0.997046	0.00651731	0.0048615	0.726916	0.00143693	-0.000548113	0.972624	0.00125525	-0.000768498	0.918614	0	-0.00216375	0.583767	0.0045453	0.00292278	0.588299	0.00470217	0.00285501	0.999023	0.0024576	0.000557137	0.964454	0.00139408	-0.000616935	1	0	-0.00195727	0.999015	0	-0.0021501	0.675117	0	-0.00197104	1	0	-0.00195508	0.997078	0	-0.00199958	0.993026	0.0127672	0.0109661	0.665699
ENSG00000006007.11	GDE1	0.705174	-0.154989	0.00890375	1.16974	0.343113	4.87509e-10	1.01239	0.184638	0.00721666	0.873444	0.0311798	4.47158e-15	0.584425	-0.293179	0.0294466	0.935899	0.100456	0.0189488	1.42109	0.592404	8.93663e-08	1.58557	0.782073	1	0.68246	-0.188033	1	0.6379	-0.210994	0.999015	0.48823	-0.398452	5.24568e-19	0.756938	-0.0909579	0.107748	0.515461	-0.334739	0.524422	0.815968	-0.0311404	0.446551	1.3625	0.522644	1.03546e-40
ENSG00000006015.17	C19orf60	2.18696	-1.24955	3.38862e-15	2.74097	-0.616528	1.00863e-21	3.87422	0.612207	4.36244e-25	4.08288	0.864892	7.34781e-16	3.06027	-0.294015	1.39171e-05	3.75118	0.479079	4.7984e-10	5.07102	1.80114	3.4851e-17	5.25084	2.03914	1.17179e-07	2.9243	-0.457886	0.255596	3.0117	-0.315201	0.999015	2.22752	-1.21951	1.42289e-40	3.22541	-0.0992509	0.19549	2.79045	-0.538885	0.00085852	3.26985	-0.0546658	0.223069	4.04002	0.725973	4.44094e-32
ENSG00000006016.10	CRLF1	0	-0.00736086	0.276351	0.00549548	-0.00126611	0.999913	0.0081468	0.00161691	0.969284	0.00281836	-0.00440453	0.15159	0.00323862	-0.00386782	1	0.00895217	0.00252889	0.795402	0.00446914	-0.00228784	0.248257	0.0475753	0.0432374	0.0202714	0.00521188	-0.0016991	0.974405	0	-0.0067818	0.999015	0.0018848	-0.00535103	0.999519	0	-0.00682952	0.946233	0	-0.00677423	0.997078	0.00476616	-0.00199238	0.999707	0	-0.00677002	0.623462
ENSG00000006025.11	OSBPL7	0.175349	-0.100635	0.1231	0.172607	-0.0998514	0.00392529	0.316589	0.0552474	0.883381	0.253681	-0.0149372	0.000794107	0.282704	0.0178107	0.110342	0.247411	-0.0216873	0.809389	0.324648	0.059581	0.0449553	0.420398	0.162422	0.0930976	0.286542	0.0226809	0.0114446	0.316835	0.0507105	0.999015	0.213137	-0.059772	5.41241e-07	0.364867	0.100101	0.0486972	0.225807	-0.041521	0.997078	0.302991	0.0374693	0.67896	0.368474	0.102879	1.31744e-15
ENSG00000006042.11	TMEM98	0.00189091	-0.00290074	1	0.00625948	0.00183606	0.978684	0.00325062	-0.00141695	0.711083	0.00548093	0.00108493	1	0.0014225	-0.0034794	1	0	-0.00506103	0.131029	0.00932703	0.00494457	0.824306	0.0384407	0.0358645	0.0853107	0	-0.00520414	0.365921	0	-0.0045894	0.999015	0.00193845	-0.00288289	0.939345	0	-0.00462169	1	0	-0.00458427	0.997078	0	-0.00468861	0.816073	0.0114886	0.00704458	0.970485
ENSG00000006047.12	YBX2	0.00945393	-0.00740193	0.991611	0.0363228	0.0213491	0.0299418	0.0395081	0.0258903	0.0920519	0.0400567	0.0271618	0.00304414	0	-0.0181337	0.00754641	0.00137025	-0.0165572	0.00778022	0.00471606	-0.0118111	0.00195491	0.0559366	0.0420424	0.990513	0.00117693	-0.0172476	0.0728173	0.0115756	-0.00466884	0.999015	0.00178096	-0.0160361	0.732356	0	-0.0165187	0.523057	0.0108467	-0.00540172	0.997078	0.00453649	-0.0120597	0.993026	0	-0.0163748	0.232401
ENSG00000006062.14	MAP3K14	0.584607	-0.241218	0.00427914	0.645082	-0.168275	0.00972734	0.705298	-0.109372	7.49959e-11	0.859281	0.0630716	0.00018921	0.876183	0.0810716	5.9801e-05	0.880705	0.0859273	0.131063	1.22603	0.434927	1.68537e-05	0.968179	0.173793	0.00359093	0.881799	0.0896146	1.74252e-06	0.984245	0.182881	0.114868	0.676713	-0.141568	3.04628e-18	0.929843	0.128631	0.0703847	0.646139	-0.159687	0.849067	0.727826	-0.0787232	0.431886	0.658913	-0.146662	7.0465e-14
ENSG00000006071.12	ABCC8	0.0117805	0.00898989	0.0464451	0.00666182	0.00323482	0.978684	0.00664593	0.00336961	0.868352	0.00136161	-0.00255782	0.631538	0.0016763	-0.00216699	0.987195	0	-0.00403557	0.128184	0	-0.00371887	0.492994	0.00801445	0.00465788	0.92981	0.00400702	0.000456422	1	0	-0.00365951	0.999015	0.00195148	-0.00184688	0.975282	0	-0.00368525	0.985613	0	-0.00365542	0.997078	0	-0.00373861	0.788224	0	-0.00365315	0.970485
ENSG00000006116.3	CACNG3	0	0	1000	0	0	1000	0	0	1000	0	0	1000	0	0	1000	0	0	1000	0	0	1000	0	0	1000	0	0	1000	0	0	1000	0	0	1000	0	0	1000	0	0	1000	0	0	1000	0	0	1000
ENSG00000006118.14	TMEM132A	0.0124617	-0.00322115	0.995014	0	-0.0163118	0.00859957	0.00612478	-0.0102826	0.165125	0.00912429	-0.00712729	0.398952	0.0176219	0.00250204	0.990683	0.0228022	0.00828692	0.594394	0.00410826	-0.0116213	0.522098	0.0224024	0.00741666	0.988783	0.0210461	0.00650261	0.656318	0.0394925	0.024434	0.999015	0.00569104	-0.0107999	0.326383	0.140888	0.128117	1.07027e-09	0	-0.015583	0.77963	0.00496587	-0.0107948	0.913317	0	-0.0155734	0.394733
ENSG00000006125.17	AP2B1	0.78344	-0.404966	0.000735531	1.2279	0.0809794	0.38799	1.34559	0.21542	0.0520886	1.47819	0.371665	1.23774e-09	1.01288	-0.155342	0.422068	1.2783	0.141754	0.00538036	1.7359	0.602038	0.122325	1.78072	0.665418	8.58698e-05	0.952122	-0.229183	0.88947	1.32796	0.178885	0.0805108	0.704047	-0.498278	4.25722e-18	1.17392	0.0228859	0.0667162	0.884632	-0.270225	0.905927	1.02033	-0.135836	0.0151736	1.09245	-0.0597508	1.80885e-17
ENSG00000006128.11	TAC1	0	-0.000392274	0.979223	0	-0.000377895	0.978684	0	-0.000395701	0.893423	0	-0.000405594	0.81864	0	-0.000399541	0.969511	0.00150967	0.00128911	0.401031	0	-0.000367277	0.999023	0	-0.000377032	0.987792	0	-0.000409825	0.930004	0	-0.000361415	0.999015	0	-0.00039702	0.9285	0	-0.000363957	1	0	-0.000361011	0.997078	0	-0.000369227	0.993026	0.0166898	0.0165287	0.0446754
ENSG00000006194.9	ZNF263	0.515648	-0.209158	0.0462882	0.956922	0.266237	8.45707e-07	0.671507	-0.0379984	2.32112e-06	0.54333	-0.184768	3.02302e-26	0.746536	0.0457156	0.000608457	1.07956	0.417885	2.51868e-29	1.35595	0.66982	1.67558e-17	0.896025	0.201228	0.00813573	0.591246	-0.131616	0.0837208	0.784998	0.0803429	0.999015	0.474462	-0.257553	2.64486e-17	0.692008	-0.0140218	0.269111	0.472733	-0.235944	0.997078	0.682174	-0.0244092	0.485954	0.572407	-0.134931	2.42697e-25
ENSG00000006210.6	CX3CL1	0	-0.000356337	0.99044	0	-0.000343275	0.978684	0	-0.000359451	0.852528	0	-0.000368437	0.791038	0	-0.000362938	0.987195	0	-0.000362043	0.926932	0	-0.00033363	0.997613	0.00293264	0.00275887	0.454679	0	-0.00037228	0.974405	0	-0.000328305	0.999015	0	-0.000360648	0.966945	0	-0.000330615	1	0	-0.000327938	0.997078	0.00477535	0.00461013	0.198734	0	-0.000327734	0.970485
ENSG00000006282.20	SPATA20	0.335907	-0.0688912	0.99044	0.315257	-0.0882546	0.0473891	0.486117	0.0972238	0.103288	0.441381	0.0487606	0.00222972	0.363963	-0.038727	0.290049	0.346822	-0.057793	0.0147058	0.522216	0.127428	0.000164986	0.58084	0.192809	0.0644521	0.35105	-0.0545666	0.719458	0.374895	-0.0239491	0.999015	0.228435	-0.189405	3.57265e-11	0.703938	0.311788	4.82454e-07	0.54305	0.14635	0.01541	0.592503	0.200896	4.30382e-05	0.586543	0.190272	3.49989e-36
ENSG00000006283.17	CACNA1G	0	-0.000137555	1	0	-0.000132513	0.988252	0	-0.000138757	0.954548	0	-0.000142226	0.950058	0	-0.000140104	1	0	-0.000139758	0.983815	0.00426905	0.00426905	0.282207	0	-0.000132211	0.652254	0	-0.00014371	1	0	-0.000126734	0.999015	0	-0.00013922	1	0	-0.000127626	1	0	-0.000126593	0.997078	0	-0.000129474	0.993398	0	-0.000126514	0.970485
ENSG00000006327.13	TNFRSF12A	0.00385127	-0.0309502	0.0122291	0.0150957	-0.0178972	0.291192	0.0350452	0.00340132	0.757767	0.0586949	0.0303913	0.10707	0.0266366	-0.00598891	0.987195	0.0270579	-0.0055031	0.951315	0.0539985	0.0226822	0.990165	0.105911	0.0781832	0.202949	0.0271992	-0.00549631	0.974405	0.0275244	-0.00451739	0.999015	0.0147659	-0.0191702	0.933974	0.036027	0.00413074	1	0.0148982	-0.0172975	0.997078	0.00942846	-0.0233559	0.559486	0.0258492	-0.00620477	0.220132
ENSG00000006377.10	DLX6	0.00195195	0.00177424	0.279211	0	-0.000359765	0.978684	0	-0.000376718	0.872211	0	-0.000386136	0.802388	0	-0.000380373	0.983014	0	-0.000379435	0.926493	0	-0.000349657	0.999023	0	-0.000358944	0.9522	0.0012418	0.0010373	0.446747	0	-0.000344076	0.999015	0	-0.000377973	0.947184	0	-0.000346497	1	0	-0.000343691	0.997078	0	-0.000351514	0.993026	0	-0.000343478	0.970485
ENSG00000006432.15	MAP3K9	0.0760718	-0.0118075	0.857142	0.0875803	0.000823652	0.989051	0.153072	0.0735516	0.0062134	0.0980944	0.0128454	0.213713	0.0807595	-0.00677302	0.516618	0.0680983	-0.0209102	0.551341	0.11019	0.0240924	0.0595995	0.15714	0.0743836	0.819178	0.0771516	-0.0110946	0.821393	0.0527095	-0.0345616	0.999015	0.0475996	-0.0436569	0.0128987	0.064794	-0.0224682	1	0.0301236	-0.0573933	0.997078	0.0528591	-0.0351538	0.769108	0.0643438	-0.0227281	0.970485
ENSG00000006451.7	RALA	2.45876	-0.845816	0.304304	3.77545	0.580812	2.58791e-08	3.82732	0.665753	9.35383e-21	3.68471	0.520152	9.76377e-56	2.98287	-0.274134	1.22544e-05	4.13463	1.0141	7.2505e-68	5.18433	2.01587	3.12375e-51	5.05666	1.9344	0.0370249	2.49637	-0.840433	3.06216e-07	2.68897	-0.545905	0.714464	1.77578	-1.61661	1.06343e-29	2.4899	-0.752974	0.0123192	1.46361	-1.78609	3.9181e-05	3.36506	0.142469	0.0194175	2.74976	-0.483447	5.00534e-41
ENSG00000006453.13	BAIAP2L1	0.43484	-0.0505568	0.99044	0.28588	-0.206593	1.17798e-06	0.554605	0.0819281	0.115881	0.494241	0.0153038	1.25512e-05	0.449259	-0.0353342	0.687154	0.161529	-0.3569	1.8233e-42	0.672141	0.197125	0.373001	0.68149	0.212247	1	0.57618	0.109653	6.99885e-08	0.024843	-0.462204	5.93651e-11	0.380341	-0.111858	3.66934e-05	0.0349111	-0.455177	3.23072e-15	0.100988	-0.384583	0.00021683	1.88159	1.45072	4.82551e-119	0.321719	-0.160973	0.150677
ENSG00000006459.10	KDM7A	0.497446	0.181466	2.17478e-10	0.320257	-0.0129968	0.978684	0.403039	0.0782693	0.0242424	0.140299	-0.218678	3.17051e-29	0.312176	-0.0227978	0.571855	0.296505	-0.0402596	0.395263	0.166074	-0.171466	4.51544e-07	0.381569	0.0518719	0.911311	0.357778	0.0290352	0.143874	0.644205	0.315964	8.05176e-05	0.256823	-0.0842946	8.12598e-09	0.467552	0.137849	0.0139764	0.919685	0.594559	1.07919e-12	0.372525	0.0414316	0.577075	0.287227	-0.0458341	1.27569e-08
ENSG00000006468.13	ETV1	0	-0.000172607	0.994206	0	-0.00016628	0.978684	0	-0.000174115	0.94871	0	-0.000178468	0.90885	0	-0.000175805	0.990072	0	-0.000175371	0.9505	0	-0.000161608	0.999023	0	-0.000165901	0.978549	0	-0.00018033	0.981439	0	-0.000159029	0.999015	0	-0.000174696	0.986015	0.00767843	0.00767843	0.0512643	0	-0.000158851	0.997078	0	-0.000162466	0.993026	0	-0.000158752	0.970485
ENSG00000006530.15	AGK	0.748961	-0.327425	0.17117	0.750274	-0.314031	3.00432e-08	1.239	0.213601	0.00011676	1.20575	0.181114	9.86939e-09	0.872743	-0.194773	0.567456	1.36138	0.351955	2.33844e-17	2.08735	1.0722	3.72214e-11	1.86268	0.863092	0.0996053	0.84072	-0.236598	0.977976	0.668863	-0.382865	0.185613	0.642594	-0.449837	4.20982e-21	1.01366	-0.0335687	0.148185	0.549184	-0.503623	0.475145	1.15974	0.117225	0.0445618	0.789075	-0.26055	1.36064e-23
ENSG00000006534.15	ALDH3B1	0.00197915	-0.00528202	0.931167	0.0057989	-0.00103967	0.999634	0.00663785	-0.000157504	0.94871	0.00669865	-9.22765e-05	0.92884	0.00654909	-0.000258502	0.987195	0.00641864	-0.000403699	1	0.0252881	0.0190667	0.761629	0.0201257	0.0141137	1	0.00154394	-0.00601864	0.514854	0	-0.00687281	0.999015	0.00560587	-0.00130723	0.93795	0.0223675	0.0159128	0.258873	0.0137771	0.00708545	0.997078	0	-0.00702137	0.502042	0.015671	0.00899758	0.970485
ENSG00000006555.10	TTC22	0.00381995	-0.012176	0.454897	0.00801524	-0.00728291	0.978684	0.00616386	-0.00968092	0.0526109	0.00678911	-0.00921164	0.0306689	0.0131183	-0.00198129	0.997327	0.0233708	0.00948493	0.369247	0.0290704	0.0146121	0.999023	0.0308376	0.016869	1	0.0122603	-0.00301859	1	0.011962	-0.00296437	0.999288	0.0094609	-0.00604162	0.938902	0.0182497	0.00343366	1	0.0894286	0.075481	0.00319457	0.026777	0.0123145	0.813026	0.0946474	0.0807154	0.00086513
ENSG00000006576.16	PHTF2	2.01689	-0.0528446	6.68056e-09	1.61238	-0.479663	1.67292e-11	2.86776	0.891072	1.4711e-11	2.95645	1.01424	2.21566e-24	1.66634	-0.446674	0.00720637	1.53084	-0.597046	2.48349e-38	2.01148	-0.0550538	3.29741e-22	3.14273	1.13982	0.240958	1.96509	-0.114758	0.000638686	1.64795	-0.422687	0.765499	1.56915	-0.552079	1.77356e-28	1.91029	-0.157856	0.152593	1.14554	-0.930958	0.0896131	1.25234	-0.841537	1.38955e-16	1.28263	-0.791645	1.26514e-24
ENSG00000006607.13	FARP2	0.816289	-0.0258543	0.000816466	0.851267	0.0121684	0.993633	1.08013	0.26675	0.178436	1.01136	0.19519	0.000313314	0.668056	-0.192453	0.174414	0.81888	-0.0233714	0.458673	1.07371	0.240979	0.0396522	1.21719	0.399111	0.000711193	0.791294	-0.0557427	0.0232877	0.442892	-0.402342	0.0128923	0.587987	-0.280402	1.67559e-24	0.702766	-0.139878	1	0.558067	-0.285267	0.277258	0.809582	-0.0312813	0.996235	0.612671	-0.229833	8.52284e-14
ENSG00000006625.17	GGCT	1.74407	-1.49026	2.63e-26	2.57571	-0.554139	1.33604e-17	3.95858	0.954589	0.020612	3.20928	0.126017	2.74147e-161	2.98619	-0.125873	3.95329e-20	3.99092	0.997634	7.43668e-53	5.46172	2.43451	1.10568e-31	6.06917	3.14157	7.73696e-83	2.62438	-0.545007	0.00148308	2.42465	-0.683109	0.527019	2.00666	-1.21587	8.86337e-50	2.88286	-0.220139	0.235261	1.67375	-1.44269	0.812922	2.43717	-0.684907	4.44583e-06	1.5605	-1.5564	8.07117e-46
ENSG00000006634.7	DBF4	1.01001	-1.594	5.46113e-36	2.83236	0.396029	1.08916e-09	3.80162	1.49047	1.56176e-06	4.80346	2.66747	3.74328e-175	1.54206	-1.02728	3.7186e-10	2.11343	-0.38601	2.16845e-30	4.03839	1.62732	0.000110963	4.7751	2.44963	1.44475e-06	1.34986	-1.27466	1.89216e-27	1.71115	-0.757833	0.453618	1.22249	-1.37666	1.18751e-19	1.19225	-1.29289	2.2573e-10	1.04594	-1.43057	0.562917	2.16211	-0.307187	0.993026	1.59915	-0.869865	3.88675e-22
ENSG00000006638.11	TBXA2R	0.00636532	-0.000316667	1	0	-0.00705198	0.16862	0	-0.00738428	0.0250566	0.00405472	-0.00295607	0.90885	0.00177868	-0.00546262	0.439821	0.00613985	-0.000573798	1	0.005318	-0.00137541	0.999023	0	-0.00703588	0.160404	0.00149845	-0.00592536	0.256544	0.0129011	0.00633369	0.999015	0.00191249	-0.00527915	0.365939	0.109514	0.105006	6.31691e-10	0.121428	0.11622	9.52682e-07	0	-0.00689023	0.47448	0.00981828	0.00320302	0.970485
ENSG00000006652.13	IFRD1	0.983663	-0.398798	0.0183307	1.37372	0.0292552	0.978684	1.19715	-0.16534	4.97223e-32	1.31899	-0.0308598	6.9793e-22	1.66374	0.355947	8.38788e-34	1.9422	0.66636	1.02847e-44	2.88263	1.58287	2.1883e-43	1.75077	0.427933	8.30134e-11	0.937748	-0.469423	1.21628e-10	1.27384	-0.0732685	0.999015	0.884623	-0.513915	5.62198e-10	1.00594	-0.347274	0.382275	0.70454	-0.649654	0.169084	1.49686	0.156119	0.0159616	1.08677	-0.262451	8.93716e-15
ENSG00000006659.12	LGALS14	0	-0.000756831	0.889542	0.00277102	0.00220805	0.501149	0.00160992	0.00102339	0.760839	0	-0.000782531	0.605727	0	-0.000770852	0.859133	0	-0.00076895	0.771226	0	-0.000708604	0.973256	0	-0.000727425	0.83053	0.00126268	0.00066077	0.809427	0	-0.000697293	0.999015	0.00203413	0.0014992	0.49394	0	-0.000702199	1	0	-0.000696514	0.997078	0	-0.000712366	0.993026	0	-0.000696082	0.970485
ENSG00000006695.10	COX10	0.734804	-0.117527	0.00709547	0.95353	0.11862	0.0105692	0.9827	0.156585	5.54377e-09	0.718515	-0.140048	6.53922e-31	0.700004	-0.158703	0.987195	1.0834	0.270292	1.385e-11	1.80163	0.988968	1.43245e-13	1.40979	0.600853	0.0485879	0.74315	-0.113191	0.231324	0.800775	-0.0414042	0.999015	0.462782	-0.42187	4.83787e-18	0.746461	-0.0971426	0.195851	0.462481	-0.383912	0.997078	0.747333	-0.0976462	0.993026	0.663668	-0.18008	7.51588e-21
ENSG00000006704.10	GTF2IRD1	0.014477	0.00753543	0.363247	0.00332603	-0.00456028	0.913782	0.0167592	0.0101343	0.334174	0.00759388	-3.92641e-05	1	0	-0.00854886	0.0235927	0	-0.00852777	0.00929187	0.00532098	-0.00237702	0.97536	0.0181433	0.0111198	0.714453	0.00830332	0.000775838	0.99412	0	-0.00773309	0.999015	0.00190133	-0.00637762	0.595714	0	-0.00778749	0.69482	0.0165463	0.00903022	0.997078	0.0267401	0.0197928	0.230241	0	-0.00771965	0.705612
ENSG00000006712.14	PAF1	1.50833	-1.00605	1.77689e-07	2.59253	0.180024	0.254731	3.31108	0.986016	0.000196123	3.63816	1.38277	6.0894e-23	1.91204	-0.572267	1	2.43609	0.0149836	0.177018	3.38638	0.992767	0.000372064	3.99588	1.66369	3.90228e-08	1.88868	-0.61385	0.0405684	2.18143	-0.244568	0.999015	1.37758	-1.16383	1.5227e-27	1.94544	-0.487205	0.979017	1.40946	-1.02598	0.997078	2.33171	-0.0942247	0.00755925	1.94514	-0.483264	3.20766e-25
ENSG00000006715.15	VPS41	1.00403	0.0615483	9.24505e-08	0.642394	-0.32402	7.09276e-09	1.04776	0.110627	0.00186065	0.923688	-0.0277583	2.93822e-14	0.972772	0.027662	1.15649e-05	1.08737	0.155705	0.00176233	1.44629	0.513232	2.2229e-05	1.20381	0.270429	2.61684e-06	0.817664	-0.149923	0.326875	1.11258	0.166751	0.411221	0.644308	-0.338288	1.33085e-20	1.18198	0.238775	0.00234212	0.703169	-0.248003	0.997078	1.24451	0.30699	1.11877e-06	0.646927	-0.304764	2.47794e-20
ENSG00000006740.16	ARHGAP44	0.340382	-0.266661	1.51204e-06	0.533889	-0.0517783	0.791589	0.832396	0.277093	2.94133e-06	0.68824	0.120023	0.00795698	0.612304	0.0331328	0.00247492	0.483542	-0.110893	0.00102754	0.456122	-0.130437	5.88349e-10	0.888598	0.323455	0.830004	0.802677	0.252821	8.01909e-28	0.0384281	-0.551781	1.49678e-12	0.43463	-0.164933	2.80849e-17	0.471951	-0.113098	1	0.0517963	-0.537628	4.38733e-10	0.286702	-0.306587	4.74284e-07	0.238462	-0.348395	4.8662e-07
ENSG00000006744.18	ELAC2	1.43584	-0.668836	0.201495	2.18272	0.147336	0.605899	2.54582	0.557288	2.50867e-11	2.32232	0.316947	1.8327e-39	1.60743	-0.488934	0.988299	2.60951	0.632495	1.82286e-30	4.04869	2.06546	3.09849e-40	3.80649	1.86419	0.0152833	1.57532	-0.538428	0.445751	1.50346	-0.547671	0.551221	1.15924	-0.984944	3.17798e-28	1.48319	-0.572214	0.319374	1.17145	-0.883245	0.997078	1.78532	-0.267606	0.397092	1.61321	-0.435661	9.19394e-35
ENSG00000006747.14	SCIN	0.0158361	0.013	0.00312571	0.00251812	-0.00159284	0.987193	0.00857051	0.00504961	0.736108	0.00514561	0.00127955	0.998904	0	-0.00450605	0.153071	0.00151038	-0.00280648	0.846422	0.004451	0.000443094	1	0	-0.0042522	0.11203	0	-0.00462204	0.0942362	0	-0.00407606	0.999015	0.00356808	-0.000504228	1	0	-0.00410474	0.951458	0	-0.00407151	0.997078	0	-0.00416417	0.734132	0.0262538	0.0224989	0.206531
ENSG00000006756.15	ARSD	0.00569011	-0.00699816	0.911292	0.00865926	-0.00359449	0.978684	0.0113477	-0.000780004	0.955701	0.0118143	-0.000268612	0.977702	0.0117195	-0.000370913	1	0.00655223	-0.00614645	0.665007	0.00936272	-0.00276882	0.982812	0.0207004	0.00914756	1	0.0112369	-0.000935228	1	0.0118809	-0.000171854	0.999015	0.0135303	0.00164797	0.733965	0.0077448	-0.00439545	1	0.0306947	0.018879	0.997078	0.0265898	0.0150575	0.663132	0.0392368	0.0275116	0.135717
ENSG00000006757.11	PNPLA4	0.752083	-0.113365	6.5172e-06	1.19457	0.359801	1.19886e-10	1.12928	0.304292	0.352774	0.825622	-0.0335534	4.89215e-21	0.686434	-0.189036	0.990464	0.768501	-0.0968262	0.14199	1.4093	0.570905	0.0433017	1.74578	0.941901	0.06417	0.748642	-0.122392	0.171867	0.593383	-0.265325	0.903486	0.464679	-0.434788	7.02139e-19	0.870559	0.0157655	0.322491	0.340216	-0.521383	0.104616	0.690857	-0.170113	0.00779937	1.00157	0.148205	5.93711e-45
ENSG00000006831.9	ADIPOR2	0.640391	-0.383382	0.0117626	1.00516	0.0173033	0.978684	1.14505	0.173389	1.07938e-08	1.34722	0.407718	9.03415e-06	0.811371	-0.198874	0.760542	1.05549	0.0745211	0.293816	1.88426	0.922444	3.90727e-06	1.86739	0.929101	0.440226	0.748375	-0.276408	0.266372	0.727948	-0.264464	0.999015	0.55773	-0.480072	9.85147e-17	0.642651	-0.353401	0.101454	0.639924	-0.353301	0.997078	0.962714	-0.0270484	0.710303	0.860653	-0.129712	1.39479e-18
ENSG00000006837.11	CDKL3	0.0758999	-0.0604602	0.0637038	0.233337	0.108631	7.3547e-06	0.211402	0.089404	0.00772038	0.166512	0.0405705	0.140967	0.0708432	-0.0672472	0.112786	0.115585	-0.0170644	0.350593	0.200846	0.0721077	0.41178	0.2334	0.10845	0.314754	0.12042	-0.0119886	0.500178	0.0806086	-0.0509307	0.999015	0.0680808	-0.0698991	7.608e-05	0.121895	-0.00914178	1	0.0466791	-0.0852305	0.997078	0.0755312	-0.0572899	0.390854	0.0915667	-0.039753	0.840798
ENSG00000007038.10	PRSS21	0.0262827	-0.0440305	0.687547	0.0260032	-0.0427128	0.0322226	0.0608117	-0.00609165	0.00601463	0.0736144	0.00832096	0.327054	0.0272071	-0.0438103	0.206742	0.132833	0.0743765	2.56032e-10	0.190914	0.128373	0.013093	0.23767	0.181229	0.557963	0.0260076	-0.0463168	0.207886	0.0752017	0.00902368	0.999015	0.0241411	-0.0469481	0.533058	0.0846137	0.0186954	0.323829	0.046986	-0.0195574	0.997078	0.0296825	-0.0379227	0.65511	0.106535	0.0407165	0.0200855
ENSG00000007047.14	MARK4	0.189621	-0.055701	1	0.235513	-0.00501595	0.978684	0.294878	0.0606369	0.027354	0.268613	0.0322728	0.21391	0.208287	-0.0358141	0.987306	0.20506	-0.0393329	0.344005	0.318139	0.080244	0.0346915	0.422031	0.192244	1	0.220521	-0.0226726	0.809527	0.170127	-0.0710802	0.999015	0.172048	-0.0759442	9.63774e-10	0.262482	0.0227003	0.550319	0.0968707	-0.14518	0.906039	0.31725	0.0797493	0.0831927	0.31122	0.0718238	2.83778e-11
ENSG00000007062.11	PROM1	0	0	1000	0	0	1000	0	0	1000	0	0	1000	0	0	1000	0	0	1000	0	0	1000	0	0	1000	0	0	1000	0	0	1000	0	0	1000	0	0	1000	0	0	1000	0	0	1000	0	0	1000
ENSG00000007080.10	CCDC124	2.76683	-0.860004	0.844982	3.78225	0.247811	0.200963	4.20876	0.732865	2.81817e-61	4.00535	0.519779	9.74372e-124	2.82932	-0.805914	0.0532849	4.69839	1.28551	2.71527e-115	5.82923	2.34958	2.75633e-87	6.07357	2.67038	7.75237e-38	2.8286	-0.82748	5.18429e-05	3.19485	-0.358459	0.999015	1.86578	-1.87382	4.23638e-40	3.39396	-0.157714	0.146212	1.82936	-1.74074	0.165575	3.68407	0.140447	0.000838191	2.98707	-0.568104	3.05781e-27
ENSG00000007129.17	CEACAM21	0.845195	0.39629	1.22573e-34	0.806342	0.340581	5.64077e-14	0.618657	0.14832	0.000257745	0.370119	-0.13072	9.39951e-09	0.253574	-0.259376	1.03239e-18	0.217497	-0.299067	9.933e-28	0.135987	-0.359565	1.66938e-17	0.530046	0.0476135	0.0458605	0.541577	0.0650098	0.00197325	0.784902	0.303995	0.0143609	0.350525	-0.149776	4.30438e-11	0.57475	0.0915986	0.267909	0.570791	0.0868477	0.60923	0.567473	0.0853884	0.365988	1.14638	0.669271	9.48939e-33
ENSG00000007168.12	PAFAH1B1	2.98577	-0.345041	1.25285e-06	3.2196	-0.0845505	0.0967032	4.09023	0.877774	0.00646025	4.70845	1.60303	2.93907e-42	2.7891	-0.571839	0.882849	2.93145	-0.411291	3.10392e-27	3.9038	0.622668	2.1583e-09	4.76937	1.55457	0.000131337	2.77363	-0.604337	3.95394e-05	3.25154	-0.0484794	0.59858	2.34977	-1.05746	4.56261e-34	2.44178	-0.875468	6.93264e-06	1.79218	-1.52616	0.0130823	3.15496	-0.149551	0.803928	2.51038	-0.798419	1.24759e-31
ENSG00000007202.14	KIAA0100	0.719862	-0.292207	0.0536095	0.774744	-0.223324	0.000169831	0.995848	0.0115553	2.57551e-11	0.9351	-0.057265	6.20644e-22	0.997496	0.0135139	1.6673e-06	1.39065	0.452989	3.50731e-26	1.83863	0.878929	4.3857e-09	1.68289	0.737581	0.613842	0.855542	-0.149316	0.307866	0.708751	-0.280483	0.827058	0.617304	-0.409951	1.734e-29	0.958803	-0.0271894	0.475824	0.607039	-0.383163	0.997078	0.905233	-0.0830616	0.993026	0.796496	-0.191201	2.00568e-28
ENSG00000007237.18	GAS7	0.0175466	-0.0469916	0.00176826	0.0295581	-0.0325375	0.0925497	0.0491663	-0.0123077	0.249138	0.0531226	-0.00811451	0.12226	0.0682821	0.00899522	0.259365	0.0451984	-0.0168321	0.389047	0.0441313	-0.0166105	0.18511	0.133541	0.0775013	0.0158929	0.107215	0.0539807	1.71967e-07	0.0152405	-0.0456327	0.0910049	0.0468096	-0.0149732	0.240029	0	-0.0615121	0.00458686	0.0633432	0.00312667	0.997078	0.117828	0.0596242	0.0414692	0.00955025	-0.0513117	0.306594
ENSG00000007255.10	TRAPPC6A	3.43983	0.267194	7.03059e-15	2.54495	-0.691125	1.64119e-20	3.18395	-0.0144756	1.39882e-11	3.04895	-0.168419	4.68298e-28	3.33339	0.152862	2.21484e-08	3.65053	0.507011	1.26505e-14	3.69411	0.512121	0.00076961	3.5692	0.393622	0.000276781	3.64213	0.511696	1.41224e-34	2.74637	-0.456803	0.389101	2.35953	-0.932584	8.91746e-26	3.59971	0.411119	0.0010378	2.44193	-0.764564	0.0657508	3.1864	-0.0109644	0.993026	2.73708	-0.465407	2.13381e-40
ENSG00000007264.14	MATK	0	-0.00716251	0.0387131	0	-0.00689996	0.179674	0	-0.0072251	0.0323903	0.00132304	-0.00590058	0.259911	0.00318969	-0.00372062	0.839432	0.00804189	0.00171282	0.9505	0.0193379	0.0132152	0.130547	0.00250879	-0.00423109	1	0.00124606	-0.00605063	0.261313	0	-0.00659905	0.999015	0.00185575	-0.00518262	0.334872	0.0258137	0.0197066	0.413234	0.287617	0.284647	5.26512e-24	0	-0.0067417	0.484806	0	-0.00658759	0.805516
ENSG00000007306.14	CEACAM7	0	0	1000	0	0	1000	0	0	1000	0	0	1000	0	0	1000	0	0	1000	0	0	1000	0	0	1000	0	0	1000	0	0	1000	0	0	1000	0	0	1000	0	0	1000	0	0	1000	0	0	1000
ENSG00000007312.12	CD79B	10.9437	1.39711	0	9.35104	-0.342221	2.415e-53	9.63837	-0.0394418	1.02057e-35	9.43158	-0.275684	0.0399726	9.58444	-0.100265	9.44998e-112	9.32021	-0.395402	1.49424e-116	7.95727	-1.76843	1.07616e-207	8.91773	-0.799683	0.000157321	10.2034	0.608664	1.89749e-86	10.3612	0.696681	6.43673e-26	10.0722	0.443504	0.0163902	10.1265	0.461987	2.61894e-08	8.44208	-1.24734	1.44192e-95	9.84943	0.181773	0.134613	6.86991	-2.83754	1.52919e-263
ENSG00000007314.12	SCN4A	0.245279	0.194475	2.38716e-32	0.0525405	-0.0169476	0.885407	0.0745845	0.00672031	0.60631	0.0368278	-0.0360653	0.0205683	0.0357317	-0.0367554	0.00200428	0.0361879	-0.0361547	0.0128312	0.0151279	-0.0550127	0.0208052	0.069663	0.00119859	0.4482	0.0664631	-0.00237544	0.859681	0.0427107	-0.0261732	0.999015	0.0573482	-0.0124515	0.0129027	0.103471	0.0356702	0.424805	0	-0.0693925	0.0180905	0.0499822	-0.0192083	0.948319	0.0300279	-0.0389623	0.658577
ENSG00000007341.18	ST7L	0.29402	2.22629e-05	0.0183509	0.333608	0.0419834	0.485583	0.402604	0.12054	0.0193125	0.371222	0.0878512	0.371364	0.197104	-0.108587	0.164027	0.2429	-0.0571243	0.0668919	0.43248	0.142658	0.00142039	0.569862	0.291733	0.932119	0.19356	-0.115456	0.0597106	0.174404	-0.121237	0.900512	0.193622	-0.11178	1.80058e-07	0.242295	-0.0527829	1	0.252614	-0.0419063	0.997078	0.264516	-0.0305345	0.99971	0.473059	0.181202	1.30645e-17
ENSG00000007350.16	TKTL1	0	0	1000	0	0	1000	0	0	1000	0	0	1000	0	0	1000	0	0	1000	0	0	1000	0	0	1000	0	0	1000	0	0	1000	0	0	1000	0	0	1000	0	0	1000	0	0	1000	0	0	1000
ENSG00000007372.21	PAX6	0.00184916	-0.035694	0.00251628	0.0680689	0.035804	0.0233958	0.131487	0.107879	5.70143e-16	0.0956028	0.0697522	2.36156e-09	0	-0.0384275	1.43495e-06	0.00287556	-0.0351181	2.92542e-06	0.0100181	-0.0250041	6.55725e-05	0.045831	0.012205	8.3492e-05	0.00770371	-0.0305612	0.0227264	0.0236977	-0.0107376	0.999015	0.00712721	-0.0302482	0.44987	0	-0.0350051	0.114554	0	-0.0347217	0.564744	0.00824356	-0.0269746	0.507823	0.0221724	-0.0122625	0.970485
ENSG00000007376.7	RPUSD1	1.03883	-0.587693	0.00790642	1.48376	-0.0945555	0.142821	1.88453	0.3458	3.51441e-13	1.82817	0.290337	2.08888e-29	1.24394	-0.368727	0.81665	1.82592	0.282775	7.97359e-08	2.97149	1.44071	5.78206e-13	3.43485	1.969	6.5612e-24	1.25646	-0.363826	0.833911	1.22634	-0.351384	0.999015	0.857765	-0.796442	6.1527e-32	1.07622	-0.507107	0.211537	0.866221	-0.715643	0.997078	1.69354	0.124875	0.0101706	1.46849	-0.105726	6.44552e-30
ENSG00000007384.15	RHBDF1	0	-0.00100498	0.706888	0	-0.00096814	0.953982	0	-0.00101376	0.79532	0	-0.0010391	0.696132	0	-0.0010236	0.695112	0.00329034	0.0026572	0.458497	0	-0.000940938	0.999023	0	-0.00096593	1	0	-0.00104994	0.622011	0	-0.000925919	0.999015	0.00197023	0.0011769	0.997803	0	-0.000932433	1	0.0293842	0.0288293	0.0560157	0	-0.000945934	0.993026	0	-0.00092431	0.970485
ENSG00000007392.16	LUC7L	1.12444	-0.645999	9.55926e-05	1.68293	-0.0303467	0.615652	2.05585	0.382124	5.94137e-09	1.97374	0.298264	5.44377e-22	1.49471	-0.243014	0.0121436	2.21825	0.566433	1.01188e-27	3.30984	1.6465	1.44434e-23	3.17181	1.54426	1	1.2592	-0.519991	0.001593	1.35637	-0.360061	0.999015	0.968429	-0.827544	3.27456e-20	1.30463	-0.415415	0.0753588	1.01328	-0.707072	0.997078	1.77727	0.0680488	0.00854244	1.32848	-0.387658	8.89692e-20
ENSG00000007402.11	CACNA2D2	0.00215907	-0.00022843	1	0	-0.00250856	0.603075	0.00631751	0.004385	0.514379	0	-0.00269244	0.11515	0.00175694	-0.000683322	1	0.00146338	-0.0010098	0.986057	0.00957935	0.00743026	0.679712	0	-0.00250284	0.246268	0.00279877	0.000496688	1	0	-0.00239917	0.999015	0.0018538	-0.000571143	1	0.00741788	0.00515655	1	0.0173439	0.0151658	0.862337	0	-0.00245103	0.950742	0	-0.002395	0.970485
ENSG00000007516.13	BAIAP3	0.0354695	0.0253654	0.000983946	0.00947142	-0.00312106	0.978684	0.0129722	0.000617364	1	0.0173645	0.00562967	0.710043	0	-0.0139141	0.000961988	0.0111025	-0.00146832	0.999292	0.00468722	-0.0079619	0.793136	0.00978097	-0.00278658	0.968975	0.00582137	-0.00758055	0.445707	0	-0.0125864	0.904182	0.00764547	-0.00531239	0.891649	0.0344372	0.0224806	0.468841	0.0301271	0.0179341	0.997078	0.0193242	0.00715445	0.993026	0.0119868	-0.000434253	0.970485
ENSG00000007520.3	TSR3	1.19237	-0.316292	0.00214287	1.25447	-0.238877	0.000103626	1.76457	0.316023	4.51929e-24	1.33796	-0.16141	1.35334e-72	1.29406	-0.208197	0.0321924	1.92958	0.502764	1.03076e-24	3.76719	2.35635	1.60923e-114	2.86618	1.4661	0.249731	1.06012	-0.482469	0.00177336	1.13322	-0.35137	0.983442	0.79752	-0.759823	8.47118e-23	1.06455	-0.423953	0.0665196	0.930823	-0.555927	0.777906	1.75369	0.283617	1.41627e-08	1.56399	0.0851607	5.55028e-19
ENSG00000007541.16	PIGQ	0.336315	-0.264094	0.0864041	0.332522	-0.258433	1.2092e-09	0.773993	0.219375	0.297668	0.909777	0.379334	9.86561e-11	0.440761	-0.151937	0.987195	0.550323	-0.0290832	0.951315	1.12229	0.562423	0.00529062	1.18987	0.648826	0.781451	0.401557	-0.200914	0.596439	0.418363	-0.160144	0.999015	0.320143	-0.285298	1.41869e-10	0.501753	-0.0761419	1	0.298567	-0.28127	0.953663	0.574496	-0.00190861	0.920264	0.524483	-0.0524757	1.41908e-23
ENSG00000007545.15	CRAMP1	0.136275	-0.0791101	0.393665	0.235077	0.0285154	0.649726	0.32605	0.130829	0.00406802	0.273068	0.0738261	0.0965421	0.143234	-0.0727768	0.570408	0.181635	-0.029668	0.577728	0.335497	0.131164	0.610082	0.385823	0.187869	0.585452	0.138956	-0.0795677	0.205889	0.278878	0.0716733	0.555798	0.125819	-0.0917104	0.000211101	0.272178	0.0653386	0.187468	0.146433	-0.0625193	0.997078	0.169437	-0.0401181	0.993026	0.14065	-0.0683322	4.49538e-10
ENSG00000007866.19	TEAD3	0	-0.00427824	0.231939	0	-0.00412142	0.371242	0.0048938	0.00111599	1	0.00263593	-0.00142477	0.90885	0.00173765	-0.00241018	0.987195	0.0133438	0.0105703	0.0242585	0.011089	0.0074179	0.953433	0.00465232	0.000807954	1	0	-0.00446966	0.11238	0	-0.00394168	0.999015	0	-0.00433	0.195824	0	-0.00396941	0.970636	0	-0.00393728	0.997078	0.0265212	0.0234395	0.0201536	0	-0.00393483	0.949562
ENSG00000007923.15	DNAJC11	0.754053	-0.279089	0.827877	1.03175	0.0254825	0.454098	1.15347	0.161785	2.24939e-10	1.00854	0.000949526	1.63744e-26	0.79752	-0.235547	0.936175	1.47247	0.51956	1.3598e-37	2.45934	1.49543	3.36945e-37	2.01504	1.06528	1	0.673788	-0.383842	0.00042466	0.602664	-0.4106	0.150432	0.558301	-0.500453	1.83819e-21	0.762482	-0.250338	0.989945	0.596837	-0.416041	0.997078	0.854632	-0.158529	0.993026	0.642789	-0.369282	7.13009e-16
ENSG00000007944.14	MYLIP	1.60102	0.685249	2.74146e-64	1.24094	0.278468	3.38438e-09	1.22594	0.274937	0.00277866	1.14034	0.184434	0.280618	0.667882	-0.347787	9.3246e-13	0.761178	-0.242633	4.56146e-10	0.832201	-0.150427	9.77576e-06	1.0035	0.0267287	1.49132e-06	0.88386	-0.10847	0.00195046	1.18329	0.20788	0.223077	0.62589	-0.392355	2.19141e-14	1.90695	0.948099	3.52783e-22	0.884498	-0.0949046	0.997078	0.464128	-0.532415	1.14625e-13	0.335373	-0.650539	1.57631e-16
ENSG00000007952.17	NOX1	0	-0.00127804	0.778213	0.00351926	0.00249904	0.978684	0.00315423	0.00221166	0.832405	0.00128491	0.000140337	1	0	-0.00130171	0.729821	0	-0.0012985	0.58426	0	-0.0011966	0.816943	0.00269106	0.0016175	1	0.00132135	0.000183683	1	0	-0.0011775	0.999015	0	-0.0012935	0.755908	0.00863813	0.00763251	0.68136	0	-0.00117618	0.997078	0	-0.00120295	0.993026	0	-0.00117545	0.970485
ENSG00000007968.6	E2F2	0.175839	-0.580718	2.00255e-10	0.688679	-0.0158472	0.978684	1.5694	0.960911	5.1755e-39	1.88899	1.34852	9.2358e-151	0.0797276	-0.699185	7.60122e-49	0.145002	-0.624489	2.95365e-91	0.683819	-0.020408	1.63855e-71	2.48254	1.88125	0.0101013	0.182084	-0.599522	1.79925e-23	0.165013	-0.546009	0.000161132	0.192323	-0.569388	1.10375e-05	0.0465767	-0.670757	6.33932e-14	0.232259	-0.477306	0.997078	0.522289	-0.187803	0.358258	0.602728	-0.102109	2.94029e-05
ENSG00000008018.8	PSMB1	7.32447	-0.191547	1.34238e-12	8.19802	0.741395	1.13411e-57	8.31794	0.909423	0.00392909	7.82785	0.374613	9.42735e-196	6.96484	-0.598118	2.19329e-19	7.95916	0.514896	9.78946e-09	8.21595	0.739034	0.97161	8.77973	1.35487	7.95503e-83	7.49521	-0.00385582	4.03149e-06	7.33995	-0.160791	0.999015	6.05142	-1.61153	3.95722e-29	6.74218	-0.772158	4.53569e-18	4.96322	-2.56726	9.62679e-08	7.5872	0.0917931	0.702777	7.0032	-0.501284	1.40272e-21
ENSG00000008056.13	SYN1	0	-0.00034387	0.990656	0	-0.000331266	0.978684	0.00162198	0.00145335	0.488634	0.00125573	0.00107303	0.500273	0	-0.000350241	0.987195	0	-0.000349377	0.930347	0	-0.000321958	0.984815	0	-0.000330509	0.820032	0	-0.000359256	0.974405	0	-0.000316819	0.999015	0	-0.000348031	0.974382	0	-0.000319048	1	0	-0.000316465	0.997078	0	-0.000323667	0.993026	0	-0.000316269	0.970485
ENSG00000008083.13	JARID2	0.0863047	-0.149133	5.50908e-08	0.0753013	-0.15533	1.17705e-09	0.166611	-0.0613046	7.90143e-07	0.149802	-0.0819595	4.85604e-11	0.304941	0.0931224	7.54218e-09	0.326754	0.117277	2.2027e-07	0.584174	0.373259	1.2006e-09	0.293085	0.0753373	0.13535	0.172761	-0.0564237	0.786479	0.24016	0.0185653	0.999015	0.144512	-0.0861179	2.1693e-05	0.393194	0.174922	8.41641e-05	0.499925	0.28158	4.25828e-06	0.305919	0.0870699	0.0184387	0.542125	0.324111	1.94085e-22
ENSG00000008086.11	CDKL5	0.0209251	-0.00350608	1	0.0403255	0.0171859	0.52589	0.0377663	0.0151553	0.535058	0.0284204	0.00490191	0.992065	0.013723	-0.0116421	0.710805	0.0197023	-0.00492909	0.9505	0.0285679	0.00459075	0.947045	0.0230018	-0.00117359	0.397293	0.0172458	-0.00789225	0.899935	0.0782498	0.0548812	0.203631	0.00952892	-0.0162392	0.370726	0.00948388	-0.0149328	1	0.0178912	-0.0062987	0.997078	0.0102707	-0.0143341	0.878075	0.174101	0.151784	9.55071e-09
ENSG00000008128.22	CDK11A	0.644779	-0.434523	3.72494e-07	1.21586	0.186723	0.00290097	1.18122	0.157071	5.1312e-07	1.30457	0.301328	2.41453e-06	0.979507	-0.0674559	0.00854134	1.12446	0.0947527	0.196494	1.70472	0.685078	0.000809034	1.64554	0.640693	0.00787138	0.851414	-0.216436	0.0183364	0.700465	-0.34389	0.254668	0.672034	-0.409429	3.66567e-20	0.823573	-0.220634	0.87043	0.780954	-0.262003	0.997078	1.03723	-0.00255927	0.993026	0.922419	-0.118684	9.54794e-18
ENSG00000008130.15	NADK	1.33068	-0.828875	1.50826e-07	2.03202	-0.0551046	0.0619092	2.41917	0.371991	4.0985e-19	2.6283	0.619208	1.3218e-09	1.77131	-0.350431	0.10202	2.38628	0.337908	1.41296e-07	3.27391	1.2258	5.60203e-07	3.85952	1.87766	1.51008e-09	1.58794	-0.570238	0.0247293	1.63018	-0.460053	0.999015	1.18643	-0.999542	4.84717e-30	1.96224	-0.12431	0.413247	1.36831	-0.724706	0.997078	2.65377	0.590065	2.21766e-22	2.03636	-0.0482198	4.50966e-26
ENSG00000008197.4	TFAP2D	0	0	1000	0	0	1000	0	0	1000	0	0	1000	0	0	1000	0	0	1000	0	0	1000	0	0	1000	0	0	1000	0	0	1000	0	0	1000	0	0	1000	0	0	1000	0	0	1000	0	0	1000
ENSG00000008226.19	DLEC1	0.0102071	-0.0227955	0.256986	0.0233895	-0.00798719	0.978684	0.0334089	0.00275694	0.796057	0.0234498	-0.00850406	0.122261	0.0197829	-0.0124865	0.992636	0.0544781	0.02633	0.00898516	0.0789164	0.0494393	0.752245	0.0612431	0.0320623	1	0.0295892	-0.00153553	0.885116	0.0270434	-0.00393483	0.999015	0.0150814	-0.0176433	0.652793	0.0441828	0.0135343	0.955204	0.041779	0.0109907	0.886629	0.0297647	-0.00120165	0.99576	0.0515475	0.0208693	0.0258876
ENSG00000008256.15	CYTH3	0.181395	0.162838	5.10828e-43	0.0253055	-0.00857747	0.978684	0.0414171	0.00890053	0.42761	0.0213917	-0.0136587	0.363139	0.00486675	-0.0319737	3.11134e-05	0.00612851	-0.0304843	0.000149497	0.0282095	-0.00534485	0.999023	0.0248794	-0.00900848	0.572548	0.0142411	-0.0220208	0.0127791	0.0270881	-0.00639636	0.999015	0.0097212	-0.0263661	0.000700196	0.0344519	0.00107603	1	0.0302259	-0.00321189	0.997078	0.0113652	-0.0228178	0.369987	0.0102503	-0.0234245	0.970485
ENSG00000008277.14	ADAM22	0.00558488	-0.0131303	0.99044	0.00651742	-0.0116605	0.486786	0.0142719	-0.00360331	0.259201	0.0387583	0.0241634	0.025071	0.00660614	-0.012229	0.984175	0.0139166	-0.00402646	0.963457	0.0618964	0.0457168	0.964351	0.069373	0.0548378	0.972137	0.00674699	-0.0123819	0.925733	0.0262708	0.00887251	0.999015	0.00391654	-0.015147	0.838117	0	-0.0178838	0.458247	0.0168199	-0.000707343	0.997078	0.00993403	-0.00785469	0.993026	0	-0.017728	0.210468
ENSG00000008282.8	SYPL1	8.24191	-0.0291191	4.57689e-17	7.89883	-0.391693	7.41326e-40	8.4179	0.165962	3.60535e-14	8.84968	0.661323	1.52697e-104	8.64851	0.426009	1.42109e-25	8.11761	-0.168532	3.26981e-46	7.78248	-0.500549	5.02913e-40	8.35469	0.0912821	5.67452e-09	8.97153	0.808285	3.63915e-140	8.84806	0.58764	1.44206e-07	8.48888	0.245557	1.81483e-78	7.47821	-0.806644	1.563e-31	5.92796	-2.36988	3.77238e-50	6.34224	-1.99478	1.94346e-146	2.2131	-6.12771	0
ENSG00000008283.15	CYB561	0.00793468	-0.020447	0.0888289	0.0126267	-0.0147242	0.117454	0.00294942	-0.0261588	3.37192e-07	0	-0.0301682	6.80607e-13	0.0131546	-0.0149761	0.324143	0.0418794	0.0171723	0.0227316	0.155127	0.132488	9.45208e-08	0.0307859	0.00451328	0.0489674	0.00410132	-0.0257684	0.000813179	0.0108487	-0.0158844	0.999015	0.00377017	-0.025332	0.0154551	0.00758897	-0.0193239	1	0	-0.026852	0.600216	0.0468569	0.0210636	0.382261	0.821161	0.80415	1.26199e-77
ENSG00000008294.20	SPAG9	0.60675	-0.533287	5.41822e-05	1.16499	0.0779638	0.0482464	1.44363	0.390902	0.00886936	1.8945	0.913603	1.00901e-36	0.741466	-0.392195	0.125957	0.979767	-0.124831	0.011266	1.53678	0.458779	1.97172e-05	2.08999	1.056	0.0113591	0.756841	-0.384617	0.0451756	0.817114	-0.278084	0.999015	0.595866	-0.551859	3.99365e-19	0.887926	-0.207751	1	0.73547	-0.360444	0.997078	0.913675	-0.184093	0.958472	1.19433	0.104129	4.12727e-12
ENSG00000008300.16	CELSR3	0.00219486	-0.0242333	0.081693	0.0121761	-0.0127654	0.69821	0.0343991	0.0112982	1	0.0148811	-0.0106238	0.0150494	0.00972636	-0.016242	0.987195	0.0608321	0.0409292	1.37714e-07	0.0854588	0.0630867	0.846553	0.0946742	0.0745079	1	0.0113346	-0.0148114	0.999503	0.0107698	-0.0136344	0.999015	0.00356749	-0.022998	0.668065	0.00815485	-0.0163998	1	0.011423	-0.0129577	0.997078	0.0100195	-0.0147061	0.993026	0.0128958	-0.0114592	0.155427
ENSG00000008311.14	AASS	0.00976625	-0.00225177	0.993424	0.0150416	0.00342242	0.978684	0.014552	0.00304023	0.987303	0.0168618	0.00574403	0.947614	0.0113812	-0.000483645	0.984322	0.00641394	-0.00603537	0.715509	0.0193769	0.00779233	0.999023	0.0300066	0.0192405	1	0.00535163	-0.00742717	0.88947	0.0247937	0.0131591	0.999015	0.00186506	-0.0110777	0.521764	0	-0.0120592	0.549701	0.0140697	0.00228529	0.997078	0.0204531	0.00894819	0.983078	0.013533	0.00174081	0.970485
ENSG00000008323.15	PLEKHG6	0	0	1000	0	0	1000	0	0	1000	0	0	1000	0	0	1000	0	0	1000	0	0	1000	0	0	1000	0	0	1000	0	0	1000	0	0	1000	0	0	1000	0	0	1000	0	0	1000	0	0	1000
ENSG00000008324.11	SS18L2	3.00296	-1.56556	3.72904e-38	4.89078	0.492817	5.63269e-05	5.05206	0.69505	1.71544e-37	5.07683	0.7406	8.36654e-51	4.41201	-0.0154893	1.88464e-19	4.95364	0.590032	4.55835e-11	5.87982	1.49785	1.0306e-21	6.29671	1.97851	4.81005e-43	4.11895	-0.352763	0.0016037	4.31889	-0.108413	0.995057	3.08403	-1.49422	2.44497e-42	3.62054	-0.82209	0.000822592	2.98313	-1.46087	0.997078	4.55609	0.134895	3.95263e-06	3.81624	-0.616892	6.3294e-35
ENSG00000008382.15	MPND	0.0971228	-0.108467	0.0155908	0.163231	-0.0344195	0.712516	0.311465	0.128483	0.0330923	0.241171	0.0517254	0.0151445	0.179937	-0.01767	0.156843	0.191001	-0.00525723	1	0.309369	0.117094	0.129778	0.45386	0.273008	0.746559	0.13337	-0.0716534	0.861413	0.0655738	-0.131916	0.274441	0.0917182	-0.115798	2.15631e-06	0.248745	0.0541473	0.137881	0.101765	-0.095122	0.997078	0.184389	-0.0117186	0.993026	0.27942	0.0847176	6.1874e-17
ENSG00000008394.12	MGST1	0.00402614	-0.0299782	0.380138	0.0161394	-0.0160399	0.948591	0.0376396	0.00706725	0.376132	0.0431821	0.0135493	0.866451	0	-0.0350455	0.000447833	0.0261062	-0.00577494	0.997636	0.0952764	0.0659352	0.830849	0.177136	0.154255	0.104631	0.0160238	-0.0175281	0.974405	0.0136876	-0.0178259	0.999015	0.0122274	-0.0212081	0.531273	0.00878909	-0.0229519	1	0	-0.0316659	0.774998	0.054583	0.0241417	0.111875	0.0242558	-0.00710026	0.514252
ENSG00000008405.11	CRY1	0.00567904	-0.0160288	0.906328	0.053661	0.0354172	0.00120558	0.0268905	0.00737361	0.949464	0.0177014	-0.00289601	0.454009	0.00601563	-0.0159486	0.751536	0.0268208	0.00734881	0.270886	0.0716701	0.0529745	0.947581	0.0436905	0.0247922	0.0237583	0.00358265	-0.0191558	0.171694	0	-0.0205249	0.794508	0.00187624	-0.0204575	0.442685	0	-0.0206693	0.387404	0.0423355	0.0223667	0.443436	0.0278391	0.00786263	0.897212	0.136491	0.117635	5.79613e-06
ENSG00000008438.4	PGLYRP1	0	-0.000619424	0.855606	0	-0.000596718	0.978684	0	-0.000624836	0.923414	0	-0.000640458	0.85091	0.00179956	0.0013858	0.729883	0.00190582	0.00150117	0.552491	0	-0.000579952	0.999023	0	-0.000595356	1	0	-0.000647139	0.801684	0	-0.000570695	0.999015	0	-0.000626918	0.679741	0	-0.00057471	1	0	-0.000570057	0.997078	0.00488828	0.00447945	0.342176	0	-0.000569704	0.970485
ENSG00000008441.16	NFIX	0.0238107	-0.00497007	0.991611	0.00893557	-0.0205548	0.159457	0.015324	-0.0144328	0.222038	0.0197857	-0.00971781	0.482343	0.0343385	0.00673601	0.884756	0.0275058	-0.000918866	0.9505	0.0177549	-0.0108919	0.907067	0.0307587	0.00257076	1	0.0431194	0.0170031	0.0742462	0.0677571	0.0399704	0.879458	0.0314576	0.0034853	0.557781	0.0597955	0.032124	0.407275	0.118748	0.0915585	0.033517	0.0150208	-0.0137812	0.993026	0	-0.0286667	0.15083
ENSG00000008513.14	ST3GAL1	0.411885	-0.0721529	0.748482	0.230733	-0.26152	4.80665e-12	0.388032	-0.0992577	1.24406e-05	0.360334	-0.13325	4.86304e-10	0.441439	-0.04037	0.00377072	0.564329	0.0971084	0.00375358	0.46627	-0.0115303	0.000971851	0.489412	0.0126376	0.215246	0.612104	0.154772	3.14103e-09	0.754381	0.280719	0.0224542	0.401728	-0.0843375	2.78116e-08	0.757159	0.28553	0.00032241	1.51288	1.04845	3.4043e-29	0.656438	0.185354	0.0025805	0.665912	0.190705	4.3147e-10
ENSG00000008516.16	MMP25	0.00505157	0.002395	0.569835	0	-0.0030472	0.514544	0.0045882	0.00190163	0.970071	0.00145849	-0.00161132	0.751798	0	-0.00322175	0.334738	0.00342709	0.000617343	1	0	-0.00296158	0.472127	0.00570133	0.00298908	1	0.00261166	-0.000302542	1	0	-0.00291431	0.999015	0.0057149	0.00316266	0.398798	0	-0.00293482	1	0	-0.00291105	0.997078	0.00550584	0.00272475	0.993026	0	-0.00290925	0.970485
ENSG00000008517.16	IL32	0.0105697	-0.00983998	0.63615	0.00916542	-0.0109677	0.599775	0.00320937	-0.0180951	0.0012897	0.014865	-0.0052876	0.407439	0.0149594	-0.00510286	0.987195	0.0265729	0.00789247	0.720056	0.0572725	0.0388988	0.156363	0.012404	-0.00751781	0.422569	0.00674468	-0.0146771	0.100489	0	-0.0197806	0.648122	0.00749681	-0.013381	0.333671	0	-0.0199198	0.217913	0.0133211	-0.0062697	0.997078	0.121401	0.105519	1.57692e-11	0.233491	0.216538	4.75877e-13
ENSG00000008710.19	PKD1	0.0797439	-0.0742097	0.264897	0.0661807	-0.0858657	0.000739323	0.200389	0.0590456	0.864174	0.212945	0.0748061	0.0114095	0.105998	-0.0461621	1	0.150178	0.00334044	0.9505	0.364022	0.223374	0.508967	0.374324	0.240201	1	0.0832384	-0.0735131	0.329996	0.072538	-0.0756765	0.999015	0.0815988	-0.0730419	3.64718e-08	0.159265	0.0123267	0.1883	0.0572516	-0.0910709	0.997078	0.115143	-0.0331891	0.993026	0.114202	-0.0333825	2.9986e-06
ENSG00000008735.13	MAPK8IP2	0	-0.00211625	0.653305	0	-0.00203867	0.697036	0.00449945	0.00285918	0.853269	0.0024902	0.000644853	1	0.00328929	0.00153073	0.851211	0.0014621	-0.000515648	1	0	-0.00198139	0.503591	0.00523061	0.0034975	1	0.00294978	0.00117987	0.949659	0	-0.00194977	0.999015	0	-0.00214185	0.672193	0	-0.00196349	1	0	-0.00194759	0.997078	0	-0.00199191	0.993026	0	-0.00194638	0.970485
ENSG00000008838.19	MED24	0.936149	-0.31702	0.00152077	1.23754	0.0140599	0.300885	1.62941	0.449658	0.00915408	1.6167	0.446436	1.959e-10	0.88183	-0.383767	0.195865	1.26744	0.0482549	0.561296	2.11507	0.917672	0.000711491	2.28123	1.11776	0.0556292	0.98886	-0.270613	0.589685	1.22058	-0.0037433	0.910107	0.667182	-0.620376	2.59243e-24	0.820841	-0.411849	0.100001	0.700011	-0.530866	0.997078	1.1802	-0.0456479	0.0609185	0.958724	-0.268728	5.95563e-24
ENSG00000008853.16	RHOBTB2	0.705933	-0.102842	0.0555254	0.661847	-0.145801	0.0278946	1.13852	0.376385	0.000957155	1.11376	0.357622	3.2682e-11	0.620402	-0.200599	0.388587	0.720644	-0.0880443	0.147015	0.88313	0.0862534	9.08753e-08	1.47458	0.714019	0.0821881	0.708218	-0.104817	0.100767	0.639321	-0.162279	0.999015	0.468068	-0.368972	2.01664e-15	0.97624	0.180526	0.00323134	0.809905	0.0106351	0.0134529	0.299785	-0.517423	6.98461e-17	0.226034	-0.580228	1.48509e-17
ENSG00000008869.11	HEATR5B	0.585065	-0.115027	0.99044	0.657054	-0.0345067	0.851071	0.835833	0.162293	0.00309217	0.706195	0.0188698	1.8861e-05	0.640318	-0.0552381	0.829166	0.70977	0.0225384	0.915354	0.944129	0.262199	0.00888079	0.907939	0.23089	0.0660766	0.661297	-0.0325444	0.00465788	0.819638	0.131814	0.225121	0.536302	-0.170721	5.42416e-24	0.734024	0.0453413	0.519731	0.9207	0.234001	0.0031011	0.610052	-0.0823923	0.86237	0.351889	-0.34176	1.7221e-13
ENSG00000008952.16	SEC62	6.064	0.311145	5.51233e-32	5.69467	-0.091734	0.0979779	6.31033	0.587264	0.200111	6.26151	0.546399	0.000134648	5.38936	-0.439145	3.42741e-08	5.37044	-0.459213	5.71871e-42	5.56774	-0.219913	5.60426e-18	6.40074	0.655167	1.62768e-09	5.97077	0.217888	5.27421e-11	5.70364	-0.0786377	0.999015	5.09286	-0.766554	1.70572e-37	5.76942	-0.0120442	0.10436	3.81707	-1.98888	4.66853e-12	5.84054	0.0614342	0.828712	6.53351	0.761295	7.80761e-10
ENSG00000008988.9	RPS20	7.14351	-0.0709287	1.67277e-21	7.43987	0.245802	0.978684	7.89782	0.765652	0.000125185	7.88465	0.769814	1.7221e-13	6.84129	-0.410927	9.54635e-05	7.33127	0.137832	1.11271e-09	8.12489	0.944578	1.12756e-09	8.40129	1.26197	4.39745e-28	7.15219	-0.0641205	0.00949927	6.41249	-0.806401	2.91769e-06	5.51116	-1.88956	5.18033e-18	7.68308	0.485015	7.5931e-12	7.2012	-0.00685576	6.97876e-34	6.84518	-0.375728	1.03966e-09	6.13633	-1.08447	6.47016e-52
ENSG00000009307.15	CSDE1	5.05462	0.0625134	2.14175e-43	5.80777	0.858519	4.43191e-27	5.97248	1.08178	0.0447167	5.25896	0.297096	1.08688e-133	4.36411	-0.710162	7.28926e-06	5.24147	0.272391	0.88262	6.33572	1.37827	3.06902e-07	6.66094	1.75881	3.55549e-20	4.63488	-0.41719	0.000915551	4.66423	-0.338154	0.999015	3.27734	-1.91591	1.17441e-40	4.68035	-0.324079	1	4.00857	-1.00169	0.00714293	4.77353	-0.23227	0.961366	5.1309	0.134682	1.39324e-20
ENSG00000009335.17	UBE3C	0.386972	-0.229025	0.403773	0.667376	0.0765835	0.344955	0.742113	0.163143	0.00244406	0.76201	0.189858	2.00012e-06	0.461779	-0.149434	0.652242	0.654886	0.0668088	0.0574282	1.24733	0.671887	0.097124	1.33264	0.779942	0.51722	0.380889	-0.246265	0.0601951	0.393922	-0.203962	0.999015	0.29511	-0.334094	1.97824e-18	0.408949	-0.190057	0.361141	0.264856	-0.334426	0.997078	0.56461	-0.0316007	0.95872	0.628804	0.0340832	5.00372e-15
ENSG00000009413.15	REV3L	0.807715	-0.295429	0.404173	0.888713	-0.198746	0.0015705	1.32077	0.271429	0.000185621	1.39487	0.362509	0.000781931	0.849966	-0.253551	0.987195	1.17732	0.113022	0.0519606	1.94274	0.89266	8.10708e-06	2.15426	1.14006	0.148935	0.820914	-0.293475	0.412488	0.850583	-0.228731	0.900325	0.603381	-0.526548	1.40811e-14	1.12286	0.0476139	0.0153469	0.632168	-0.449641	0.684887	0.94702	-0.133801	0.686736	0.869119	-0.209576	2.76547e-22
ENSG00000009694.13	TENM1	0	-0.000194788	0.990656	0	-0.000187648	0.978684	0	-0.00019649	0.961132	0	-0.000201402	0.9238	0	-0.000198396	0.987195	0	-0.000197907	0.9505	0	-0.000182375	0.999023	0	-0.000187219	1	0	-0.000203503	0.974405	0	-0.000179464	0.999015	0	-0.000197145	0.957749	0	-0.000180727	1	0	-0.000179264	0.997078	0.00514473	0.00514473	0.113687	0	-0.000179153	0.970485
ENSG00000009724.16	MASP2	0.00197721	-0.000781746	1	0.00358516	0.000951256	0.995893	0.00173932	-0.00105261	0.928791	0.00265884	-3.28392e-05	0.998504	0.00166571	-0.00114531	1	0.00333604	0.000724779	0.999207	0	-0.00276879	0.456779	0.0097083	0.00742449	0.625831	0	-0.00308954	0.292994	0	-0.00272459	0.999015	0.00381925	0.00126008	0.820234	0.0105441	0.00802021	0.982697	0.0117807	0.00920746	0.829834	0	-0.00278349	0.922365	0	-0.00271986	0.970485
ENSG00000009765.14	IYD	0	-0.000538079	0.965632	0	-0.000518355	0.978684	0.00171777	0.00136376	0.660287	0.00126828	0.0008865	0.69969	0	-0.000548047	0.948152	0	-0.000546695	0.852545	0	-0.000503791	0.974402	0	-0.000517172	0.811071	0	-0.000562154	0.903916	0	-0.00049575	0.999015	0	-0.000544589	0.931675	0.00810083	0.00777055	0.156964	0	-0.000495195	0.997078	0	-0.000506466	0.993026	0	-0.000494888	0.970485
ENSG00000009780.15	FAM76A	0.497479	-0.135742	0.344905	0.744705	0.13128	0.0100207	0.816506	0.217157	0.0011116	0.873863	0.287839	3.81437e-05	0.463879	-0.175912	0.146368	0.596745	-0.0269466	0.9505	0.862572	0.249015	0.221866	0.971142	0.370444	0.000175676	0.541674	-0.0910142	0.407606	0.789466	0.17093	0.0898707	0.321961	-0.33284	7.1999e-20	0.371133	-0.254925	0.0588237	0.320933	-0.303694	0.462288	0.566095	-0.0567066	0.993026	0.444352	-0.17861	2.35064e-13
ENSG00000009790.14	TRAF3IP3	2.18844	0.0672383	2.34411e-09	1.73209	-0.418927	2.17089e-08	2.38546	0.286503	1.37498e-05	1.94946	-0.202348	3.1528e-37	1.86352	-0.295638	0.000857725	1.92433	-0.226927	3.59952e-06	2.18032	0.0545989	0.000647794	2.80207	0.713562	1.66249e-06	2.2699	0.163896	3.48599e-10	2.88282	0.76586	1.33342e-07	1.79047	-0.375122	1.58431e-22	3.0508	0.94274	4.81515e-16	3.99486	1.89105	5.64387e-65	1.96717	-0.165858	0.395283	2.20567	0.0792799	3.12051e-10
ENSG00000009830.11	POMT2	0.0630848	-0.0943311	0.0420153	0.0981901	-0.0536635	0.151046	0.167278	0.0204883	0.144469	0.149657	0.000953508	0.0101693	0.130487	-0.0205431	0.214007	0.23051	0.0913231	9.3432e-07	0.449688	0.309946	1.43252e-06	0.34097	0.203206	0.932606	0.0958778	-0.0608558	0.820332	0.0408209	-0.10948	0.30838	0.0701822	-0.0875688	0.00652234	0.113859	-0.0356882	1	0.0479226	-0.102166	0.928102	0.215949	0.0695228	0.0504603	0.10893	-0.0403655	2.84985e-06
ENSG00000009844.15	VTA1	2.03467	-0.526274	0.861264	3.44537	0.988289	2.89781e-49	3.32985	0.906641	0.0451154	3.28231	0.875218	1.63253e-15	1.95375	-0.62671	0.0112717	2.37488	-0.154382	1.73484e-05	3.20798	0.715961	2.21124e-05	3.93704	1.50599	0.0487382	2.15712	-0.409065	0.227914	2.06011	-0.459089	0.925204	1.60102	-1.01555	1.13213e-24	1.76423	-0.764365	0.000446585	1.48778	-1.03812	0.929828	2.25896	-0.263069	0.784451	1.49025	-1.03496	2.42941e-33
ENSG00000009954.10	BAZ1B	2.11514	-1.07355	0.655321	3.38993	0.317008	0.11039	4.32807	1.37319	0.000275963	4.95624	2.12215	1.16262e-48	1.97826	-1.24684	8.93681e-16	2.93843	-0.170388	1.30246e-13	4.86077	1.82332	0.304119	5.86384	2.93252	5.14199e-15	2.15578	-1.07487	4.42297e-08	2.34553	-0.755543	0.118046	1.65546	-1.59843	1.66636e-36	1.92604	-1.1891	2.21086e-07	1.71736	-1.39078	0.997078	2.68567	-0.419611	0.520473	2.41532	-0.683613	1.53216e-37
ENSG00000010017.12	RANBP9	0.227978	-0.200245	0.116991	0.367312	-0.0452182	0.637385	0.562544	0.169339	0.445889	0.735439	0.370265	3.63239e-17	0.301881	-0.121134	1	0.308387	-0.113562	0.00130047	0.571486	0.166386	0.000353159	0.883362	0.500624	0.462655	0.272786	-0.157697	0.432766	0.302438	-0.109011	0.999015	0.192947	-0.241678	8.96723e-08	0.345486	-0.0658309	1	0.239688	-0.172428	0.997078	0.434873	0.0257881	0.7684	0.540458	0.132047	1.74175e-11
ENSG00000010030.13	ETV7	0.369252	-0.00310082	0.212122	0.0826747	-0.306745	6.34247e-23	0.241746	-0.144647	0.00463807	0.16562	-0.234867	5.81946e-17	1.00391	0.708085	8.66834e-103	0.284773	-0.0975899	0.00589279	0.513939	0.146148	2.29356e-10	0.130077	-0.255915	2.42621e-05	0.297462	-0.0857633	8.74721e-07	0.163935	-0.210992	0.0142023	0.427756	0.062011	3.99478e-06	0.0167868	-0.362694	1.22322e-15	0.102788	-0.272673	1.55398e-05	0.882609	0.528733	4.52544e-21	0.96299	0.597989	5.41617e-23
ENSG00000010072.15	SPRTN	0.783474	-0.32735	0.409059	1.40377	0.342128	2.38144e-08	1.40738	0.362259	0.00924437	1.55169	0.53549	8.14858e-13	0.874133	-0.231816	0.939205	1.01526	-0.073476	0.433397	1.62326	0.558632	0.261612	1.71575	0.671275	1.19796e-05	0.78603	-0.339059	0.00245055	0.944316	-0.138548	0.999015	0.657334	-0.471779	4.84256e-23	0.859026	-0.226592	1	0.635095	-0.451508	0.997078	0.922984	-0.163635	0.547805	0.925147	-0.157706	7.71024e-30
ENSG00000010165.19	METTL13	0.592397	-0.3562	0.0834219	1.09529	0.189895	0.000243587	1.19664	0.311339	0.0208306	0.901082	-0.0171218	1.11057e-20	0.741962	-0.195187	0.987195	1.18895	0.304978	4.28194e-14	1.74874	0.857722	9.74298e-05	1.66584	0.792835	0.181446	0.681518	-0.269692	0.406282	0.851529	-0.0654903	0.690504	0.547631	-0.410361	8.05619e-18	0.740699	-0.179092	0.140293	0.563684	-0.356887	0.918899	0.816191	-0.103503	0.993026	0.937665	0.0217896	1.66168e-29
ENSG00000010219.13	DYRK4	0.678416	-0.193629	0.26521	0.959877	0.111803	0.16148	1.03946	0.205398	0.00058593	0.804261	-0.0570373	4.6963e-19	0.679936	-0.195513	0.268886	0.84592	-0.00947687	0.944679	1.17445	0.329708	0.00343666	1.60848	0.797468	0.384852	0.686877	-0.192566	0.979368	0.925353	0.0719301	0.486957	0.499055	-0.395707	3.19749e-17	0.940238	0.0876318	0.0166239	0.998074	0.145486	0.000235476	1.21651	0.37502	4.60014e-12	2.0436	1.20343	2.52117e-27
ENSG00000010244.18	ZNF207	4.81567	-0.28377	8.19652e-12	5.81391	0.784718	7.7928e-25	6.06465	1.09998	0.0497917	6.2035	1.28545	0.000971701	4.2987	-0.868382	1.29647e-12	5.14641	0.0814214	1.63663e-05	6.22345	1.18456	0.0020135	6.45055	1.45618	0.000464851	4.62342	-0.517463	0.00032893	4.68701	-0.391879	0.999015	3.6379	-1.59876	6.87609e-44	4.4121	-0.675278	0.000177929	2.87257	-2.22872	0.00127132	4.81825	-0.264424	0.784997	4.16517	-0.919275	1.28948e-33
ENSG00000010256.10	UQCRC1	3.88457	-1.12849	0.889542	5.49123	0.615849	2.17198e-07	6.54152	1.81058	5.0219e-08	6.62762	1.9538	2.29509e-17	3.88808	-1.14547	2.88107e-17	4.78195	-0.143382	5.94833e-44	6.36714	1.50088	0.0188747	7.48849	2.72661	3.63219e-87	4.05446	-0.983694	1.00311e-11	4.15374	-0.766851	0.443821	3.14263	-1.96837	2.59553e-79	4.27673	-0.646691	0.0118457	2.73042	-2.20724	0.0416143	4.75815	-0.157481	0.993026	4.69153	-0.221302	8.5081e-45
ENSG00000010270.13	STARD3NL	1.21939	-0.453425	0.131921	1.78651	0.16432	0.0208738	1.96355	0.368556	8.43451e-07	1.89809	0.303305	1.34003e-12	1.48179	-0.167752	0.0374115	1.63768	0.00692936	0.665875	2.39674	0.788346	2.42138e-07	2.66385	1.09176	0.103771	1.33967	-0.335445	0.321101	1.61807	-0.0135997	0.999015	1.05094	-0.646488	6.76063e-37	1.71909	0.0894354	0.0269316	1.12579	-0.512058	0.114054	1.8458	0.221953	6.61835e-05	1.77755	0.147813	2.22087e-23
ENSG00000010278.12	CD9	1.40665	0.516276	1.70579e-43	0.871705	-0.0696667	0.382916	1.19269	0.283311	0.000149629	0.765527	-0.195566	4.12412e-23	0.337972	-0.671793	1.59559e-59	0.915645	-0.024355	5.3519e-07	0.904806	-0.0336101	0.000225568	1.03027	0.0981839	3.2128e-09	0.84156	-0.110205	0.975119	0.180484	-0.767336	4.17873e-13	0.361531	-0.64132	3.95111e-35	1.63936	0.716566	2.76271e-14	0.449834	-0.493737	0.0498623	3.10995	2.24994	4.60748e-200	2.80341	1.8883	3.49454e-44
ENSG00000010292.12	NCAPD2	0.965951	-1.43549	3.75963e-20	4.20586	2.05127	1.35086e-168	4.40138	2.36493	7.70148e-95	4.99826	3.1031	1.28038e-284	0.813174	-1.63329	5.82579e-76	0.866509	-1.56964	2.26147e-258	2.80798	0.553581	3.62298e-79	4.76091	2.63357	6.27516e-17	1.08363	-1.36444	9.6514e-40	1.32606	-0.957512	0.0121802	0.968464	-1.45006	3.45137e-08	1.09326	-1.2019	6.14305e-11	0.77742	-1.51199	0.0824136	1.46709	-0.832149	2.4976e-10	1.37187	-0.909484	2.47588e-28
ENSG00000010295.19	IFFO1	0.590942	-0.0785053	0.704315	0.822055	0.16934	0.00809165	0.87495	0.236027	0.007974	0.933959	0.30906	9.20331e-09	0.5183	-0.161367	0.107859	0.419461	-0.271461	2.25086e-15	0.677342	0.0155037	0.000478683	0.875833	0.225825	0.00496287	0.627834	-0.0396103	0.3082	0.461058	-0.203997	0.787944	0.494629	-0.186709	2.88346e-29	0.587506	-0.0763465	1	0.520411	-0.143668	0.997078	0.686317	0.0248807	0.179063	0.782595	0.121742	6.33757e-40
ENSG00000010310.8	GIPR	0.0016926	-0.00293199	0.998093	0.00339059	-0.00102472	0.978684	0.0065907	0.00247877	1	0.00543206	0.00122263	1	0.00347626	-0.000987414	1	0	-0.00487109	0.0827362	0.00425599	-0.000104427	0.999023	0.0122753	0.00837345	1	0.00248456	-0.0021528	1	0	-0.00441716	0.999015	0.00380577	-0.000614242	0.945881	0	-0.00444824	0.989374	0	-0.00441223	0.997078	0.00413901	-0.000226134	0.993026	0.0576078	0.0538875	0.0033995
ENSG00000010318.20	PHF7	0.185658	-0.470456	4.99236e-18	1.20315	0.625274	7.8306e-39	1.33292	0.798776	7.79205e-47	1.43381	0.93352	4.11649e-90	0.220596	-0.440018	1.65256e-19	0.185757	-0.477879	1.07395e-58	0.40498	-0.21454	4.47383e-42	1.0479	0.459667	1.2315e-17	0.24308	-0.425499	5.42193e-19	0.403697	-0.212415	0.792931	0.310974	-0.336598	5.11169e-07	0.437056	-0.179855	1	0.312334	-0.304691	0.997078	0.383281	-0.23815	0.0271145	0.517737	-0.096642	2.10184e-11
ENSG00000010319.6	SEMA3G	0	0	1000	0	0	1000	0	0	1000	0	0	1000	0	0	1000	0	0	1000	0	0	1000	0	0	1000	0	0	1000	0	0	1000	0	0	1000	0	0	1000	0	0	1000	0	0	1000	0	0	1000
ENSG00000010322.15	NISCH	0.503664	-0.248973	0.0404634	0.449654	-0.297094	1.44315e-10	0.847381	0.130342	0.000121145	1.12082	0.444673	2.41398e-13	0.673884	-0.0628257	0.00511682	0.735473	0.00618041	0.9505	1.15973	0.442749	0.161984	1.38813	0.696054	0.607201	0.523598	-0.237198	0.221073	0.708944	-0.0212886	0.999015	0.43111	-0.332781	3.89518e-14	0.675576	-0.0555024	0.375757	0.467484	-0.265766	0.997078	0.666314	-0.0658984	0.377662	0.615266	-0.11605	3.93356e-22
ENSG00000010327.10	STAB1	0	0	1000	0	0	1000	0	0	1000	0	0	1000	0	0	1000	0	0	1000	0	0	1000	0	0	1000	0	0	1000	0	0	1000	0	0	1000	0	0	1000	0	0	1000	0	0	1000	0	0	1000
ENSG00000010361.13	FUZ	0.48414	-0.00846176	4.09984e-11	0.535421	0.0462035	0.467689	0.816969	0.360869	1.44188e-05	0.775427	0.322632	6.55868e-10	0.218018	-0.306852	4.29169e-07	0.271493	-0.246316	5.67153e-16	0.70241	0.216932	1.71757e-06	1.34748	0.904874	0.00786437	0.277806	-0.246024	0.0168623	0.289988	-0.204613	0.999015	0.221679	-0.300839	8.40143e-11	0.539746	0.0489142	0.0241158	0.310047	-0.184073	0.997078	0.325355	-0.172409	0.16619	0.427528	-0.0650721	8.53848e-18
ENSG00000010379.15	SLC6A13	0	-0.000195104	0.99044	0	-0.000187952	0.978684	0	-0.000196809	0.966587	0	-0.000201729	0.93271	0	-0.000198718	0.987195	0	-0.000198228	0.9505	0	-0.000182671	0.999023	0	-0.000187523	1	0.00136333	0.00136333	0.269702	0	-0.000179755	0.999015	0	-0.000197464	0.948728	0	-0.00018102	1	0	-0.000179554	0.997078	0	-0.000183641	0.993026	0	-0.000179443	0.970485
ENSG00000010404.17	IDS	1.94429	-0.593471	0.00759323	2.07281	-0.435488	7.77568e-09	2.50648	0.0253136	2.30377e-27	2.18266	-0.342442	2.43013e-91	2.70686	0.250116	6.11947e-25	2.80831	0.362908	1.09458e-07	3.44046	0.985655	9.33606e-06	3.86421	1.45996	5.12601e-11	2.3889	-0.108947	0.00141417	2.30746	-0.17863	0.744569	1.73586	-0.832762	8.2475e-26	3.38284	0.917918	4.57522e-18	2.43385	-0.0504543	0.000265023	2.97888	0.512855	4.45269e-10	3.14285	0.667065	2.69765e-21
ENSG00000010438.16	PRSS3	0	-0.00172964	0.73303	0.00316782	0.00169149	0.978684	0.00316597	0.00176914	0.978099	0.00373268	0.00245809	0.78096	0	-0.00176169	0.66842	0.00138687	-0.000206961	1	0	-0.00161943	0.572674	0.00276701	0.00126376	1	0	-0.00180703	0.575805	0	-0.00159358	0.999015	0.00191592	0.000382986	0.945384	0	-0.00160479	1	0	-0.0015918	0.997078	0.00393815	0.00245047	0.993026	0	-0.00159081	0.970485
ENSG00000010539.11	ZNF200	0.198816	-0.199462	0.000373613	0.549292	0.179336	4.24001e-07	0.473676	0.103861	0.650935	0.48214	0.116087	0.00457079	0.317832	-0.0697806	0.990072	0.401585	0.0240189	0.829031	0.635814	0.26343	0.861262	0.629744	0.264007	0.10173	0.266122	-0.131018	0.161692	0.414689	0.0350644	0.876547	0.228298	-0.169044	3.98525e-10	0.365165	-0.0152456	0.899823	0.356979	-0.0234111	0.847905	0.388648	0.00885338	0.780563	0.438427	0.0590257	4.17769e-15
ENSG00000010610.9	CD4	0	0	1000	0	0	1000	0	0	1000	0	0	1000	0	0	1000	0	0	1000	0	0	1000	0	0	1000	0	0	1000	0	0	1000	0	0	1000	0	0	1000	0	0	1000	0	0	1000	0	0	1000
ENSG00000010626.14	LRRC23	0.567529	0.0221504	0.00171214	0.57315	0.0272965	0.688474	0.698155	0.167325	0.0390561	0.578759	0.0356786	0.000159074	0.449318	-0.109914	0.0882757	0.467638	-0.0891627	0.024091	0.6218	0.0766474	0.00292391	0.708311	0.170171	0.0181614	0.58573	0.0440644	0.00271446	0.422323	-0.126791	0.999015	0.390319	-0.174922	5.33814e-17	0.807022	0.26504	0.000410381	0.29984	-0.250674	0.659277	0.55358	0.00640327	0.993026	0.53118	-0.0164117	5.99612e-18
ENSG00000010671.15	BTK	3.67046	-0.037969	0.0165841	3.06126	-0.682293	3.29446e-16	3.7789	0.0820548	6.49436e-10	3.33186	-0.424463	2.68884e-62	3.70315	-0.00203356	0.0278904	3.77053	0.0732891	0.383111	3.81348	0.111783	0.0181955	4.09222	0.409532	0.071367	4.5376	0.957123	9.42926e-89	5.30648	1.6235	2.83643e-25	3.35284	-0.392124	7.94646e-32	4.69074	1.00633	6.60505e-15	3.94931	0.247422	0.00314641	2.35984	-1.39306	3.81608e-39	2.77514	-0.940951	4.24692e-48
ENSG00000010704.18	HFE	0.0233557	-0.0281727	0.465302	0.0549482	0.00634649	0.978684	0.0558164	0.00760913	0.941606	0.103671	0.0622409	3.17073e-06	0.0380876	-0.0121851	1	0.00312178	-0.0512433	2.34821e-10	0.0176327	-0.0322731	0.00186859	0.0947474	0.0484208	0.979452	0.039381	-0.011012	1	0.119271	0.0712751	0.24198	0.0561201	0.00797268	0.000542994	0.00798569	-0.0418296	0.298829	0.0293516	-0.019856	0.997078	0.0451011	-0.00399713	0.999922	0.0356365	-0.0134836	0.0858133
ENSG00000010803.16	SCMH1	0.452135	-0.657432	3.61496e-15	0.566296	-0.512329	1.33298e-23	1.4916	0.49052	0.016811	2.0906	1.18423	9.77808e-80	0.640556	-0.458454	0.000204553	0.998154	-0.0575655	0.725154	1.68034	0.649717	0.00112089	2.1637	1.17815	0.725945	0.790672	-0.297696	0.110272	0.692111	-0.362444	0.641504	0.627744	-0.46983	2.8578e-19	0.785037	-0.270131	1	0.277578	-0.781792	0.000822709	0.65899	-0.40458	1.01561e-05	0.296924	-0.761729	8.63442e-21
ENSG00000010810.17	FYN	0.275419	-0.224761	0.000173201	0.261534	-0.23124	1.81636e-08	0.539724	0.0666254	0.00909428	0.346882	-0.151094	2.73496e-22	0.608834	0.144722	1.92192e-14	0.66752	0.20997	1.04487e-11	0.846904	0.378287	0.00854435	0.792627	0.330935	0.351797	0.529003	0.05668	4.79723e-07	0.607447	0.129505	0.210855	0.391968	-0.0976924	1.60065e-15	0.449952	-0.0303637	0.0924945	0.185147	-0.298256	0.244796	0.149877	-0.341571	1.30068e-11	0.1374	-0.34639	2.99214e-09
ENSG00000010818.9	HIVEP2	0.562981	-0.0885362	0.222882	0.412397	-0.244902	1.63921e-07	0.829819	0.206853	0.0652641	0.764046	0.137198	0.000823737	0.606454	-0.0414578	0.418491	0.747017	0.11578	0.0130559	0.717114	0.0758887	0.0110363	0.910417	0.282328	0.0200183	0.575761	-0.0778063	0.39775	0.747598	0.105579	0.647635	0.392467	-0.27949	2.24243e-12	0.888289	0.249948	0.000503483	0.505066	-0.140124	0.997078	0.431388	-0.219617	0.00591923	0.471505	-0.174	1.10661e-12
ENSG00000010932.16	FMO1	0.120726	0.0568659	0.00112387	0.0531977	-0.0167956	0.748843	0.0599165	-0.0101299	0.894263	0.05078	-0.0207773	0.400865	0.0458906	-0.0259465	0.123678	0.042824	-0.0293106	0.0950693	0.031659	-0.0385122	0.280992	0.0468448	-0.0234756	0.3075	0.0916929	0.0260359	0.0496939	0.173386	0.105774	0.105544	0.085292	0.0180944	0.0170189	0.235359	0.169784	3.93218e-06	0.0119489	-0.0578134	0.365212	0.0362255	-0.0339874	0.471422	0	-0.0698694	0.00835202
ENSG00000011007.12	ELOA	1.02356	0.25814	1.73576e-27	1.32469	0.567861	1.98875e-26	0.749657	-0.0436084	2.19804e-08	0.489591	-0.340561	4.95463e-55	0.719682	-0.0776233	0.415663	1.15323	0.407236	9.12255e-26	1.62578	0.862077	3.33216e-17	1.06945	0.296635	0.00101816	0.482372	-0.352411	4.02681e-14	0.819431	0.030902	0.999015	0.390446	-0.443768	4.46604e-18	0.764071	-0.0253951	0.672017	0.889856	0.102179	0.0365171	0.743461	-0.0471079	0.993026	1.01221	0.225931	2.9616e-20
ENSG00000011009.10	LYPLA2	2.4613	-0.518867	0.102712	2.59417	-0.359018	9.40938e-08	3.45461	0.579071	3.14357e-19	3.37548	0.503522	2.22396e-20	2.87046	-0.0699443	7.57337e-13	3.5025	0.636783	6.74279e-21	4.35015	1.46003	7.76551e-15	4.4701	1.62565	4.98717e-07	2.46337	-0.539706	0.034283	3.00504	0.0731559	0.367049	1.77089	-1.29398	1.24353e-34	2.46846	-0.474105	0.262889	1.85972	-1.08667	0.862002	2.95422	0.0221066	0.404338	2.22813	-0.713183	4.75631e-38
ENSG00000011021.21	CLCN6	0.539573	-0.143778	0.553431	0.649509	-0.0219808	0.978684	0.698385	0.0312304	0.00532109	0.7619	0.104269	0.000499911	0.686996	0.01877	0.0297819	0.648112	-0.0247451	0.801895	0.683756	0.0139162	0.00645916	0.948105	0.293843	0.102568	0.648229	-0.0253096	0.000503732	0.897987	0.230866	0.0928504	0.594291	-0.0845837	3.33913e-25	0.838899	0.172169	0.0275348	0.51834	-0.15382	0.414738	0.483451	-0.193452	0.0451244	0.308226	-0.366352	3.12003e-08
ENSG00000011028.13	MRC2	0.00570716	-0.0412256	0.000455476	0.005996	-0.0394083	0.000317742	0.0196276	-0.0261357	0.000206936	0.026528	-0.0189388	0.00271576	0.0650398	0.0245025	0.00368822	0.0948459	0.0577623	1.24019e-07	0.157551	0.117826	0.000727702	0.0646358	0.0226949	0.624745	0.025787	-0.0199882	0.643331	0.0264376	-0.0169676	0.999015	0.0131666	-0.0334176	0.046604	0.123869	0.0823766	0.00435318	0.0681497	0.0252887	0.589236	0.0720367	0.0298898	0.215006	0.0270898	-0.0162781	0.970485
ENSG00000011105.12	TSPAN9	0.00409779	0.00147034	0.931089	0	-0.002927	0.531003	0	-0.00306493	0.107734	0.00913516	0.007251	0.0950439	0	-0.00309467	0.400091	0.00162948	-0.00126544	0.953311	0.00512495	0.00243479	0.999023	0.0102479	0.00791715	0.877556	0	-0.00317433	0.299561	0	-0.00279936	0.999015	0.00395364	0.0013276	0.757303	0	-0.00281905	1	0	-0.00279623	0.997078	0	-0.00285987	0.912578	0	-0.00279449	0.970485
ENSG00000011114.14	BTBD7	0.418914	-0.0970137	0.0187335	0.549353	0.0448017	0.809593	0.654627	0.163756	0.0209019	0.569796	0.0713416	3.54787e-06	0.40907	-0.109842	0.693696	0.502668	-0.00493796	1	0.857807	0.361302	0.00781394	0.983723	0.504058	1	0.393049	-0.131086	0.695406	0.405325	-0.103157	0.999015	0.26705	-0.267302	8.45772e-13	0.477564	-0.0301376	0.352027	0.298512	-0.2112	0.25779	0.535625	0.0295566	0.0947106	0.603149	0.0972121	5.92976e-21
ENSG00000011132.11	APBA3	0.751768	-0.132618	0.636322	0.657171	-0.228025	5.52504e-05	0.978181	0.117518	6.32643e-05	0.960968	0.100874	1.20235e-06	0.895349	0.025832	0.000684071	0.991008	0.132704	0.00535425	1.4703	0.61604	1.53754e-14	1.14938	0.293023	1.83286e-05	0.746343	-0.144788	0.0870223	0.786775	-0.0866974	0.366206	0.585634	-0.319228	1.99832e-26	0.785804	-0.0882985	0.364324	0.574471	-0.301578	0.997078	1.14587	0.283316	5.0177e-06	1.19426	0.325809	1.79982e-37
ENSG00000011143.16	MKS1	0.226203	-0.191825	0.810633	0.356601	-0.0465782	0.64712	0.52419	0.137234	0.221781	0.429907	0.0334041	3.40514e-09	0.349172	-0.0575708	0.000925509	0.358308	-0.0472155	0.925423	0.947746	0.56371	0.0149109	1.19957	0.844994	0.00165976	0.240463	-0.184015	0.422004	0.281965	-0.120207	0.999015	0.173266	-0.253096	2.05287e-08	0.395785	-0.0048584	0.37136	0.338168	-0.0631621	0.371957	0.432612	0.03321	0.0102288	0.428426	0.0282151	3.34566e-09
ENSG00000011198.7	ABHD5	0.590908	-0.0362655	3.23012e-07	0.547488	-0.0809593	0.294619	1.01652	0.435799	1.89556e-07	0.841356	0.247423	0.021299	0.456003	-0.18812	0.928243	0.450544	-0.193759	1.31652e-07	0.972679	0.359333	0.0382649	1.44179	0.864971	0.0188801	0.329733	-0.338112	4.23796e-10	0.91346	0.293566	0.000838401	0.461278	-0.181059	8.73491e-19	0.111726	-0.522824	7.07975e-11	0.436315	-0.189915	0.997078	0.342516	-0.291379	0.000300069	0.577483	-0.0469402	5.31598e-33
ENSG00000011201.11	ANOS1	0	0	1000	0	0	1000	0	0	1000	0	0	1000	0	0	1000	0	0	1000	0	0	1000	0	0	1000	0	0	1000	0	0	1000	0	0	1000	0	0	1000	0	0	1000	0	0	1000	0	0	1000
ENSG00000011243.17	AKAP8L	1.40067	0.0482339	3.35502e-09	1.75177	0.418616	1.14498e-10	1.45859	0.112945	6.95004e-05	1.22012	-0.155526	1.8254e-24	1.34917	-0.00858566	0.00145245	1.36818	0.0126844	0.476666	1.76016	0.415503	0.016038	1.922	0.597681	0.0904673	1.28911	-0.0778482	0.137091	1.17237	-0.186994	0.999015	0.940545	-0.463572	4.9055e-31	1.32306	-0.034469	0.00222493	0.630348	-0.735629	0.00515984	1.56412	0.214675	0.0207898	1.4582	0.102579	4.69974e-32
ENSG00000011258.15	MBTD1	0.3596	0.0135954	0.134165	0.472593	0.132864	0.00271271	0.358423	0.0124072	0.101355	0.346954	-0.000329596	0.00111268	0.330982	-0.0182241	0.954902	0.308139	-0.0437152	0.397974	0.334446	-0.0131838	0.0518801	0.473881	0.133922	0.010362	0.354209	0.00800704	0.0250338	0.346873	-0.000375822	0.999015	0.287034	-0.0670493	3.48728e-09	0.397399	0.0512007	0.460697	0.236771	-0.111864	0.997078	0.260991	-0.0893271	0.346598	0.271515	-0.0766352	2.84367e-09
ENSG00000011260.13	UTP18	2.15143	-0.474382	4.54819e-05	2.53846	-0.0467535	0.504385	3.40684	0.914849	1.74537e-07	2.9231	0.387404	8.86358e-42	1.90932	-0.754494	0.000162301	3.24051	0.735514	3.35285e-32	4.3537	1.82456	1.20943e-24	4.51703	2.04574	9.23348e-06	2.14438	-0.503706	0.570085	2.35743	-0.228228	0.999015	1.43676	-1.27597	2.53388e-31	1.86193	-0.735667	0.0290733	1.57019	-1.02513	0.997078	2.3755	-0.214449	0.993026	1.48125	-1.1145	6.64887e-31
ENSG00000011275.18	RNF216	0.64712	-0.429586	8.94401e-09	0.504265	-0.565259	5.03992e-28	1.14486	0.1191	0.000608656	0.967895	-0.0792468	1.16571e-14	1.15416	0.130671	1.74593e-10	1.37622	0.3786	2.9028e-18	1.65979	0.641013	9.05769e-07	1.44091	0.426558	0.0167846	0.977658	-0.0688514	0.0601223	1.33734	0.303906	0.0309104	0.798654	-0.266037	2.93887e-22	1.23557	0.20215	0.000796207	1.1906	0.154972	0.00185337	1.0803	0.0442702	0.699499	0.763877	-0.276951	3.26447e-26
ENSG00000011295.15	TTC19	1.21346	-0.303641	0.943961	1.2869	-0.214659	0.00684799	1.64325	0.170729	4.42036e-08	1.37493	-0.13025	3.63753e-43	1.37507	-0.128154	0.0724688	2.0171	0.589886	1.53819e-31	2.81493	1.3655	6.99677e-25	2.48212	1.0498	0.168844	1.28868	-0.230756	0.412036	0.989723	-0.506557	0.0821651	1.01146	-0.532252	6.73203e-31	1.43989	-0.0505628	0.607983	1.05405	-0.440858	0.997078	1.4341	-0.0572972	0.993026	1.1079	-0.386084	5.89582e-32
ENSG00000011304.19	PTBP1	3.06043	-1.4836	8.00295e-08	4.80529	0.420245	0.120764	5.90285	1.65823	7.184e-11	6.41057	2.27728	6.29268e-44	3.40974	-1.11962	3.20556e-08	4.76204	0.394873	0.000175951	6.65863	2.31769	7.50101e-32	6.97432	2.7131	3.3455e-15	3.27076	-1.3082	4.35793e-26	3.80259	-0.614544	0.12362	2.60929	-2.00394	3.92241e-52	3.16798	-1.26671	1.2094e-11	2.30637	-2.12891	0.774407	4.06795	-0.353014	0.67014	3.27539	-1.14698	1.47837e-65
ENSG00000011332.19	DPF1	0.00321989	-0.0712049	0.000165772	0.0436611	-0.0257292	0.893864	0.112354	0.0493003	0.661758	0.116426	0.0551656	0.119143	0.0320356	-0.0402313	1	0.0502821	-0.0197342	0.658375	0.162529	0.0974477	0.584101	0.324996	0.27185	0.0112241	0.0122772	-0.0639793	0.00230949	0.0231969	-0.0453522	0.999015	0.0204592	-0.0528689	0.0351954	0.0473851	-0.0209786	1	0.0119471	-0.056693	0.997078	0.0812413	0.0137804	0.401176	0.0107916	-0.0578271	0.0418682
ENSG00000011347.9	SYT7	0	-0.000204041	0.99044	0	-0.000196561	0.978684	0	-0.000205824	0.969284	0	-0.000210969	0.937281	0	-0.000207821	0.987195	0.00175836	0.00175836	0.170623	0	-0.000191039	0.999023	0	-0.000196113	1	0	-0.00021317	0.974405	0	-0.000187989	0.999015	0	-0.00020651	0.944496	0	-0.000189312	1	0	-0.000187779	0.997078	0	-0.000192053	0.993026	0	-0.000187663	0.970485
ENSG00000011376.9	LARS2	0.351129	-0.0911217	0.134128	0.388256	-0.0484283	0.602679	0.487229	0.0591395	0.00135767	0.397655	-0.041286	4.4686e-10	0.382902	-0.0572027	0.557279	0.551976	0.131945	3.72742e-06	0.850912	0.429545	0.000326663	0.878802	0.470449	0.780642	0.376457	-0.0660835	0.782914	0.312086	-0.123533	0.999015	0.199345	-0.26125	1.11288e-12	0.483079	0.0501584	0.268561	0.188227	-0.248813	0.60647	0.478222	0.045854	0.477609	0.331752	-0.103417	7.33799e-06
ENSG00000011405.13	PIK3C2A	0.28587	-0.149829	0.209855	0.409847	-0.0129281	0.192026	0.487474	0.0726213	0.112953	0.541179	0.135534	0.00111912	0.401737	-0.0227563	0.123759	0.417934	-0.00459375	0.9505	0.622283	0.20628	0.0135254	0.707541	0.301922	0.792956	0.319979	-0.117324	0.339068	0.337716	-0.0854843	0.999015	0.320921	-0.112609	1.84712e-12	0.34067	-0.0830703	1	0.371597	-0.0510821	0.997078	0.38515	-0.0382081	0.675469	0.560652	0.140267	2.27528e-20
ENSG00000011422.11	PLAUR	0.00208849	-0.00796046	0.56527	0.00473844	-0.00485985	0.978684	0.00839882	-0.00102621	0.849544	0.00409296	-0.0059504	0.121207	0.0179687	0.00968843	0.0489446	0.00642779	-0.00323703	0.9505	0.0242544	0.0153814	0.976544	0.0264054	0.0180647	0.951123	0.00259759	-0.00773142	0.532168	0.0108487	0.00154626	0.999015	0.0136776	0.00484874	0.0858906	0	-0.00951788	0.649193	0	-0.00944082	0.997078	0.00924768	-7.84365e-05	0.993145	0.0491251	0.0402778	0.0155754
ENSG00000011426.10	ANLN	0.143557	-0.977783	4.468e-46	0.730957	-0.319328	1.00386e-08	2.29797	1.40485	6.40343e-64	3.4919	2.79824	0	0.154294	-0.983864	2.67526e-66	0.220408	-0.907528	1.15441e-142	1.34644	0.323693	1.90042e-46	2.2505	1.28836	2.82138e-49	0.245252	-0.904633	1.15887e-49	0.595461	-0.442757	0.593575	0.393368	-0.711426	0.00846649	0.130454	-0.920578	5.90419e-16	0.19603	-0.846723	0.000530189	0.51383	-0.536868	7.63667e-07	0.407433	-0.632266	1.29072e-13
ENSG00000011451.17	WIZ	0.122058	-0.046571	0.567238	0.151584	-0.0135679	0.981362	0.161046	-0.00370494	0.00118203	0.155477	-0.0101336	2.4292e-05	0.129653	-0.038922	0.987195	0.21816	0.0601151	0.00145274	0.430012	0.273641	0.0123622	0.451686	0.303829	0.0406001	0.11644	-0.0551123	0.981439	0.0897258	-0.0756834	0.999015	0.0897519	-0.0831104	0.000128344	0.128631	-0.036499	1	0.0432132	-0.122697	0.657488	0.11715	-0.0489178	0.836967	0.124497	-0.0403648	0.00512468
ENSG00000011454.16	RABGAP1	1.66282	0.233071	2.07784e-19	1.81717	0.388128	1.87609e-08	2.04932	0.664082	2.73279e-15	1.78508	0.380073	3.35145e-08	1.16588	-0.319513	0.00466536	1.07626	-0.418908	1.69086e-20	1.41452	-0.0375747	2.07304e-09	1.85556	0.427849	0.000136512	1.44473	-0.00719897	0.00315331	1.32486	-0.127865	0.999015	1.07008	-0.42418	4.87992e-20	1.08618	-0.372417	0.00882756	0.497627	-0.965367	7.51682e-07	0.938944	-0.530294	1.57312e-08	0.426164	-1.03709	4.7336e-23
ENSG00000011465.16	DCN	0.0372551	-0.0636555	6.14551e-05	0.0436819	-0.05451	0.0201916	0.0559584	-0.0434531	0.00367081	0.0764821	-0.0211907	0.0791369	0.0850772	-0.0112423	0.987195	0.034054	-0.0682533	1.30109e-07	0.0210448	-0.0762986	0.000289735	0.152574	0.0607709	0.00118315	0.291757	0.22605	2.28616e-53	0.0105637	-0.0857056	0.146284	0.128948	0.0376827	0.000518119	0.037465	-0.0588462	0.251271	0	-0.0963065	0.00856083	0	-0.0984984	3.54977e-08	0.0302268	-0.0656584	0.0333449
ENSG00000011478.11	QPCTL	0.0740082	-0.122802	0.00019286	0.0805486	-0.111368	2.07605e-05	0.176012	-0.0106622	0.0165133	0.131022	-0.062111	1.34335e-09	0.196961	0.0127113	0.0252396	0.272774	0.097431	2.04412e-06	0.263373	0.0801012	0.951165	0.297695	0.118525	0.0399021	0.181208	-0.00506982	0.141984	0.200137	0.0147178	0.999015	0.111873	-0.0821222	7.62636e-07	0.297816	0.114538	0.0111483	0.0543706	-0.1329	0.504217	0.277664	0.0953265	0.0129654	0.908862	0.731897	9.82418e-61
ENSG00000011485.14	PPP5C	1.10252	-0.763801	0.461311	1.31888	-0.506477	1.98286e-16	2.36481	0.630533	8.40612e-17	2.97572	1.34129	1.54129e-29	1.02632	-0.863349	4.5223e-09	1.94414	0.164814	0.0165259	3.81243	2.07654	2.29559e-20	3.89389	2.21783	0.0181075	1.30564	-0.564492	1	1.4371	-0.364543	0.999015	0.827115	-1.07973	1.94575e-23	0.945092	-0.86938	0.000179477	1.1061	-0.699305	0.997078	1.5014	-0.305838	0.286654	1.47661	-0.323931	1.49687e-19
ENSG00000011523.13	CEP68	0.557665	-0.108109	0.001407	0.758044	0.108246	0.0421026	0.880903	0.249707	0.0169094	0.806106	0.170858	0.00306286	0.510192	-0.163313	0.982186	0.607635	-0.0539782	0.244367	0.87434	0.225008	0.0127465	1.10933	0.479489	0.425309	0.629484	-0.0303889	0.000969776	0.528315	-0.129357	0.999015	0.41259	-0.270972	7.89479e-15	0.789193	0.136052	0.0177779	0.34406	-0.315787	0.905302	0.415251	-0.249246	0.00310305	0.256171	-0.404531	1.12299e-12
ENSG00000011566.14	MAP4K3	0.143879	-0.0269403	0.968489	0.11813	-0.0532456	0.161271	0.173817	0.00605241	0.386664	0.154544	-0.0157222	0.000986844	0.247804	0.0890251	1.28024e-07	0.135062	-0.0372283	0.159443	0.228361	0.0618068	0.0339886	0.220179	0.0547954	1	0.170302	0.00222722	0.537599	0.144341	-0.0243531	0.999015	0.142763	-0.0285089	0.000282263	0.184333	0.0163019	1	0.055097	-0.114693	0.414352	0.163787	-0.00474055	0.993398	0.199476	0.0314838	5.76827e-12
ENSG00000011590.13	ZBTB32	0.010249	-0.0444345	0.00442013	0.0110457	-0.0419612	0.00348505	0.025893	-0.0274595	3.15247e-05	0.03714	-0.0153511	0.00813088	0.010441	-0.0450425	0.000473257	0.0558923	0.00587861	0.688614	0.0584684	0.00807108	0.234074	0.125017	0.0786624	0.401042	0.0326674	-0.0206525	0.917452	0.0517181	0.00109933	0.999015	0.00977938	-0.0454951	0.00321944	0.194656	0.147026	2.41408e-08	0.734722	0.692702	5.32322e-52	0.0401387	-0.010869	0.993026	0.478986	0.433477	2.90417e-23
ENSG00000011600.11	TYROBP	0	-0.00707602	0.0629573	0	-0.00681664	0.177754	0.00189403	-0.00503568	0.364692	0.00255841	-0.00440574	0.497504	0.00541594	-0.00113765	1	0.00937207	0.00328771	0.650124	0	-0.00662512	0.303636	0.00749894	0.00112927	0.525135	0.00672446	0.000337224	0.974405	0	-0.00651936	0.999015	0.00437335	-0.00229149	0.908506	0.0861024	0.081333	6.22231e-08	0.0465474	0.0406215	0.138896	0	-0.00666029	0.507823	0.0250249	0.0188163	0.314595
ENSG00000011638.10	TMEM159	1.66067	-0.868514	8.59209e-41	1.54714	-0.957017	4.7386e-37	2.10403	-0.384023	7.46884e-16	1.95554	-0.562548	4.26337e-55	2.95448	0.565315	1.7106e-24	2.34446	-0.118018	0.0143193	1.89386	-0.572947	1.12681e-10	2.79169	0.361316	2.44468e-09	3.95326	1.72797	6.71985e-235	2.89385	0.449912	0.0825589	2.54845	0.109602	8.28557e-24	3.17367	0.738731	3.92248e-08	1.36367	-1.10004	2.09301e-08	2.27989	-0.1762	0.54557	0.540032	-1.93285	1.52651e-55
ENSG00000012048.20	BRCA1	0.456609	-1.07895	3.34147e-08	1.31137	-0.133395	0.00463348	3.15618	1.90786	5.90891e-66	3.4534	2.29369	1.03656e-182	0.339654	-1.23	1.45376e-44	0.569417	-0.970116	7.63959e-119	2.6876	1.2881	4.01169e-19	4.25387	2.9787	1	0.426952	-1.16131	2.54318e-36	0.679687	-0.76793	0.0306145	0.496619	-1.04745	2.65519e-13	0.539104	-0.916847	0.000588959	0.413368	-1.03674	0.560435	0.753397	-0.708193	2.00797e-09	0.620117	-0.826878	1.30202e-22
ENSG00000012061.15	ERCC1	1.9189	-0.80873	3.50834e-12	1.92836	-0.769059	3.1311e-26	2.64494	-0.00996542	8.5733e-22	2.73885	0.0966211	1.57299e-35	2.80517	0.169503	8.16426e-14	3.55416	1.00637	8.31553e-76	4.13047	1.52109	7.10465e-40	3.24451	0.62457	1.16676e-08	2.74895	0.109241	1.22756e-11	2.355	-0.303025	0.999015	1.85646	-0.888046	1.46873e-29	3.41299	0.774896	1.8376e-12	1.89933	-0.764089	0.997078	2.47721	-0.18301	0.714238	2.51046	-0.145182	1.06105e-28
ENSG00000012124.16	CD22	5.22462	-1.24153	4.61072e-65	4.8194	-1.62554	6.23061e-130	6.07468	-0.308907	3.66106e-47	6.86698	0.584721	2.50195e-09	7.41499	1.19013	9.8935e-131	6.04025	-0.349623	1.0741e-28	5.76672	-0.603976	2.41674e-33	6.60728	0.268907	0.220123	7.24816	1.029	1.08339e-103	7.60285	1.267	3.10185e-21	6.58039	0.253214	1.65189e-72	4.85353	-1.53075	1.75853e-41	4.18487	-2.19544	1.54217e-20	7.48641	1.1738	2.48184e-49	2.56299	-3.83536	1.39417e-118
ENSG00000012171.19	SEMA3B	0.00423052	0.00238037	0.920164	0.00994026	0.00834515	0.258043	0	-0.00229426	0.278044	0.00394438	0.00213567	0.816591	0.00333965	0.0014261	0.987195	0	-0.00231081	0.339265	0	-0.00212946	0.740089	0.00519308	0.00330582	0.890174	0	-0.00237615	0.334476	0	-0.00209547	0.999015	0	-0.00230191	0.414806	0	-0.00211021	1	0	-0.00209313	0.997078	0	-0.00214077	0.986889	0	-0.00209183	0.970485
ENSG00000012174.11	MBTPS2	0.184503	-0.136726	0.0153355	0.344104	0.0374546	0.710524	0.323922	0.01682	0.107001	0.277293	-0.0358066	3.31603e-08	0.320396	0.0130318	0.0535772	0.471239	0.181627	1.06847e-11	0.529404	0.227292	0.572364	0.499253	0.201444	0.969918	0.251165	-0.066215	0.647117	0.14457	-0.166451	0.121055	0.208976	-0.111127	5.42192e-08	0.179677	-0.131783	0.232228	0.121088	-0.190042	0.426644	0.335083	0.0272533	0.575527	0.297349	-0.0115551	5.76234e-13
ENSG00000012211.12	PRICKLE3	0.303396	-0.12711	0.167401	0.392915	-0.027565	0.978684	0.403722	-0.0168703	9.27723e-05	0.357259	-0.0701499	4.60571e-10	0.396918	-0.0246581	0.769598	0.528184	0.122144	0.000122204	0.707262	0.297039	0.00016045	0.55902	0.148159	0.0279204	0.469445	0.0580771	0.000490388	0.525976	0.108523	0.80561	0.28556	-0.148511	6.06239e-15	0.5053	0.0881806	0.0970999	0.266498	-0.154343	0.997078	0.575025	0.161667	0.00523888	0.302563	-0.11775	1.03108e-12
ENSG00000012223.12	LTF	0	-0.00136249	0.626697	0	-0.00131254	0.870977	0	-0.00137439	0.602852	0	-0.00140875	0.478668	0.0015952	0.000399952	1	0	-0.0013843	0.574318	0	-0.00127567	0.969333	0	-0.00130955	0.876349	0	-0.00142345	0.513956	0	-0.0012553	0.999015	0	-0.00137897	0.48605	0.0170413	0.0161326	0.118197	0.0156344	0.0145773	0.755778	0.0109935	0.0101029	0.272184	0.0123224	0.0112167	0.421493
ENSG00000012232.8	EXTL3	0.0553919	-0.0514419	0.341151	0.0738678	-0.0299727	0.480009	0.109609	0.00828445	0.181478	0.140961	0.0441582	0.10567	0.0717652	-0.0340459	1	0.124857	0.0253898	0.293449	0.245908	0.148099	0.613755	0.237824	0.143484	0.581953	0.06152	-0.0466992	0.629881	0.0742012	-0.0283277	0.999015	0.0497189	-0.0583817	0.0113317	0.130234	0.028674	0.397932	0.0687443	-0.0338215	0.997078	0.0858958	-0.0168286	0.993026	0.189214	0.0881099	1.53862e-08
ENSG00000012660.13	ELOVL5	4.15458	-0.643323	0.364434	4.0358	-0.745648	2.1399e-31	5.03821	0.331787	4.46941e-18	5.29822	0.635886	9.77307e-13	4.79636	0.0639716	2.53678e-11	4.91764	0.199393	0.289964	6.22416	1.52969	2.32712e-30	5.68905	1.00442	0.00350458	4.8649	0.144411	4.13909e-16	5.48419	0.755141	8.88737e-09	3.97758	-0.848222	5.83387e-43	4.62914	-0.112428	1	3.84958	-0.900898	0.767592	3.89936	-0.869847	6.2e-12	2.79611	-1.96641	1.37905e-69
ENSG00000012779.10	ALOX5	4.69921	1.22157	8.71281e-84	3.29068	-0.316183	8.49553e-17	4.66702	1.19652	2.05921e-59	5.13639	1.76041	3.4763e-186	2.65679	-1.04467	1.10485e-61	1.95892	-1.82224	9.83866e-223	1.4238	-2.23049	1.89717e-153	3.5765	-0.0131973	6.43158e-11	4.97839	1.59715	3.60899e-176	2.323	-1.28335	1.75514e-12	3.70628	0.130631	7.75158e-30	1.74781	-1.87956	1.21526e-45	2.02608	-1.58257	4.42082e-13	0.154528	-3.55684	0	0.494223	-3.13178	1.37916e-86
ENSG00000012817.15	KDM5D	1.05033	-0.0600396	0.135862	0.777664	-0.346852	2.06728e-09	1.31613	0.234444	0.0222283	1.34617	0.274484	0.000582735	1.17612	0.0798133	8.72328e-05	0.953395	-0.169365	0.000530459	1.10883	0.00405282	0.000304315	1.1693	0.0681103	5.79509e-09	1.04473	-0.0691623	0.00647297	1.25637	0.153554	0.64247	0.928875	-0.196018	1.14179e-31	1.10496	6.77185e-05	0.354507	0.988489	-0.117875	0.997078	1.05582	-0.0508229	0.993026	1.46558	0.364999	6.05777e-46
ENSG00000012822.15	CALCOCO1	0.663589	0.086964	0.0717009	0.584099	-0.000478634	0.584832	0.630567	0.0510737	0.390401	0.515918	-0.0780792	0.00324986	0.600112	0.0174395	0.987195	0.367792	-0.242314	3.91407e-14	0.318042	-0.274549	3.08083e-08	0.464211	-0.127263	0.000117022	0.620594	0.0414323	0.0823756	0.67811	0.0948433	0.999015	0.47709	-0.119668	1.92352e-17	1.0688	0.494347	3.8439e-09	0.61971	0.0356023	0.997078	1.08847	0.521874	1.91875e-17	1.52798	0.954719	3.75854e-68
ENSG00000012963.14	UBR7	0.921973	-0.862453	9.03432e-07	1.90576	0.211924	0.0145121	2.6015	0.994106	2.5781e-06	3.40297	1.93075	9.89913e-138	1.15471	-0.617609	0.199445	0.909059	-0.8907	1.95731e-89	2.20235	0.511507	9.20193e-22	3.37711	1.76744	0.00973236	1.044	-0.760774	4.96455e-09	1.39668	-0.31338	0.999015	1.03511	-0.7469	1.05116e-22	1.04302	-0.676626	0.0020291	0.930754	-0.784827	0.997078	1.67982	-0.026928	0.205782	0.827549	-0.88878	2.49641e-33
ENSG00000012983.11	MAP4K5	1.72522	0.740213	4.22721e-104	1.18652	0.142083	0.133777	1.35801	0.339116	6.272e-05	0.842915	-0.238405	7.70832e-33	0.849607	-0.227348	0.000446208	1.1888	0.152399	0.00163993	1.3106	0.265915	0.00562234	1.36372	0.329154	0.00266235	0.779227	-0.314102	1.55725e-10	0.925856	-0.128358	0.999015	0.63458	-0.465366	1.74967e-13	1.01933	-0.0338356	0.261588	0.772703	-0.283295	0.997078	0.873021	-0.18585	0.35143	0.87795	-0.176613	1.89653e-29
ENSG00000013016.15	EHD3	0.392573	0.00638115	0.971592	0.141947	-0.259504	1.74533e-14	0.218766	-0.186471	5.47595e-10	0.118823	-0.304832	7.65692e-42	0.343167	-0.0488677	0.0316431	0.336366	-0.0563497	0.389578	0.186172	-0.206654	0.000684438	0.34909	-0.0398507	0.732182	0.727568	0.391748	4.86687e-44	0.805528	0.424502	2.31096e-05	0.403405	0.0185213	2.02271e-09	0.76628	0.387422	1.47211e-07	0.648608	0.265132	0.0318574	0.776246	0.403352	4.40079e-13	0.912217	0.53173	7.30772e-14
ENSG00000013275.7	PSMC4	2.69929	-0.811076	0.607421	3.68952	0.268243	0.104104	4.01483	0.641947	3.06424e-27	4.08877	0.742111	1.53722e-34	2.9963	-0.493256	0.30255	4.0306	0.664207	7.46531e-22	5.2073	1.82428	1.47789e-25	5.31282	1.98432	1.4064e-07	3.01439	-0.485165	0.0385426	2.98565	-0.456988	0.999015	2.0188	-1.57868	3.09919e-34	2.5131	-0.942611	2.42638e-05	1.97532	-1.47953	0.586553	3.62034	0.190442	7.93539e-05	4.09721	0.66867	4.66528e-14
ENSG00000013288.8	MAN2B2	0.344383	-0.18555	0.0141551	0.500366	-0.0134143	0.978684	0.574133	0.0678271	0.0200442	0.585751	0.0827399	0.00104119	0.511988	-0.0011588	0.00831043	0.488085	-0.0278769	0.575776	0.704252	0.197	0.099381	0.886663	0.395137	0.031088	0.463565	-0.0568515	0.273562	0.423626	-0.0906222	0.999015	0.382591	-0.145247	1.48537e-15	0.502843	-0.0103914	1	0.639867	0.128443	0.0565822	0.493756	-0.019952	0.989306	0.456804	-0.0568902	4.53731e-10
ENSG00000013293.5	SLC7A14	0	-0.000150386	1	0	-0.000144874	0.978684	0.00138041	0.00138041	0.218189	0	-0.000155493	0.911076	0	-0.000153172	1	0	-0.000152794	0.954313	0	-0.000140803	0.99534	0	-0.000144543	0.831417	0	-0.000157115	1	0	-0.000138556	0.999015	0	-0.000152206	1	0	-0.00013953	1	0	-0.000138401	0.997078	0	-0.000141551	0.993026	0	-0.000138315	0.970485
ENSG00000013297.10	CLDN11	0.0041139	-0.000955434	0.995548	0.00600297	0.0010819	0.98477	0.00665186	0.00185308	0.893423	0.00260248	-0.00270733	0.919507	0.00874374	0.00421536	0.93572	0.00314045	-0.00205895	0.9505	0.00657789	0.00164378	0.999023	0	-0.00526888	0.366327	0.00274894	-0.00256722	0.899935	0.0120166	0.00713087	0.999015	0.00405924	-0.00102786	0.927853	0.00836431	0.0034526	1	0.0132379	0.00835963	0.997078	0.0162506	0.0116699	0.666593	0	-0.00504186	0.892862
ENSG00000013306.15	SLC25A39	2.10979	-1.51974	6.37315e-24	2.32618	-1.23467	4.3324e-80	3.73728	0.273331	2.70513e-110	4.11759	0.71282	1.8335e-78	3.34299	-0.165881	6.08769e-18	4.81087	1.47547	3.68067e-143	6.25657	2.84899	6.14884e-135	6.10899	2.76859	5.10214e-28	2.92726	-0.64804	0.0441604	3.29627	-0.197416	0.999015	2.05768	-1.59615	8.24522e-47	2.85515	-0.649124	0.198661	2.10374	-1.40475	0.997078	3.66093	0.175973	0.00212611	3.86409	0.377534	4.43683e-26
ENSG00000013364.18	MVP	0.583193	-0.285018	2.77117e-12	0.349612	-0.522154	3.28715e-27	0.495542	-0.384792	2.60217e-24	0.243378	-0.681284	2.5201e-107	1.34906	0.567978	3.14531e-41	1.3559	0.574224	1.0974e-46	1.51126	0.689213	3.21302e-29	0.474463	-0.388928	1.75868e-13	1.04458	0.232598	1.17458e-08	1.276	0.439718	0.0051554	0.675299	-0.185897	2.8178e-22	1.03401	0.195771	0.07263	1.22694	0.389555	0.0157515	1.55235	0.735421	1.18056e-22	1.45656	0.621671	5.45034e-45
ENSG00000013374.15	NUB1	1.05212	-0.544747	6.77765e-05	1.86609	0.337992	3.96104e-06	2.01365	0.517697	0.0922952	2.00774	0.523907	0.000451622	1.37364	-0.19452	0.213159	1.31748	-0.256822	2.89048e-10	1.89868	0.362068	0.00120311	2.1869	0.676489	2.34679e-07	1.387	-0.184175	0.161506	2.09717	0.557497	4.56384e-08	1.02536	-0.581133	1.34649e-14	2.14868	0.614004	5.46189e-12	1.67326	0.127632	0.000102627	1.27062	-0.286449	0.134178	0.66315	-0.894643	1.12909e-22
ENSG00000013375.15	PGM3	0.206007	-0.17369	0.00689713	0.39584	0.0338891	0.440001	0.487416	0.137127	0.53717	0.509584	0.165774	0.00874293	0.235222	-0.144168	0.0483084	0.298398	-0.0731883	0.0688492	0.571182	0.213569	0.339514	0.728838	0.385967	0.444321	0.259523	-0.119945	0.137204	0.241995	-0.123545	0.744141	0.176941	-0.20816	1.31816e-11	0.379597	0.016058	0.260536	0.12867	-0.238159	0.221512	0.281597	-0.0852016	0.808259	1.81341	1.46688	3.66147e-75
ENSG00000013392.7	RWDD2A	0.0811059	-0.0231798	0.671711	0.0757746	-0.027981	0.441182	0.0970763	-0.00565686	0.132481	0.118952	0.0190885	0.99088	0.106286	0.0046094	0.281052	0.0633447	-0.0434062	0.010144	0.0739299	-0.0290952	0.00123112	0.167387	0.0689661	0.920116	0.083002	-0.0220373	0.83688	0.100484	-0.00171222	0.999015	0.0486144	-0.0596426	8.37304e-06	0.229963	0.130455	0.000366955	0.0935321	-0.00874972	0.997078	0.116694	0.0150383	0.547421	0.839763	0.746414	6.61082e-65
ENSG00000013441.15	CLK1	2.19164	-0.022236	2.67122e-06	3.06631	0.905681	2.45994e-35	2.56174	0.388337	0.711271	2.84998	0.72597	6.60992e-11	2.17239	-0.0442184	0.000357129	1.81894	-0.439231	3.68459e-19	2.34201	0.134091	2.18727e-08	2.71941	0.536756	2.2615e-09	1.81921	-0.451345	1.56811e-07	2.18201	-0.0302467	0.999015	1.5354	-0.75329	5.36624e-21	2.13782	-0.0755742	0.383883	1.38167	-0.840629	0.0817963	2.01348	-0.205442	0.270321	1.83348	-0.382896	4.20825e-37
ENSG00000013503.9	POLR3B	0.212975	-0.120599	0.993391	0.284752	-0.040099	0.709769	0.433538	0.123149	0.0720238	0.309827	-0.014511	9.77822e-07	0.200376	-0.136952	0.269577	0.495195	0.192963	1.40236e-14	0.744065	0.434198	0.0136101	0.618092	0.31251	0.0483655	0.243184	-0.0912698	0.974405	0.195507	-0.128819	0.999015	0.141883	-0.201226	5.55356e-08	0.208863	-0.116092	1	0.116238	-0.208943	0.6717	0.451921	0.133948	0.00133522	0.374829	0.0528718	4.68965e-08
ENSG00000013523.9	ANGEL1	0.263881	-0.0525587	0.71833	0.169499	-0.150672	1.03767e-05	0.32029	0.00958944	0.00341375	0.248608	-0.0717196	1.5297e-13	0.284645	-0.0302637	0.543953	0.530556	0.244715	2.86428e-21	0.762177	0.464119	4.9532e-08	0.530102	0.23102	0.476958	0.239265	-0.0832075	0.974405	0.106967	-0.207492	0.043651	0.198332	-0.12619	6.22957e-11	0.328861	0.0175699	0.177774	0.229599	-0.0830841	0.997078	0.28465	-0.0279617	0.575527	0.336362	0.0250074	1.92519e-19
ENSG00000013561.17	RNF14	0.707653	-0.353271	0.00168685	1.17249	0.152383	0.00891599	1.17763	0.165266	0.169369	1.2514	0.253323	0.000444216	1.01944	-0.0104085	0.00324151	0.998615	-0.0336615	0.453956	1.17024	0.145788	0.00075622	1.40193	0.394674	2.97598e-05	0.99635	-0.0372169	0.00485176	1.25204	0.226379	0.0348591	0.711614	-0.353135	4.34689e-21	0.781795	-0.252082	0.307766	0.645624	-0.387927	0.997078	1.18002	0.156686	0.0233617	0.905924	-0.124272	2.57969e-21
ENSG00000013563.13	DNASE1L1	0.305032	-0.0938501	0.923138	0.348442	-0.0443975	0.859257	0.535386	0.160998	0.219073	0.434087	0.0497818	0.0648448	0.320203	-0.0785868	1	0.297046	-0.104281	0.0016101	0.683634	0.302154	0.384219	0.72518	0.354115	0.889157	0.294637	-0.109999	0.114792	0.402795	0.0126376	0.999015	0.290664	-0.110985	3.53722e-13	0.361101	-0.0298373	0.923827	0.366224	-0.024408	0.91839	0.435709	0.0469981	0.0992546	0.577026	0.188931	2.10645e-36
ENSG00000013573.16	DDX11	0.300192	-0.602976	9.63667e-09	0.608035	-0.254576	1.58567e-06	1.50296	0.726698	1.08835e-08	1.86641	1.15835	4.45049e-80	0.342286	-0.566974	2.48149e-10	0.680897	-0.187042	0.00163284	1.83255	1.01403	0.0253829	2.12226	1.34734	3.11782e-05	0.353414	-0.568776	1.6636e-12	0.350093	-0.504956	0.0186932	0.311902	-0.597232	2.71468e-09	0.547763	-0.306716	1	0.312026	-0.542938	0.781808	0.593318	-0.263978	0.366528	0.395068	-0.458566	5.8113e-13
ENSG00000013583.8	HEBP1	0.074354	-0.225806	1.16079e-06	0.158183	-0.128675	0.00034999	0.393799	0.126771	0.13267	0.650446	0.421914	2.11933e-36	0.0901063	-0.212336	3.10292e-07	0.157083	-0.136939	1.10802e-07	0.530831	0.258831	0.0155263	0.902292	0.658536	0.166372	0.102404	-0.203666	8.00173e-07	0.239501	-0.0406288	0.999015	0.110687	-0.188078	0.0123033	0.299009	0.0198345	0.0924648	0.392694	0.114538	2.00151e-05	0.333889	0.0562447	0.077442	0.268898	-0.01081	9.64036e-09
ENSG00000013588.7	GPRC5A	0	0	1000	0	0	1000	0	0	1000	0	0	1000	0	0	1000	0	0	1000	0	0	1000	0	0	1000	0	0	1000	0	0	1000	0	0	1000	0	0	1000	0	0	1000	0	0	1000	0	0	1000
ENSG00000013619.13	MAMLD1	0	-0.00551137	0.139603	0.00376591	-0.00131767	0.978684	0.00166973	-0.0037063	0.515039	0	-0.00569852	0.0111593	0.0182866	0.0148797	0.000440725	0	-0.00559961	0.0535192	0.0048082	-0.000206912	0.999023	0.0101648	0.00545239	0.936352	0.00135728	-0.00419776	0.651	0	-0.0050778	0.999015	0.00199242	-0.0033593	0.906165	0	-0.00511353	0.880154	0.0167193	0.0118577	0.997078	0.040113	0.036355	0.000148658	0	-0.00506898	0.879998
ENSG00000013725.14	CD6	0	-0.00544937	0.0605598	0	-0.00524962	0.313735	0.00277365	-0.00241852	1	0.00127827	-0.00418019	0.808145	0.00685737	0.00213448	1	0.00462599	-0.000365236	1	0	-0.00510212	0.752505	0	-0.00523763	0.657187	0	-0.00569319	0.0250101	0	-0.00502068	0.999015	0.00585696	0.00100697	0.958876	0.0171539	0.0124556	0.825105	0.160903	0.157914	6.84287e-10	0.00531005	0.000370075	0.999437	0.0140193	0.00917507	0.79277
ENSG00000013810.18	TACC3	1.66524	-1.30133	3.41617e-14	5.11912	2.40731	6.41134e-198	5.39996	2.83245	4.03055e-155	6.47225	4.12315	0	0.936798	-2.14178	3.84451e-148	1.06429	-1.99396	0	3.36181	0.529343	1.76271e-109	5.31929	2.6135	1.77418e-42	1.22609	-1.86436	1.87035e-96	2.11473	-0.743294	0.845002	1.37721	-1.63782	1.09052e-09	1.48006	-1.39644	8.77167e-18	1.16665	-1.70249	0.0257239	1.95492	-0.924873	1.39908e-11	1.36892	-1.49673	1.14725e-39
ENSG00000014123.9	UFL1	1.77606	-0.442121	0.487421	2.79429	0.653354	3.55626e-20	2.74455	0.628941	0.276277	2.45064	0.310296	1.71755e-18	1.8565	-0.36016	0.462058	2.01434	-0.182829	5.81758e-05	2.72741	0.566106	2.27456e-06	3.29746	1.18399	0.0665521	2.00384	-0.200067	0.00522716	1.93452	-0.246704	0.999015	1.41225	-0.852603	3.07735e-30	2.15278	-0.0256289	0.35736	1.36423	-0.823897	0.997078	2.19413	0.0168268	0.515342	2.90209	0.732872	4.13763e-22
ENSG00000014138.8	POLA2	0.520655	-1.17468	5.62322e-17	1.04696	-0.573772	1.1162e-23	2.86526	1.41732	5.22074e-13	3.26458	1.90703	8.44708e-95	0.794753	-0.889274	0.000780742	1.27938	-0.345314	3.12159e-11	3.43003	1.89731	0.999023	4.3505	2.92113	0.00468254	0.641702	-1.0881	4.40799e-25	0.886134	-0.711779	0.00677191	0.679115	-1.01244	1.17639e-28	0.667177	-0.94031	0.000100851	0.424023	-1.17891	0.0238566	1.18054	-0.422264	0.309363	0.732647	-0.865865	1.92049e-23
ENSG00000014164.6	ZC3H3	0.546777	-0.24978	0.162117	0.786257	0.0132128	0.302549	0.981028	0.23001	0.000833821	1.05565	0.320655	5.31902e-07	0.67378	-0.11208	0.744804	0.731529	-0.0472457	0.576091	1.24136	0.481671	0.151065	1.3081	0.565048	0.0222879	0.617909	-0.179189	0.902912	0.664033	-0.111265	0.999015	0.450769	-0.359717	2.42515e-17	0.812992	0.0400175	0.194647	0.649176	-0.126185	0.667446	0.726816	-0.0486501	0.993026	0.608186	-0.167587	9.24459e-23
ENSG00000014216.15	CAPN1	2.6484	-0.646565	0.91582	3.6478	0.436448	1.05485e-06	4.22036	1.09249	1.32219e-07	3.82093	0.665394	7.47834e-15	3.09595	-0.156988	1.89482e-05	2.41031	-0.923082	3.80797e-74	3.17857	-0.0592023	2.75319e-38	4.74168	1.59226	2.85882e-06	3.39615	0.184049	4.31134e-27	3.37436	0.140215	0.203631	2.30163	-1.04055	1.86757e-32	2.74874	-0.497467	0.0220251	1.98297	-1.26885	0.306645	3.51772	0.291723	1.06627e-05	2.29464	-0.95266	9.67546e-37
ENSG00000014257.15	ACPP	0.0381348	-0.0636035	0.00163224	0.0593809	-0.0387523	0.201817	0.0846235	-0.0125616	0.235666	0.0983637	0.00275579	0.436739	0.0732679	-0.0254094	0.901586	0.110523	0.0163007	0.521253	0.128305	0.0333395	0.95589	0.114106	0.0192102	0.34943	0.144903	0.0562824	7.02651e-07	0.111077	0.0153437	0.999015	0.0680102	-0.0311039	0.0191734	0.332656	0.241652	1.40049e-09	0.0587421	-0.0376677	0.997078	0.0808889	-0.0155889	0.993026	0.0272003	-0.0695634	0.000862523
ENSG00000014641.17	MDH1	4.40623	-1.55681	1.50995e-31	7.1017	1.35731	1.26649e-101	7.29047	1.63079	6.58405e-11	6.95753	1.2928	4.71282e-32	5.64611	-0.19616	1.66573e-11	5.99122	0.190122	3.58276e-20	7.0878	1.30486	0.519055	7.94397	2.24494	4.5948e-44	5.01327	-0.928672	1.90117e-26	4.62066	-1.21697	1.97436e-10	4.13212	-1.88089	1.23047e-56	4.5598	-1.28766	5.47872e-21	3.3065	-2.54632	0.000162822	6.33491	0.532064	2.26139e-26	4.49906	-1.33791	4.62541e-50
ENSG00000014824.13	SLC30A9	1.4702	-0.183128	2.14177e-06	1.96644	0.349571	1.61126e-10	2.12764	0.544964	0.000808018	1.98074	0.391469	3.81293e-07	1.405	-0.259585	0.0448238	1.53815	-0.1101	0.0213318	2.43861	0.826172	0.0121566	2.78304	1.21236	0.0486405	1.34845	-0.331271	0.995116	1.45672	-0.182388	0.999015	0.93064	-0.786193	2.49144e-24	1.24426	-0.400565	0.705314	0.680852	-0.967819	0.00418448	1.34451	-0.302538	0.0594843	1.56928	-0.0681571	8.75146e-31
ENSG00000014914.20	MTMR11	0.00198868	0.000416419	0.991611	0.0027086	0.00116424	0.978684	0	-0.00178717	0.279375	0.00134033	-0.000307032	0.966624	0.00163268	2.51794e-05	1	0.00145441	-0.000174174	1	0	-0.00165879	0.574103	0.00464111	0.00320527	1	0.00141216	-0.000227667	1	0	-0.00163231	0.999015	0.00165734	5.24842e-05	0.946325	0	-0.0016438	1	0	-0.00163049	0.997078	0	-0.0016676	0.993026	0	-0.00162948	0.970485
ENSG00000014919.12	COX15	1.45247	0.0493945	8.17185e-16	1.85852	0.477975	4.06379e-13	1.7468	0.376496	0.0463394	1.59376	0.211805	1.11964e-07	1.20119	-0.231298	0.0905066	1.25219	-0.173709	0.000506238	1.92257	0.530525	0.00138784	2.1863	0.823514	0.122275	1.27221	-0.155615	0.360062	1.46099	0.0541452	0.554087	0.836122	-0.636374	1.6341e-16	1.30878	-0.100862	0.0132039	0.681521	-0.735202	0.043877	1.24083	-0.172691	0.946072	0.861748	-0.552364	3.62464e-21
ENSG00000015133.18	CCDC88C	1.95052	-0.326558	0.424558	1.99889	-0.263322	0.000156439	2.70333	0.506124	0.20457	2.59806	0.399017	4.95676e-08	2.11482	-0.148486	0.0993405	2.1774	-0.0781599	0.0357493	2.62197	0.385957	0.00015859	3.10888	0.911131	0.332518	2.12147	-0.144658	0.0104581	1.8203	-0.432874	0.75935	1.70845	-0.600075	2.8748e-30	2.04047	-0.211156	0.239312	1.39754	-0.860475	0.243304	2.43701	0.196452	0.00197298	2.41999	0.174739	4.97224e-21
ENSG00000015153.14	YAF2	0.767966	-0.507655	0.0018233	1.03626	-0.204672	0.00221775	1.61147	0.424113	0.0664238	1.6625	0.492765	0.0051948	1.13321	-0.107747	0.000233922	1.37111	0.158466	0.00175862	2.14727	0.945611	3.84461e-09	2.18557	1.01123	0.0558014	0.798522	-0.495244	7.3607e-08	1.31759	0.0894469	0.223123	0.667384	-0.625805	1.67319e-15	0.91004	-0.325972	0.125667	0.811553	-0.42306	0.997078	1.50558	0.286073	2.28153e-06	0.830704	-0.403417	1.58193e-21
ENSG00000015171.19	ZMYND11	0.0155102	-0.0238929	0.450113	0.0215812	-0.0165821	0.497636	0.0208507	-0.0181743	0.00385108	0.00974594	-0.0312619	2.64173e-08	0.00343347	-0.0378695	4.58866e-05	0.0499589	0.0142347	0.318612	0.123701	0.0890845	0.00293784	0.0635021	0.0277883	0.932606	0.00851204	-0.0330064	0.00102385	0.0126222	-0.0249409	0.999015	0.00828854	-0.032224	0.006292	0.106339	0.0705545	0.00846718	0.395552	0.362838	1.21482e-20	0.132592	0.0987651	1.50343e-07	0.410647	0.377889	1.93965e-29
ENSG00000015285.10	WAS	6.38219	0.321025	4.54401e-40	6.43849	0.368932	1.12296e-06	6.75298	0.735376	0.013262	6.56969	0.545237	6.51296e-05	5.68339	-0.456148	1.01942e-07	5.60301	-0.544878	2.09884e-59	5.8646	-0.232632	2.91113e-29	6.67721	0.620544	4.13996e-06	6.69431	0.694183	6.48523e-71	6.58042	0.496721	7.01192e-06	5.25257	-0.933022	8.22904e-19	5.53441	-0.567609	1.19161e-07	4.51949	-1.59071	0.0172495	5.67179	-0.433549	1.60238e-06	3.39291	-2.72978	6.38531e-103
ENSG00000015413.9	DPEP1	0	-0.00102381	0.674806	0	-0.000986283	0.913288	0	-0.00103276	0.67764	0	-0.00105858	0.561396	0	-0.00104278	0.650096	0	-0.0010402	0.638208	0.011088	0.010464	0.0354025	0	-0.000984031	0.932106	0	-0.00106962	0.570764	0	-0.000943271	0.999015	0	-0.0010362	0.52238	0	-0.000949907	1	0	-0.000942217	0.997078	0	-0.00096366	0.993026	0.0512432	0.0509146	2.19903e-06
ENSG00000015475.18	BID	2.13939	-1.79853	6.95627e-57	2.9109	-0.914853	6.31552e-49	4.17508	0.445146	2.54056e-83	4.60313	0.943241	2.04521e-51	3.54535	-0.256252	6.66078e-09	5.52729	1.95999	1.33448e-270	6.47086	2.77821	3.80405e-125	6.21458	2.58098	7.58406e-24	3.30104	-0.543677	0.000547066	4.4076	0.642287	8.62313e-08	2.30165	-1.63961	2.25697e-21	2.68549	-1.11123	7.34929e-07	1.61303	-2.18819	2.39189e-06	2.8099	-0.998467	3.5776e-14	2.62604	-1.1617	9.11466e-50
ENSG00000015479.18	MATR3	2.4245	-0.513525	0.0902731	3.49648	0.641534	1.39629e-17	3.59257	0.778414	1.15242e-05	3.73964	0.965191	0.00119259	2.31137	-0.649827	0.0651837	2.9341	0.0479325	0.950189	3.61404	0.744617	6.23254e-07	4.24158	1.42804	1.16859e-07	2.44797	-0.509531	0.605579	2.86555	-0.0260294	0.613521	1.93306	-1.06701	1.42432e-22	2.34835	-0.554196	0.174646	1.80437	-1.10055	0.997078	2.68977	-0.208632	0.993026	2.19956	-0.69994	3.63213e-24
ENSG00000015520.14	NPC1L1	0	-0.000156117	1	0	-0.000150395	0.978684	0	-0.000157481	0.94871	0	-0.000161418	0.909039	0	-0.000159009	1	0.00134537	0.00134537	0.127465	0	-0.000146169	0.999023	0	-0.000150051	0.861416	0	-0.000163102	0.999503	0	-0.000143836	0.999015	0	-0.000158006	1	0	-0.000144848	1	0	-0.000143675	0.997078	0	-0.000146945	0.993026	0	-0.000143586	0.970485
ENSG00000015532.9	XYLT2	0.0540269	-0.037251	0.893435	0.0324292	-0.058778	0.00200401	0.0962549	0.00929212	0.712376	0.0859361	-0.0022147	0.174452	0.0712999	-0.0185839	1	0.118947	0.034726	0.0745072	0.243814	0.160635	0.0029343	0.147441	0.0629847	0.484286	0.0711	-0.019292	1	0.132479	0.0452079	0.841316	0.0368907	-0.0567845	0.0053464	0.209416	0.124068	0.00021448	0.132211	0.0448863	0.399313	0.105139	0.0178712	0.867966	0.10564	0.0179697	2.50454e-06
ENSG00000015568.12	RGPD5	0.00421369	-0.00141935	1	0.0103847	0.0051736	0.680304	0.00305339	-0.00271956	0.572478	0.00259095	-0.00331364	0.402758	0.00481644	-0.000770154	0.988294	0.00865313	0.00352078	0.921273	0.0244394	0.019507	0.569479	0.0100398	0.00479713	0.935991	0	-0.00632653	0.0881565	0.0114152	0.00599263	0.999015	0.00381062	-0.00188537	0.981869	0.00863813	0.00319983	1	0	-0.00557297	0.997078	0.00516379	-0.000351997	0.99971	0.0102087	0.00476128	0.970485
ENSG00000015592.16	STMN4	0.00187528	0.00134037	0.50889	0	-0.000696463	0.978684	0	-0.000729282	0.680696	0.00134938	0.000787601	0.850088	0.00173668	0.00120988	0.648887	0.00128863	0.000706012	0.71697	0	-0.000676895	0.941828	0	-0.000694874	0.729596	0	-0.000755312	0.836442	0	-0.000666091	0.999015	0	-0.000731712	0.892237	0	-0.000670777	1	0	-0.000665346	0.997078	0	-0.000680489	0.993026	0	-0.000664933	0.970485
ENSG00000015676.17	NUDCD3	1.08907	-0.827957	2.02439e-15	1.729	-0.119314	0.0678888	2.11773	0.306519	6.43189e-08	2.34834	0.576528	0.0099435	1.74942	-0.103263	5.19161e-05	1.89279	0.0572639	0.0734981	2.74791	0.933685	0.0235681	2.86685	1.08427	0.0378768	1.75048	-0.104703	0.000126046	1.27975	-0.569529	0.116217	1.22756	-0.683746	7.51064e-25	1.06799	-0.789709	4.31853e-08	0.882443	-0.971198	0.0211029	2.50647	0.688601	5.54809e-22	1.74941	-0.0932551	1.11943e-25
ENSG00000016082.14	ISL1	0	-0.00110182	0.99044	0.00248474	0.00157227	0.929005	0.00428657	0.00364619	0.364086	0.00127674	0.000313241	1	0	-0.00112224	0.966881	0	-0.00111947	0.732322	0	-0.00103161	0.434893	0.00243598	0.0015171	0.793473	0	-0.00115112	0.91171	0	-0.00101515	0.999015	0	-0.00111516	0.970626	0	-0.00102229	1	0	-0.00101401	0.997078	0.00434306	0.00346075	0.799611	0	-0.00101338	0.970485
ENSG00000016391.10	CHDH	0.751515	0.476269	1.34271e-84	0.234652	-0.089038	0.0348038	0.51421	0.217046	1.14595e-05	0.203485	-0.131021	3.35311e-21	0.0890047	-0.25736	1.32766e-21	0.259561	-0.0660598	0.119418	0.690651	0.383219	1.13705e-06	0.601765	0.299398	0.0846993	0.194225	-0.143033	0.000612644	0.0397612	-0.282721	3.86781e-05	0.140227	-0.198695	4.56119e-07	0.770513	0.461283	1.20223e-15	0.0164476	-0.306012	0.000103593	0.261184	-0.0595177	0.757431	0.353519	0.0352821	1.87111e-08
ENSG00000016602.9	CLCA4	0	0	1000	0	0	1000	0	0	1000	0	0	1000	0	0	1000	0	0	1000	0	0	1000	0	0	1000	0	0	1000	0	0	1000	0	0	1000	0	0	1000	0	0	1000	0	0	1000	0	0	1000
ENSG00000016864.18	GLT8D1	0.502175	-0.299516	0.00297114	0.647951	-0.134022	0.00709169	0.964853	0.211391	0.000633955	0.973789	0.226841	0.00263473	0.563738	-0.236074	0.17509	0.751197	-0.0259308	0.663405	1.17871	0.416518	0.356922	1.38206	0.642622	0.654626	0.572674	-0.231878	0.139623	0.842171	0.0687083	0.801592	0.501068	-0.304372	1.89392e-20	0.935184	0.164144	0.00759863	0.691546	-0.0838899	0.370106	0.908446	0.138831	0.000423071	2.35681	1.60135	1.59053e-76
ENSG00000017260.19	ATP2C1	0.367349	-0.196211	0.13468	0.424482	-0.128461	0.0159671	0.575337	0.0329199	3.51829e-05	0.69963	0.175144	2.37575e-06	0.51622	-0.0330119	0.136389	0.526343	-0.021613	0.513483	0.946791	0.413215	7.05239e-05	0.913665	0.389158	0.128838	0.443337	-0.117641	0.974405	0.481255	-0.0653066	0.999015	0.431289	-0.127382	3.23123e-17	0.534532	-0.0113777	0.91859	0.448585	-0.0983149	0.611984	0.621392	0.0784136	0.315005	0.559933	0.0144269	6.03737e-19
ENSG00000017427.15	IGF1	0	-0.00198036	0.305574	0	-0.00190777	0.784568	0	-0.00199767	0.787999	0	-0.00204761	0.69969	0	-0.00201705	0.320771	0	-0.00201207	0.496159	0	-0.00185417	0.999023	0	-0.00190342	1	0	-0.00206897	0.270946	0	-0.00182457	0.999015	0	-0.00200432	0.0425051	0	-0.00183741	1	0	-0.00182253	0.997078	0	-0.00186401	0.993026	0.15225	0.15225	1.06219e-20
ENSG00000017483.14	SLC38A5	0.010247	-0.0678316	0.00275042	0.0233445	-0.0514626	0.00827204	0.0370599	-0.0386648	3.28434e-09	0.0297786	-0.047915	2.4481e-11	0.00184403	-0.0785052	1.46195e-08	0.144434	0.0810893	1.46631e-14	0.391431	0.329174	9.06421e-07	0.258849	0.197708	0.139091	0.0147305	-0.0657128	0.00124482	0.0107698	-0.0619656	0.853601	0.0117268	-0.0670045	0.0146331	0.0517979	-0.0205177	1	0.201852	0.131592	3.44718e-06	0.0329367	-0.0403481	0.820098	1.08984	1.03012	3.37977e-74
ENSG00000017797.12	RALBP1	1.6233	-0.701749	0.285684	3.11387	0.903902	2.07652e-35	3.46287	1.33385	3.4145e-14	3.24622	1.12073	1.39644e-15	1.46764	-0.889193	5.68286e-09	1.80688	-0.507764	5.38261e-30	3.24318	1.01171	1.64348e-07	4.46343	2.32904	8.29328e-08	1.67487	-0.673871	0.0355123	1.36147	-0.911967	0.00155137	1.17676	-1.2075	1.9045e-27	1.28903	-0.992332	1.54468e-06	1.07633	-1.19968	0.481347	2.08953	-0.177673	0.993026	2.06159	-0.201894	1.20123e-22
ENSG00000018189.12	RUFY3	1.45809	0.264493	1.62999e-13	0.967314	-0.265403	4.88932e-05	1.34432	0.140524	0.690115	1.25371	0.0409546	1.85413e-05	1.38963	0.192665	2.07444e-08	1.31629	0.110208	0.0538984	1.45581	0.245285	0.0133001	1.2318	0.0149065	1.17136e-07	1.26727	0.0569801	8.06788e-05	0.779591	-0.444127	0.0179067	1.03053	-0.208433	7.11033e-18	1.10601	-0.114026	1	0.301525	-0.927717	2.13118e-11	0.676814	-0.560167	7.13635e-13	0.328326	-0.90002	9.12792e-20
ENSG00000018236.14	CNTN1	0	0	1000	0	0	1000	0	0	1000	0	0	1000	0	0	1000	0	0	1000	0	0	1000	0	0	1000	0	0	1000	0	0	1000	0	0	1000	0	0	1000	0	0	1000	0	0	1000	0	0	1000
ENSG00000018280.16	SLC11A1	0.0983298	0.0347099	0.000757869	0.105752	0.0413044	0.0481962	0.098756	0.0354864	0.726794	0.0836565	0.0191957	0.6176	0.0226099	-0.0495036	0.000823188	0.0252131	-0.0464713	6.69011e-05	0.0234754	-0.0446145	0.000261855	0.173484	0.112839	0.00363005	0.0721136	0.00612723	0.44612	0.0396932	-0.0274619	0.999015	0.0417513	-0.0278755	0.544742	0.0325366	-0.034961	0.977386	0.0262648	-0.0410287	0.769801	0.0153636	-0.0532521	0.00672064	0.036819	-0.0303228	0.411802
ENSG00000018408.14	WWTR1	0.00811904	-0.016881	0.464015	0.00861911	-0.0157322	0.346627	0.0218821	-0.00175301	0.744492	0.0183926	-0.00576658	0.284441	0.0362181	0.0142958	0.0385064	0.0332418	0.0109333	0.366087	0.0642815	0.0420515	0.829739	0.0548764	0.0332221	1	0.0138013	-0.0111045	0.903592	0	-0.0237835	0.585575	0.0172355	-0.00693324	0.828313	0.00813255	-0.0156487	1	0	-0.0237569	0.704317	0.0394327	0.0165403	0.637756	0.0124087	-0.0111851	0.970485
ENSG00000018510.13	AGPS	0.593753	-0.240079	0.0272497	0.836196	0.0256983	0.978684	1.14668	0.371518	0.00015725	1.06244	0.284971	0.000476644	0.531103	-0.314736	0.0159306	0.869781	0.0646484	0.20399	1.45857	0.66613	0.0146532	1.5988	0.832113	0.0332974	0.588762	-0.256559	0.192153	0.596023	-0.218891	0.999015	0.446915	-0.406502	3.33413e-17	0.577359	-0.239485	0.0726449	0.436013	-0.380672	0.175545	0.770179	-0.0432603	0.993026	0.69306	-0.120313	3.7909e-12
ENSG00000018607.6	ZNF806	0	-0.00214685	0.411319	0.0032369	0.00136279	0.978684	0.0052041	0.00361041	0.368359	0	-0.00221975	0.307471	0.00167444	-0.000310134	1	0.00157809	-0.000417079	1	0	-0.00201004	0.91432	0.00264689	0.000735732	0.984753	0.00285251	0.00103609	1	0	-0.00197796	0.999015	0.00195716	6.66334e-06	0.997577	0	-0.00199187	1	0	-0.00197575	0.997078	0	-0.00202071	0.99102	0	-0.00197452	0.970485
ENSG00000018610.13	CXorf56	0.531319	-0.139817	0.078984	0.668985	0.0112274	0.865098	0.677771	0.0215083	7.37297e-09	0.753369	0.10805	1.0488e-07	0.596008	-0.0699121	0.140292	0.744448	0.0962012	0.0313175	1.1481	0.504484	8.76395e-05	1.21469	0.588305	0.870328	0.564406	-0.108039	0.382151	0.604859	-0.0542688	0.416208	0.37396	-0.316742	3.19003e-20	0.550493	-0.11015	0.423497	0.37824	-0.28368	0.997078	0.756342	0.10144	0.0158391	0.550849	-0.10883	5.27072e-15
ENSG00000018625.14	ATP1A2	0	-0.000338405	0.991242	0.00278	0.00262066	0.235786	0	-0.000341362	0.848814	0.0012425	0.00106363	0.50011	0	-0.000344674	0.987195	0	-0.000343824	0.933292	0	-0.000316841	0.976004	0	-0.000325257	0.789218	0	-0.000353546	0.974405	0	-0.000311784	0.999015	0	-0.0003425	0.977869	0	-0.000313977	1	0	-0.000311435	0.997078	0	-0.000318523	0.993026	0	-0.000311242	0.970485
ENSG00000018699.11	TTC27	0.600438	-0.153767	0.220969	0.536634	-0.215759	1.51507e-05	0.618193	-0.135404	1.38805e-18	0.379758	-0.410043	7.28337e-76	0.9204	0.201956	5.21518e-19	1.34501	0.676124	5.43771e-69	1.85762	1.15114	2.14989e-35	1.11225	0.393462	0.912432	0.619573	-0.13865	0.904521	0.566462	-0.176112	0.813978	0.425346	-0.350608	6.28867e-16	0.637045	-0.105296	0.0995689	0.490382	-0.252953	0.997078	0.89093	0.156112	0.0225324	0.463466	-0.280034	2.16598e-14
ENSG00000018869.16	ZNF582	0.0915966	-0.0252005	0.71423	0.12058	0.00644425	0.973161	0.088705	-0.02863	0.144123	0.0591996	-0.0629124	3.59026e-07	0.157773	0.0484943	0.0100971	0.205389	0.101604	4.51927e-09	0.223568	0.112358	0.0030559	0.0933402	-0.0223773	0.253122	0.0977853	-0.019214	0.858258	0.0806151	-0.0343502	0.999015	0.0763177	-0.0425198	0.00572704	0.128735	0.0145316	0.594311	0.126059	0.0117041	0.997078	0.156436	0.0434303	0.551139	0.1175	0.00303571	1.35688e-08
ENSG00000019102.11	VSIG2	0	-0.000544234	0.945337	0	-0.000524284	0.978684	0	-0.000548989	0.786726	0.00275695	0.00257371	0.0914304	0	-0.000554316	0.932603	0	-0.000552948	0.849347	0	-0.000509554	0.994521	0	-0.000523088	0.886233	0.00123837	0.000854936	0.646994	0	-0.00050142	0.999015	0	-0.000550819	0.90658	0	-0.000504948	1	0	-0.00050086	0.997078	0	-0.000512259	0.993026	0	-0.000500549	0.970485
ENSG00000019144.18	PHLDB1	0	-0.00172062	0.837993	0	-0.00165755	0.80677	0.00138433	-0.000199194	0.997586	0	-0.00177904	0.208485	0	-0.00175249	0.779795	0.00179792	0.000261725	1	0.0204876	0.0194947	0.0664046	0.00453564	0.00314281	1	0	-0.0017976	0.691912	0	-0.00158526	0.999015	0	-0.00174143	0.871817	0	-0.00159641	1	0	-0.00158349	0.997078	0.0113452	0.01013	0.286913	0	-0.00158251	0.970485
ENSG00000019169.10	MARCO	0	0	1000	0	0	1000	0	0	1000	0	0	1000	0	0	1000	0	0	1000	0	0	1000	0	0	1000	0	0	1000	0	0	1000	0	0	1000	0	0	1000	0	0	1000	0	0	1000	0	0	1000
ENSG00000019186.9	CYP24A1	0	0	1000	0	0	1000	0	0	1000	0	0	1000	0	0	1000	0	0	1000	0	0	1000	0	0	1000	0	0	1000	0	0	1000	0	0	1000	0	0	1000	0	0	1000	0	0	1000	0	0	1000
ENSG00000019485.13	PRDM11	0.0147166	-0.000735181	1	0.00271647	-0.0134277	0.232315	0.0270737	0.0129735	0.31391	0.0119051	-0.00395865	0.69904	0.0158581	0.000530461	1	0.0189213	0.00395351	0.934477	0.0141137	-0.00130939	0.999023	0.0144417	-0.000997293	0.873978	0.0169013	0.00174333	0.973873	0	-0.0155959	0.808875	0.00938651	-0.0066796	0.973741	0.0353216	0.0203527	0.630598	0.0333645	0.0182061	0.997078	0.0114795	-0.00404444	0.993026	0	-0.0155688	0.383075
ENSG00000019549.9	SNAI2	0.0174728	0.0119991	0.0499588	0.00312091	-0.00365305	0.978684	0.0086462	0.00230731	0.94871	0.0040458	-0.00286862	0.829351	0.00169129	-0.00546442	0.481058	0	-0.00734163	0.0210615	0	-0.00676547	0.347328	0.00272735	-0.00406091	0.863817	0.0127309	0.0070851	0.36128	0	-0.00665748	0.999015	0.00203352	-0.00504884	0.440011	0.0171759	0.0108298	0.957468	0	-0.00665004	0.997078	0.0263893	0.0205284	0.15156	0	-0.00664591	0.797393
ENSG00000019582.14	CD74	13.7975	-0.698923	0	13.7827	-0.689008	0	13.8371	-0.661129	1.56265e-193	14.0899	-0.390057	7.36462e-25	15.241	0.905795	0	14.7783	0.386233	1.39198e-205	14.4417	0.00916568	6.3272e-91	13.7025	-0.772236	3.28156e-07	14.6577	0.258599	6.20945e-13	14.8524	0.425385	1.02131e-17	15.1534	0.802473	1.94655e-232	14.3158	-0.119429	1.09568e-15	14.6967	0.267247	0.639145	15.1499	0.742635	2.28748e-209	13.0272	-1.42235	0
ENSG00000019991.15	HGF	0	0	1000	0	0	1000	0	0	1000	0	0	1000	0	0	1000	0	0	1000	0	0	1000	0	0	1000	0	0	1000	0	0	1000	0	0	1000	0	0	1000	0	0	1000	0	0	1000	0	0	1000
ENSG00000019995.6	ZRANB1	0.191015	-0.0504966	0.774452	0.329841	0.0985026	0.00220177	0.29836	0.0682036	0.238156	0.33388	0.110318	0.00609734	0.158473	-0.0879014	0.748153	0.225799	-0.0124204	0.998594	0.386468	0.15407	0.256404	0.506867	0.285488	0.830727	0.17091	-0.0758668	0.95193	0.214306	-0.0229141	0.999015	0.10671	-0.144989	3.61606e-06	0.187686	-0.0502505	1	0.111356	-0.127135	0.509218	0.147368	-0.0927325	0.312799	0.207948	-0.0293077	8.17374e-06
ENSG00000020129.15	NCDN	0.294635	-0.0808807	0.0789574	0.348104	-0.0212407	0.330425	0.343108	-0.0277875	3.41834e-07	0.276129	-0.10468	6.82464e-18	0.28781	-0.0900274	1	0.546325	0.199189	3.23674e-13	0.955945	0.605534	4.35179e-14	0.67116	0.320449	0.701186	0.315406	-0.060623	0.974405	0.275292	-0.0941263	0.999015	0.237052	-0.145983	1.17545e-11	0.445092	0.0785526	0.0796408	0.188232	-0.182178	0.997078	0.364204	-0.00407989	0.993026	0.594547	0.229112	2.15154e-32
ENSG00000020181.17	ADGRA2	0.00423861	0.00109697	0.992438	0.0027926	-0.000475927	0.999515	0.00330692	7.24878e-05	1	0.00407363	0.000946532	1	0.00361792	0.00042171	1	0.00164661	-0.00178306	0.9505	0.00945412	0.00639993	0.86062	0.00271028	-0.000561897	0.984753	0.0013985	-0.00211868	0.974405	0.0265872	0.023666	0.428124	0	-0.00360984	0.277466	0.00822689	0.00508925	1	0	-0.00328243	0.997078	0.00521979	0.00204867	0.993026	0	-0.00328039	0.970485
ENSG00000020219.9	CCT8L1P	0	-0.000541542	0.987522	0	-0.000521691	0.978684	0	-0.000546274	0.749885	0.00127674	0.000892549	0.716213	0.001904	0.00158217	0.429896	0	-0.000550213	0.863338	0	-0.000507033	0.944039	0.00243942	0.00205926	0.774443	0	-0.000565772	0.926843	0	-0.00049894	0.999015	0	-0.000548094	0.953759	0	-0.00050245	1	0	-0.000498382	0.997078	0	-0.000509725	0.993026	0	-0.000498073	0.970485
ENSG00000020256.19	ZFP64	0.454523	-0.11896	0.477944	0.543065	-0.0207489	0.978684	0.597995	0.03924	0.000112111	0.536696	-0.029516	2.30107e-13	0.433257	-0.144995	0.987195	0.637144	0.083288	0.0431252	1.15186	0.606995	1.06904e-06	1.05281	0.518371	1	0.472429	-0.103699	0.974405	0.436341	-0.128032	0.999015	0.28705	-0.306895	1.63695e-18	0.822633	0.265415	5.517e-06	0.580256	0.0178369	0.183831	0.780652	0.225781	3.93495e-08	0.936576	0.378409	1.08644e-22
ENSG00000020426.10	MNAT1	1.25112	-0.13832	4.87683e-07	1.23797	-0.14718	0.118416	1.87383	0.551623	0.039548	1.76449	0.441016	4.56701e-07	1.05373	-0.362086	0.234037	1.31985	-0.0636952	0.111506	2.10427	0.749385	7.17619e-05	2.26266	0.936791	0.000598122	1.14543	-0.265995	0.293482	1.0947	-0.286006	0.999015	0.796256	-0.646523	4.09072e-24	1.26004	-0.119223	0.07263	0.723779	-0.661274	0.798849	1.52988	0.158501	6.01272e-07	1.01222	-0.368976	3.31755e-16
ENSG00000020577.13	SAMD4A	0.0508009	-0.174704	7.81002e-12	0.204853	-0.00501243	0.979879	0.38024	0.189412	9.7421e-09	0.220291	0.0121824	0.0051475	0.262981	0.0598423	4.0779e-07	0.204393	-0.00580076	0.495942	0.247057	0.0386053	0.0225806	0.289137	0.0841314	0.000584817	0.206567	-0.00346625	0.148069	0.0920761	-0.119119	0.545093	0.131721	-0.0867057	0.000297244	0.143622	-0.0673358	0.518323	0.0915365	-0.119532	0.956222	0.200529	-0.00937623	0.993026	0.0163662	-0.195528	1.36387e-05
ENSG00000020633.18	RUNX3	1.2302	-0.33201	0.313663	1.24947	-0.299414	3.97356e-07	1.87194	0.377362	0.000502714	1.54044	0.00965736	4.39683e-18	1.46333	-0.0768967	0.0107838	2.03711	0.564717	2.66935e-31	2.49999	0.997245	1.49563e-16	2.01623	0.512144	4.61847e-08	1.33388	-0.227674	0.0474856	1.42723	-0.106157	0.999015	0.982261	-0.612126	2.94673e-24	1.85608	0.330891	9.31183e-05	1.38075	-0.153097	0.106282	1.54177	0.0101696	0.563269	0.876483	-0.663305	2.05628e-23
ENSG00000020922.12	MRE11	0.743168	-0.481742	0.0956533	1.19413	0.0139154	0.978684	1.8585	0.751953	9.89198e-10	1.66618	0.55196	5.12678e-09	0.821346	-0.403056	0.0179237	1.0822	-0.110456	0.0381665	1.90472	0.745546	0.0309381	2.2291	1.10839	0.00351255	0.887544	-0.337336	0.820332	0.91153	-0.273172	0.999015	0.69381	-0.542536	2.19193e-18	1.11013	-0.0723504	0.0764171	0.857818	-0.327256	0.773471	0.824389	-0.369323	0.00585502	0.673688	-0.513385	5.58241e-28
ENSG00000021300.13	PLEKHB1	0.110029	-0.0299551	0.995014	0.106682	-0.0324043	0.609507	0.179799	0.0472214	0.949464	0.129524	-0.00879327	0.0151437	0.136902	-0.000393752	0.0953808	0.108312	-0.0323535	0.314189	0.155073	0.0183574	0.0101952	0.253617	0.123057	0.801366	0.155678	0.0211787	0.00754435	0.0681448	-0.0700573	0.999015	0.0732423	-0.0712826	2.701e-05	0.153353	0.016435	0.887604	0.27036	0.134783	0.00148653	0.159445	0.0229824	0.586815	0.219307	0.0830352	0.000196371
ENSG00000021355.12	SERPINB1	4.7881	0.0978399	1.83657e-20	5.19498	0.525534	1.20038e-09	5.62414	1.02662	4.34445e-06	5.3498	0.740178	1.08874e-09	4.21957	-0.537474	0.00248049	4.34606	-0.394745	9.07252e-24	4.93622	0.244199	1.08252e-11	5.79169	1.15536	0.145763	4.67024	-0.0332594	6.98702e-07	5.07912	0.385157	0.0020967	3.4527	-1.38806	1.24193e-20	4.33108	-0.375774	0.342312	3.80601	-0.904405	0.681248	4.88956	0.197173	0.000300119	2.26863	-2.45962	5.68151e-68
ENSG00000021488.12	SLC7A9	0	-0.000798509	0.99044	0.00244852	0.00182607	0.78734	0.00130719	0.00064536	0.996744	0	-0.000825625	0.555771	0	-0.000813302	0.987195	0.00177858	0.00117698	0.913221	0.009228	0.00875877	0.609649	0	-0.000767484	0.141479	0	-0.000834237	0.968984	0	-0.000735693	0.999015	0	-0.000808171	0.982165	0	-0.000740869	1	0	-0.000734871	0.997078	0	-0.000751595	0.993026	0	-0.000734415	0.970485
ENSG00000021574.11	SPAST	0.34321	-0.0701209	0.31221	0.535082	0.135823	0.00267527	0.553142	0.162268	0.0294494	0.433682	0.0304221	0.000274769	0.280805	-0.141355	0.15281	0.349063	-0.0647015	0.148579	0.507926	0.104032	0.00310732	0.780093	0.394621	0.413915	0.389323	-0.0202512	0.0145462	0.35856	-0.0490444	0.999015	0.245342	-0.179954	4.34692e-16	0.333193	-0.0752852	1	0.350201	-0.0574535	0.934526	0.363535	-0.0449525	0.993026	0.41043	0.00353176	4.90601e-23
ENSG00000021645.18	NRXN3	0	0	1000	0	0	1000	0	0	1000	0	0	1000	0	0	1000	0	0	1000	0	0	1000	0	0	1000	0	0	1000	0	0	1000	0	0	1000	0	0	1000	0	0	1000	0	0	1000	0	0	1000
ENSG00000021762.19	OSBPL5	0.00192744	-0.00151744	1	0.0032978	-9.30314e-06	0.999913	0.0033264	2.19993e-05	0.997586	0.012427	0.0103758	0.0154129	0.00476098	0.0016299	0.925844	0	-0.00369642	0.15292	0	-0.00340633	0.385706	0.00512789	0.0019261	1	0.00245958	-0.000973632	1	0	-0.00335196	0.999015	0	-0.00368218	0.328013	0	-0.00337554	1	0	-0.00334821	0.997078	0	-0.00342441	0.835824	0	-0.00334613	0.970485
ENSG00000021776.10	AQR	0.683872	-0.263041	0.771391	0.830063	-0.098444	0.188654	1.16925	0.27338	0.546708	1.05924	0.155058	6.44724e-05	0.761033	-0.181443	0.485295	1.04924	0.141193	0.00053316	1.56173	0.658059	0.0115447	1.66293	0.782561	0.47455	0.762503	-0.184423	0.285621	0.710049	-0.215813	0.999015	0.543257	-0.422812	8.24295e-21	0.733156	-0.193742	1	0.801149	-0.123324	0.597682	0.980375	0.0594828	0.424376	0.758697	-0.166208	2.73774e-21
ENSG00000021826.14	CPS1	0	-0.00629824	0.147861	0.0143964	0.00919209	0.383955	0.00444775	-0.00141674	0.926568	0.00925983	0.00402227	0.917255	0.00972857	0.00448754	0.422391	0.00489653	-0.000925259	0.9505	0.0115971	0.0060501	1	0.00560584	-0.000125179	0.562884	0.00120969	-0.00518949	0.634638	0.0230305	0.0175438	0.777254	0.00194655	-0.00420678	0.951474	0	-0.0058436	0.865983	0	-0.00579629	0.997078	0.00963241	0.00404747	0.993026	0.0119774	0.00632795	0.970485
ENSG00000022267.16	FHL1	0.00190126	-0.00109961	0.99044	0.00313427	0.000247618	0.998769	0.00133649	-0.00173606	1	0.00409087	0.00135404	0.358485	0	-0.00325066	0.172416	0	-0.00324264	0.270665	0	-0.00298816	0.958001	0	-0.00306753	0.956164	0	-0.00333434	0.122519	0	-0.00294047	0.999015	0	-0.00323015	0.0291564	0.010243	0.00749553	1	0.0825541	0.0806564	0.000569534	0	-0.00300403	0.862584	0.0581116	0.0558715	0.000361595
ENSG00000022277.12	RTFDC1	3.89251	-0.513641	0.02722	4.62231	0.278739	0.00380349	5.0774	0.796972	0.738639	4.99466	0.722771	6.25507e-14	4.03767	-0.360486	0.291621	4.50875	0.167026	0.926493	5.02457	0.685297	0.000923768	5.50073	1.20706	0.000133567	4.3563	-0.00349718	1.28098e-11	4.41519	0.0566196	0.712099	2.972	-1.54493	7.49538e-35	4.4141	0.0558986	0.0252048	2.70375	-1.67643	0.0402463	4.49975	0.145416	0.0586653	3.70371	-0.663471	4.16188e-40
ENSG00000022556.15	NLRP2	0.116666	-0.0419415	0.339414	0.184888	0.0319072	0.350472	0.198791	0.0488423	0.879489	0.177589	0.0259426	0.0402028	0.106526	-0.0540829	0.987195	0.167146	0.0138186	0.657035	0.194596	0.0410117	0.0184015	0.392839	0.251749	0.611744	0.122267	-0.0373795	0.992837	0.0960251	-0.0595666	0.999015	0.0779013	-0.0856174	0.125565	0.131447	-0.0238251	1	0.0864046	-0.0692416	0.997078	0.168371	0.0140697	0.937496	0.108609	-0.0467287	0.00540839
ENSG00000022567.9	SLC45A4	0.00930806	-0.0168015	0.597061	0.0215324	-0.00322837	0.978684	0.0341876	0.0106654	0.981939	0.0299068	0.00606201	0.955626	0.0128414	-0.0131531	0.903504	0.0341816	0.0107355	0.416722	0.0589234	0.0353813	0.867385	0.0349422	0.0109602	0.423797	0.015288	-0.0106792	0.974405	0	-0.0249156	0.544887	0.00777982	-0.0187066	0.365908	0.0439779	0.0198043	0.692687	0.0139198	-0.0107927	0.997078	0.0475812	0.0238227	0.485014	0.100484	0.076814	0.00105792
ENSG00000022840.15	RNF10	3.12033	0.323004	1.90939e-40	4.01113	1.25537	2.86113e-73	3.51312	0.761789	0.0147353	3.07903	0.286991	9.6573e-29	2.23466	-0.663542	1.00171e-07	2.40424	-0.472334	2.33452e-23	3.21355	0.398456	3.51864e-07	3.9856	1.2255	0.000202574	2.62937	-0.226904	0.00131133	2.97544	0.150725	0.507627	1.80183	-1.14136	1.23238e-34	2.48526	-0.348628	0.0688877	1.87128	-0.967514	0.382929	2.54344	-0.293421	0.474385	3.24202	0.420226	6.40098e-30
ENSG00000022976.15	ZNF839	0.11409	-0.0533424	0.99044	0.151377	-0.0118644	0.978684	0.222852	0.0669056	0.125407	0.131669	-0.0351551	4.64988e-05	0.131	-0.0353798	1	0.208043	0.0508332	0.0179392	0.30665	0.148426	0.442841	0.317799	0.164159	1	0.13186	-0.0353028	1	0.12157	-0.041563	0.999015	0.104112	-0.0650989	2.23056e-06	0.29726	0.137499	0.000881695	0.0996119	-0.0637515	0.997078	0.0958151	-0.0691346	0.119373	0.174365	0.0119356	1.08523e-09
ENSG00000023041.11	ZDHHC6	1.4441	-0.379961	0.350783	1.8218	0.0343073	0.981362	2.09549	0.339695	5.75659e-08	2.35901	0.647969	3.21358e-12	1.51359	-0.309129	0.990464	1.70958	-0.0892735	0.18161	2.68557	0.923172	0.00359986	3.11713	1.40408	3.249e-10	1.48674	-0.347954	0.128865	1.44211	-0.352096	0.999015	1.26578	-0.583138	5.81993e-38	1.37315	-0.424968	0.020969	1.09255	-0.70566	0.997078	1.61214	-0.183611	0.993026	1.43206	-0.361652	2.7765e-20
ENSG00000023171.16	GRAMD1B	0.0704065	-0.112247	0.00169319	0.0959574	-0.0810498	0.00453864	0.221107	0.0540343	0.513289	0.147687	-0.0281405	1.39798e-06	0.0799159	-0.10367	0.000229372	0.252925	0.0899927	1.86882e-06	0.468068	0.304564	7.43861e-06	0.371747	0.210791	0.590158	0.154035	-0.0211372	0.390917	0.0415665	-0.132653	0.116146	0.108207	-0.0715104	0.00246838	0.539034	0.374257	9.23054e-18	0.0893698	-0.0840991	0.997078	0.0838245	-0.0917561	0.0758538	0.0488966	-0.125004	0.00123692
ENSG00000023191.16	RNH1	2.06831	-1.30304	3.46552e-30	2.67733	-0.609744	6.87662e-20	3.4127	0.1777	1.35555e-44	3.07304	-0.204261	5.33288e-128	3.31935	0.0748121	2.55443e-17	4.81728	1.74917	3.3732e-199	5.24762	2.05522	1.42936e-45	4.77438	1.60934	0.032153	2.78813	-0.533899	0.0580112	3.05322	-0.202113	0.999015	2.17221	-1.20311	1.17952e-24	2.8302	-0.431198	0.315123	2.83516	-0.422689	0.000343595	3.93299	0.704641	3.25324e-15	4.46931	1.23127	1.38557e-22
ENSG00000023228.13	NDUFS1	1.01195	-0.60531	0.0204069	1.96904	0.431347	1.49592e-11	2.2268	0.73776	1.5981e-09	2.40552	0.959527	3.11477e-17	0.979763	-0.652592	0.000174027	1.34869	-0.238564	5.52604e-07	2.49024	0.956153	0.0158391	3.29164	1.82905	1.59651e-07	1.08309	-0.550618	0.149654	1.38208	-0.182479	0.999015	0.831208	-0.813904	3.55956e-28	0.902152	-0.673702	0.00851844	0.742009	-0.830407	0.965195	1.4336	-0.133071	0.993026	1.47904	-0.0840397	2.87459e-15
ENSG00000023287.12	RB1CC1	1.43693	-0.0702486	3.07046e-09	2.28635	0.832665	2.37419e-38	2.16751	0.740004	5.18249e-11	1.89214	0.445232	0.00100627	1.069	-0.483879	7.13845e-06	1.18882	-0.348742	1.84399e-14	1.63629	0.139605	4.36902e-11	2.21946	0.760027	1.22404e-05	1.2154	-0.328044	0.0933247	1.3176	-0.185696	0.999015	0.908918	-0.659092	5.21463e-15	1.2239	-0.28265	0.332105	0.894013	-0.614405	0.819896	1.35413	-0.151875	0.993026	1.81719	0.3202	2.94469e-27
ENSG00000023318.7	ERP44	2.87194	-1.40072	1.5552e-76	2.6337	-1.6019	9.16555e-96	3.76538	-0.421332	1.1988e-51	4.15264	0.00869174	3.66163e-24	5.82068	1.87787	1.42677e-275	4.77355	0.70266	3.03832e-24	5.03614	0.918025	5.0017e-15	4.45708	0.330041	0.00505668	4.36352	0.2512	2.65383e-11	3.34509	-0.810889	8.40406e-05	3.95637	-0.210056	9.42267e-34	2.71721	-1.45757	1.2588e-31	2.05161	-2.11974	1.56703e-22	4.88327	0.764582	4.42334e-13	3.56095	-0.59103	4.59209e-24
ENSG00000023330.14	ALAS1	1.01	-0.539517	2.18301e-05	1.42749	-0.0772223	0.169456	1.51703	0.0185185	4.76998e-19	1.59525	0.107966	5.39677e-13	1.88724	0.433575	4.4198e-47	1.97357	0.529019	2.11249e-27	2.28738	0.810776	1.76621e-13	2.28437	0.829135	0.2153	1.24626	-0.292074	0.152792	1.11255	-0.393117	0.550823	0.909377	-0.658097	2.98432e-24	1.24338	-0.262327	0.682685	0.846019	-0.662565	0.422646	1.60248	0.10578	0.129014	1.0252	-0.48083	1.33985e-23
ENSG00000023445.13	BIRC3	4.55531	-0.265441	7.10317e-09	4.069	-0.771169	4.42186e-35	4.60331	-0.214479	3.71235e-66	3.81318	-1.11874	5.7041e-211	6.46397	1.86861	6.63721e-259	6.60225	2.01858	5.72101e-298	7.38936	2.67102	2.61023e-261	4.85647	0.0633643	4.29287e-24	4.35594	-0.506492	8.7579e-38	4.77101	-0.0258977	0.999015	3.8191	-1.08848	9.88649e-15	3.6635	-1.15669	5.27645e-14	2.29616	-2.53188	5.07237e-27	5.24482	0.464234	2.23408e-06	1.5502	-3.2852	2.36836e-69
ENSG00000023516.8	AKAP11	0.739364	-0.411093	0.00668613	0.928151	-0.19592	0.00755799	1.22881	0.128552	2.26646e-07	1.17221	0.06737	2.77803e-13	1.12969	0.0187106	3.18664e-08	1.54882	0.487214	3.15982e-29	2.05345	0.968828	2.66136e-10	1.80799	0.734986	0.0123076	0.946381	-0.191519	0.974405	0.881939	-0.234222	0.999015	0.628282	-0.539768	2.36132e-14	0.977685	-0.138127	0.171016	0.701697	-0.416472	0.997078	1.12762	0.0151566	0.671164	0.569869	-0.549618	3.28579e-17
ENSG00000023572.8	GLRX2	0.332761	-0.244566	0.0197434	0.384063	-0.181224	0.00063101	0.750186	0.216595	0.0727104	0.581637	0.0302613	4.63233e-14	0.285467	-0.302097	0.108546	0.612892	0.0646756	0.00627081	1.35862	0.827826	0.150558	1.94353	1.46838	4.36402e-13	0.30185	-0.291041	0.157446	0.303165	-0.255329	0.516962	0.211767	-0.382263	4.52596e-12	0.391959	-0.16648	1	0.404427	-0.152506	0.352004	0.720452	0.17131	1.40036e-05	0.993744	0.443955	5.80837e-16
ENSG00000023608.4	SNAPC1	1.02373	-0.596526	0.00679249	2.09368	0.559431	8.06399e-19	2.32706	0.844822	2.30456e-10	2.01984	0.516439	1.67693e-14	1.17668	-0.436172	0.232552	1.51176	-0.0605102	0.00277099	2.43654	0.896921	0.00819228	2.65636	1.15321	0.000176466	1.25884	-0.352953	0.906447	1.14551	-0.426145	0.643112	0.877203	-0.766912	1.24931e-19	1.29893	-0.272519	1	0.633966	-0.943653	0.00995675	1.65177	0.0889433	0.0540206	0.61287	-0.964416	2.50871e-33
ENSG00000023697.12	DERA	1.44791	-0.630849	0.0461545	2.48769	0.494392	9.07041e-11	3.44577	1.58105	3.51195e-31	3.75335	1.9705	1.93893e-100	0.971922	-1.17596	8.91584e-36	1.18441	-0.935517	5.91776e-96	2.32668	0.314632	5.75884e-53	4.30924	2.4196	0.000129937	1.20091	-0.943011	9.62183e-15	1.61346	-0.413399	0.999015	0.968725	-1.1721	4.05686e-15	1.18511	-0.853598	0.000396324	0.782153	-1.25471	0.0933666	2.06235	0.0425494	3.43233e-05	1.49323	-0.534352	1.61671e-24
ENSG00000023734.10	STRAP	3.98595	-0.765907	0.762962	5.49585	0.862584	8.28309e-30	5.53007	0.941214	6.44999e-34	4.96159	0.318024	3.29081e-206	4.15118	-0.59493	0.0780746	5.87193	1.33017	8.22702e-104	6.57286	1.94785	9.44886e-46	7.00202	2.45344	1.76237e-87	4.05157	-0.724745	0.00719971	3.88308	-0.809933	0.0742909	2.99579	-1.8778	1.02471e-37	3.02589	-1.6907	3.99574e-25	2.36742	-2.34377	1.45697e-05	4.64726	-0.0360305	0.982225	4.21848	-0.469117	1.29955e-36
ENSG00000023839.10	ABCC2	0.00599598	0.00140383	0.931368	0.00658208	0.00197362	0.98477	0.0123513	0.00846987	0.290522	0.00142625	-0.00374721	0.226337	0	-0.00528963	0.169391	0.00460017	-0.000134059	0.996663	0.00580181	0.00111435	0.999023	0.0100236	0.00560866	1	0.00151428	-0.00368512	0.846846	0.0141967	0.00960667	0.999015	0.00204224	-0.00298204	0.985661	0	-0.00481854	0.954034	0	-0.00477952	0.997078	0.0039855	-0.000760767	0.994172	0.0239018	0.0194112	0.229512
ENSG00000023892.10	DEF6	1.3033	-0.363507	0.0865107	1.54883	-0.0899357	0.75195	1.97428	0.378025	0.224908	1.7768	0.162816	1.0773e-09	1.30969	-0.363087	0.00348527	1.35954	-0.306461	6.85042e-10	1.48552	-0.152632	3.63096e-13	2.05	0.440273	7.32822e-06	1.65436	0.0237714	3.77649e-06	2.57854	0.957829	2.48894e-14	1.20647	-0.475735	4.5445e-26	2.53108	0.916113	2.19401e-20	3.02443	1.40826	1.04039e-44	1.97405	0.352502	2.06088e-06	3.1576	1.54215	1.48592e-56
ENSG00000023902.13	PLEKHO1	0.713549	-0.406985	3.32738e-05	0.605308	-0.506797	1.41296e-21	0.974196	-0.121251	7.85756e-19	1.20744	0.14107	7.38164e-10	1.19142	0.121006	8.33775e-12	1.25306	0.189611	0.000194479	1.75912	0.69606	2.92074e-05	1.79942	0.757171	0.101606	0.979127	-0.11991	0.524516	1.7787	0.704797	1.26936e-09	0.735331	-0.387654	2.17436e-17	1.21481	0.134106	0.0187124	1.74527	0.670167	6.28935e-14	1.28596	0.209732	0.000539071	0.722655	-0.365103	4.17493e-07
ENSG00000023909.9	GCLM	0.406832	-0.167551	0.00413788	0.612595	0.0566895	0.211326	1.06523	0.561734	3.65322e-18	0.906749	0.395487	1.70943e-10	0.169389	-0.436748	1.0077e-20	0.352088	-0.231432	1.73415e-11	0.76283	0.209864	6.23545e-11	1.57647	1.07589	0.00151039	0.288845	-0.310674	8.3925e-05	0.888997	0.334413	1.9839e-06	0.216038	-0.382045	5.39547e-09	0.267243	-0.297956	0.178838	0.422276	-0.138559	0.638574	0.440944	-0.122379	0.594889	0.655864	0.09791	4.01448e-07
ENSG00000024048.10	UBR2	0.85048	-0.0789255	0.00174871	1.08222	0.169596	0.015454	0.974068	0.0575549	0.000536326	1.059	0.155616	0.00839899	0.83904	-0.0932081	0.938774	0.848862	-0.0819974	0.191114	1.233	0.32016	0.000206494	1.23143	0.327008	0.000874242	0.827753	-0.108581	0.216139	0.947997	0.0261388	0.999015	0.647984	-0.305379	1.14976e-18	0.953723	0.0321685	0.273254	0.942307	0.020348	0.219137	1.00504	0.0857832	0.429937	1.12423	0.204433	1.63267e-48
ENSG00000024526.16	DEPDC1	0.122345	-1.08192	2.2511e-61	2.79735	1.79311	3.04844e-196	2.93303	2.02819	3.93037e-226	2.76618	1.88908	4.66097e-252	0.104598	-1.12185	5.09341e-100	0.212103	-0.998903	1.64777e-160	1.15916	0.0551214	3.19158e-78	2.31897	1.28312	9.2855e-59	0.235791	-0.99992	9.9768e-64	0.570876	-0.542121	0.318862	0.349879	-0.841629	0.384526	0.104512	-1.02203	1.02954e-20	0.222316	-0.894463	0.000722632	0.456976	-0.671798	6.09699e-13	0.577847	-0.534124	2.92712e-10
ENSG00000024862.17	CCDC28A	1.72708	-0.104565	0.0016328	2.36172	0.571948	4.22614e-16	2.24832	0.473041	0.0420522	2.50514	0.777033	3.71158e-18	1.45824	-0.407785	0.0012708	1.06453	-0.846905	2.00336e-73	1.67642	-0.150092	1.78868e-18	2.53614	0.755102	0.00093843	1.80112	-0.0241379	0.000109991	1.99817	0.17847	0.388019	1.25876	-0.627358	4.01197e-29	2.20546	0.391339	2.28659e-05	1.24021	-0.589238	0.997078	2.03549	0.220972	0.0188266	1.56946	-0.255685	5.31221e-44
ENSG00000025039.14	RRAGD	0.00370566	-0.0156771	0.977937	0.00545567	-0.0132475	0.581479	0.0173264	-0.000696557	0.491247	0.0135628	-0.00499554	0.2484	0.00655323	-0.0127764	0.990351	0.0205479	0.00289982	0.463892	0.118063	0.10313	0.0132557	0.0755065	0.0608636	0.99619	0.00255024	-0.0177067	0.376223	0.0365274	0.0188284	0.797189	0.00927971	-0.00965957	0.413836	0.0175009	-0.000462497	1	0.0296292	0.0118223	0.829259	0.0136467	-0.00446071	0.99576	0.0461023	0.0284851	0.129269
ENSG00000025156.12	HSF2	0.509484	-0.244024	0.405793	0.624296	-0.113384	0.176694	0.997879	0.295911	0.00703651	1.08572	0.403242	4.53465e-08	0.44372	-0.322243	0.000478693	0.785584	0.0607204	0.280156	1.4551	0.745675	0.0111492	1.40783	0.715482	0.00226272	0.580965	-0.172774	0.379333	0.670353	-0.06175	0.971424	0.390672	-0.379285	2.17194e-15	0.497637	-0.238503	0.326199	0.207599	-0.530262	0.0110013	0.659006	-0.0748361	0.993026	0.340554	-0.395387	4.59887e-15
ENSG00000025293.16	PHF20	1.37212	-0.617775	0.00707302	1.89122	-0.0449174	0.853919	2.56538	0.701212	5.82009e-06	2.2996	0.416382	6.13472e-05	1.7009	-0.260775	0.285662	2.02671	0.104099	0.575666	2.96111	1.05852	0.00404665	3.02349	1.1526	0.000550424	1.6434	-0.333583	0.974405	2.17753	0.247288	0.00934917	1.18002	-0.839173	9.05239e-23	1.8779	-0.0568549	0.0166084	1.9058	-0.0281385	0.000450516	1.77505	-0.164193	0.993026	1.67506	-0.261621	1.01228e-41
ENSG00000025423.11	HSD17B6	0.0720739	-0.0516372	0.236542	0.100756	-0.0193432	0.978684	0.222402	0.114761	0.0019871	0.18389	0.0738162	0.044826	0.0371509	-0.0917307	0.00031329	0.0807583	-0.0427556	0.0677676	0.13372	0.0151595	0.000520369	0.361995	0.256969	0.0981087	0.133282	0.016412	0.00014826	0.050351	-0.069596	0.999015	0.045521	-0.081831	0.000870034	0.0865333	-0.0331487	1	0.01063	-0.109739	0.399298	0.0408849	-0.0809038	0.0479595	0.0131273	-0.107144	0.00117232
ENSG00000025434.18	NR1H3	0.207354	0.0317929	5.95556e-06	0.365361	0.198106	4.19068e-12	0.258726	0.0890878	0.202024	0.20401	0.0290671	0.129796	0.0832001	-0.106753	0.00165405	0.131628	-0.0523524	0.0679942	0.249845	0.0735389	0.245098	0.344701	0.175805	0.66358	0.135776	-0.0490643	0.974458	0.167391	-0.0112204	0.999015	0.0586529	-0.133416	3.74583e-05	0.130092	-0.0493763	1	0.12806	-0.0510337	0.997078	0.165894	-0.0130126	0.993026	0.230678	0.0528435	0.00928518
ENSG00000025708.13	TYMP	0.486456	-0.861062	3.81185e-42	0.874742	-0.417937	2.12934e-15	1.01276	-0.284442	5.2712e-59	0.864725	-0.459967	1.17925e-107	1.25856	-0.0117461	2.58507e-07	2.23335	1.078	3.15602e-123	3.30836	2.10084	1.12986e-90	2.21676	1.00224	0.0991221	1.01386	-0.29333	0.272728	1.99631	0.73725	4.78332e-10	0.712053	-0.620257	5.19515e-11	1.94501	0.690068	7.47244e-16	1.86725	0.605742	8.5954e-17	1.37706	0.11187	0.0766858	2.88238	1.63264	1.08553e-34
ENSG00000025770.18	NCAPH2	0.468181	-0.988906	3.55738e-16	0.923462	-0.470082	5.49739e-18	2.01793	0.722513	3.77451e-13	3.63995	2.58586	0	0.620161	-0.836908	2.06211e-10	0.785068	-0.650493	3.98426e-51	2.5601	1.22914	0.000202577	3.5551	2.31403	0.846547	0.504797	-0.991063	3.34457e-34	0.609922	-0.767425	0.00127228	0.597298	-0.857088	9.1235e-17	0.493848	-0.89132	6.93118e-07	0.569483	-0.807516	0.997078	1.03057	-0.348373	0.0630349	1.17853	-0.190684	3.11929e-12
ENSG00000025772.7	TOMM34	1.18673	-0.318928	0.00297986	1.77094	0.311996	1.3845e-05	1.77745	0.333922	2.42126e-16	1.34629	-0.148234	5.56634e-65	1.28826	-0.21105	0.0178867	2	0.585125	6.34629e-33	3.26265	1.83995	2.21553e-41	2.95812	1.56676	0.0058873	1.11537	-0.415222	0.293898	1.05429	-0.42809	0.741979	0.687282	-0.878965	6.48285e-25	1.12002	-0.364009	1	0.664934	-0.821874	0.15753	1.27584	-0.207898	0.553272	0.784991	-0.69987	6.39811e-27
ENSG00000025796.13	SEC63	1.5145	-0.520833	0.0198651	1.88174	-0.112488	0.129394	2.26419	0.306694	4.24038e-18	2.32037	0.378272	1.20717e-18	1.58092	-0.456046	0.650135	2.29904	0.34786	1.27478e-08	3.54536	1.60448	6.00204e-20	3.40566	1.49936	0.828217	1.54738	-0.506335	0.0372201	1.72775	-0.263678	0.999015	1.25622	-0.814748	6.30486e-28	1.69935	-0.294527	0.340901	1.42203	-0.572955	0.997078	1.96922	-0.0193042	0.433445	3.90481	1.93988	1.46913e-40
ENSG00000025800.13	KPNA6	0.863969	-0.317701	0.169746	1.42662	0.290325	3.15718e-06	1.36907	0.240129	1.83978e-07	1.31439	0.183931	1.73381e-09	0.948715	-0.228614	1	1.32161	0.188812	7.78694e-05	2.02056	0.894022	8.52376e-07	2.0608	0.960323	0.0604923	0.891128	-0.300696	0.36382	0.779922	-0.377909	0.37814	0.72996	-0.470777	6.35532e-25	1.0143	-0.141296	0.227834	0.658835	-0.500098	0.82966	0.953165	-0.20666	0.499262	1.16491	0.0123383	1.55771e-16
ENSG00000026025.15	VIM	2.29664	-0.546522	1.58072e-36	6.7824	4.22819	0	5.12228	2.58486	3.26219e-151	5.21227	2.75187	1.01151e-214	0.613005	-2.44344	1.88629e-272	1.4257	-1.5289	2.39654e-153	2.86947	0.0784136	1.15385e-32	3.11288	0.33791	5.75113e-135	1.07882	-1.97087	8.32517e-170	3.01278	0.222438	0.0304856	1.06613	-1.92342	5.31628e-46	2.1767	-0.629518	0.00165366	6.90929	4.16777	1.94917e-172	1.82661	-1.00119	2.2213e-12	6.62761	3.88012	4.02478e-91
ENSG00000026103.21	FAS	0.673866	-0.531601	2.25061e-19	0.591391	-0.599535	3.89772e-30	1.03922	-0.130743	1.50187e-16	0.940979	-0.245773	1.80149e-32	1.67763	0.583432	8.98594e-52	1.88841	0.817624	1.3984e-65	3.00542	1.90417	7.36943e-114	1.12597	-0.032832	1.63431e-16	1.06367	-0.107306	0.0295122	0.767432	-0.394931	0.0821651	0.84516	-0.347282	7.06352e-10	0.913336	-0.248763	0.156994	0.508553	-0.656628	0.00213628	1.24808	0.0943046	0.161562	0.588516	-0.575301	1.03945e-07
ENSG00000026297.15	RNASET2	2.10859	-0.524723	1.83338e-54	0.649214	-2.05236	1.23737e-181	1.45141	-1.25871	2.8936e-61	1.03233	-1.76695	3.41235e-196	3.92323	1.49916	2.48164e-92	3.47818	0.997934	3.07151e-80	2.20902	-0.387834	5.25843e-05	1.47361	-1.17585	0.00436714	3.8205	1.41965	1.93825e-97	4.83592	2.28131	7.44007e-36	3.21381	0.699688	8.04798e-20	5.01181	2.47692	7.10616e-70	6.47799	3.9415	7.5122e-104	1.23316	-1.40053	8.23e-53	2.12077	-0.470282	8.76994e-52
ENSG00000026508.17	CD44	0.369691	-0.418532	1.03385e-19	0.221084	-0.560706	1.24573e-38	0.269156	-0.533772	3.4743e-82	0.176038	-0.653052	4.60945e-143	0.874869	0.139849	1.81171e-16	1.85773	1.23824	1.02161e-198	3.48642	2.8189	2.42215e-254	0.568947	-0.191551	2.78544e-28	0.337081	-0.474744	1.12939e-41	1.01668	0.270259	0.0648976	0.275475	-0.528514	3.26349e-33	1.89888	1.17276	1.84112e-37	4.62475	3.92346	1.13996e-197	0.701485	-0.0503247	0.195776	1.82161	1.08435	8.31677e-45
ENSG00000026559.13	KCNG1	0.0019811	-0.00379571	0.605206	0	-0.00575644	0.2913	0.0046744	-0.000839593	0.941562	0.00135267	-0.00463953	0.835085	0	-0.00608617	0.0334251	0.00130126	-0.00461648	0.717768	0	-0.0055947	0.773911	0	-0.0057433	0.721503	0.00134141	-0.00470087	0.285136	0.0289851	0.0238775	0.86105	0.00385237	-0.00175779	0.526144	0.0248749	0.0198495	0.332105	0.224531	0.221859	8.2752e-16	0	-0.0056244	0.582045	0	-0.00549583	0.840215
ENSG00000026652.13	AGPAT4	0.0181413	0.00101979	0.99044	0.00552571	-0.0123895	0.458353	0.0271395	0.0110158	0.661524	0.00811509	-0.0103519	0.0552424	0.0115098	-0.00639298	0.987195	0.0150008	-0.00247464	0.957634	0.0306991	0.0138914	0.999023	0.0243854	0.00758346	1	0.0140427	-0.00364594	1	0.0518314	0.0350921	0.587253	0.00978621	-0.00827207	0.903395	0.0187713	0.00158935	1	0.0710969	0.0545609	0.0675124	0.011086	-0.00634692	0.993026	0.0645442	0.0478959	0.0265238
ENSG00000026751.16	SLAMF7	0.125631	-0.189294	9.1442e-05	0.186425	-0.117916	0.00194518	0.243169	-0.0604932	2.18339e-11	0.176535	-0.137812	6.56463e-26	0.460482	0.182454	1.1775e-31	0.3516	0.0602856	0.0106871	0.915683	0.636654	1.84761e-12	0.573585	0.291786	0.428431	0.139203	-0.182162	4.16672e-07	0.119837	-0.180276	0.0939253	0.116501	-0.201752	1.5095e-05	0.115654	-0.185815	0.022138	0.272359	-0.0256327	0.527513	0.218375	-0.0821232	0.838022	3.30747	3.0458	2.02265e-193
ENSG00000026950.16	BTN3A1	0.0800384	-0.123632	1.18289e-06	0.158706	-0.0357169	0.687438	0.142531	-0.0553523	3.63904e-05	0.150253	-0.0479509	4.91432e-05	0.240784	0.0542199	0.000561131	0.168449	-0.0267776	0.617233	0.304044	0.11501	0.0337647	0.263608	0.0753021	0.399665	0.148316	-0.0506776	0.571829	0.257091	0.0655765	0.999015	0.16702	-0.0282652	1.55532e-09	0.462409	0.275639	6.75685e-08	0.534732	0.34664	2.2904e-08	0.252941	0.0626961	0.0998162	0.882693	0.698549	1.79837e-58
ENSG00000027001.9	MIPEP	0.315581	-0.0532683	0.211173	0.374364	0.0109918	0.978684	0.427929	0.0709604	0.0420522	0.313943	-0.0569404	1.09973e-11	0.230137	-0.150009	0.06502	0.479571	0.129204	1.91879e-06	0.869537	0.520794	1.17964e-05	0.768105	0.427359	0.917215	0.258529	-0.121234	0.5373	0.274631	-0.0905894	0.999015	0.21344	-0.167656	1.00505e-14	0.56588	0.206097	5.13494e-06	0.284039	-0.0809616	0.40649	0.327742	-0.0375445	0.993026	0.277661	-0.0873657	2.37213e-09
ENSG00000027075.14	PRKCH	0.14423	-0.202635	1.19873e-08	0.276883	-0.0546024	0.293524	0.376454	0.0533378	0.0705899	0.287161	-0.0469118	1.69763e-09	0.616356	0.322706	1.47763e-47	0.253173	-0.0840925	0.00367825	0.628236	0.308885	0.00080871	0.540877	0.224704	0.0634307	0.306549	-0.0251141	0.394628	0.250077	-0.0793954	0.999015	0.281568	-0.0521484	2.93166e-10	0.0169098	-0.317984	4.09777e-11	0.0844399	-0.247029	7.46757e-05	0.311579	-0.0174175	0.993026	0.0246314	-0.3074	6.65149e-08
ENSG00000027697.13	IFNGR1	1.11505	-0.24	3.74476e-06	0.920415	-0.437504	3.5878e-12	1.16092	-0.191188	3.99803e-08	1.20796	-0.142449	1.33651e-06	1.54244	0.23452	5.11215e-07	2.10899	0.867287	1.67308e-72	1.40778	0.0768582	0.0253455	0.917905	-0.439159	8.89908e-19	1.30543	-0.031894	0.000112648	3.24708	1.94017	5.53344e-59	1.05579	-0.308888	5.10485e-20	1.69222	0.366534	0.00160364	2.8613	1.54737	5.21126e-30	0.916306	-0.431724	6.17801e-08	0.596221	-0.74577	1.1674e-20
ENSG00000027847.13	B4GALT7	1.01852	-0.0249125	0.002473	0.757083	-0.301109	2.58252e-07	1.0761	0.0387792	0.000177432	0.974347	-0.0760115	1.63788e-15	0.972047	-0.077455	0.847224	1.27342	0.259644	2.27948e-08	1.55321	0.527495	3.44721e-05	1.45774	0.440539	0.404499	1.00062	-0.0466045	0.0226999	1.13221	0.0922997	0.980146	0.760998	-0.311989	4.44862e-37	0.96395	-0.0788232	1	0.571024	-0.476058	0.178519	1.13554	0.0977368	0.0892941	1.94149	0.911094	1.13474e-50
ENSG00000027869.11	SH2D2A	0.05128	-0.401274	3.08823e-43	0.142986	-0.289361	1.56839e-17	0.266989	-0.165366	1.74639e-21	0.200329	-0.245336	2.43258e-45	0.671289	0.286114	3.91137e-36	1.10601	0.771383	1.84664e-134	1.0657	0.669315	2.88203e-15	0.469753	0.0568642	1.55628e-10	0.225662	-0.218775	4.65093e-09	0.414468	-0.00153425	0.999015	0.2022	-0.238066	4.85363e-08	0.207552	-0.212777	0.030085	0.385478	-0.0308882	0.997078	1.0391	0.645322	1.02573e-35	0.50137	0.0864101	0.000135096
ENSG00000028116.16	VRK2	0.684914	-0.405586	0.0446773	0.896971	-0.16595	0.0237112	1.34246	0.320681	0.000122438	1.15302	0.113179	3.00306e-09	1.01208	-0.04646	5.84647e-06	1.17445	0.135167	0.00217007	2.00851	0.983781	0.000192311	1.88453	0.8788	0.0172891	0.830087	-0.256855	0.484207	1.10756	0.0547629	0.342723	0.633422	-0.467835	3.7436e-23	0.885523	-0.171515	0.148662	0.965795	-0.0888445	0.130844	1.00793	-0.0472261	0.757431	0.909237	-0.146024	2.79503e-15
ENSG00000028137.18	TNFRSF1B	0.0184298	-0.0205903	0.083315	0.0118474	-0.0268125	0.0857075	0.00170585	-0.039332	1.94565e-07	0.00821078	-0.032915	4.09805e-05	0.0118433	-0.028353	0.00137381	0.0389201	0.00198619	0.9505	0.0505948	0.0138572	0.584452	0.0132716	-0.0252452	0.270419	0.0124076	-0.0284341	0.000446971	0.106319	0.0701251	0.261502	0.00582616	-0.0348747	1.1849e-06	0.0357333	-0.00143952	1	1.49097	1.47213	6.28747e-134	0.0346257	-0.00260751	0.993026	0.16398	0.128354	2.40798e-07
ENSG00000028203.17	VEZT	2.96934	-0.795177	2.13865e-05	2.9947	-0.739152	3.56387e-26	3.97345	0.312325	7.36845e-09	4.063	0.422016	2.59862e-12	4.21642	0.587653	2.94229e-54	4.21519	0.584822	3.98209e-16	4.2265	0.550584	0.00951677	4.71765	1.0846	0.0645265	3.96255	0.310947	1.83823e-27	1.54321	-2.17833	1.2671e-34	2.8888	-0.894492	3.73876e-26	3.49575	-0.20039	0.0206117	0.837212	-2.89078	3.53394e-41	3.47971	-0.219901	0.4009	1.83523	-1.87903	7.38526e-48
ENSG00000028277.21	POU2F2	7.42529	-0.943574	3.40898e-99	5.58347	-2.86122	0	7.79491	-0.541582	1.18645e-172	8.33377	0.0579175	1.90107e-13	9.2836	1.12149	1.54817e-236	9.04341	0.850216	3.51019e-106	9.0115	0.750615	8.93188e-67	8.30325	0.0215541	0.0563301	8.91972	0.732073	8.49338e-84	8.704	0.426918	0.00882484	8.11544	-0.186445	1.14655e-06	9.45641	1.19802	1.06681e-67	6.55479	-1.74984	1.64467e-15	9.29666	1.04992	1.42858e-80	5.36601	-2.95175	2.42091e-151
ENSG00000028310.17	BRD9	0.772634	-0.451633	0.00016781	0.979917	-0.215368	0.00171094	1.40718	0.248702	6.5842e-05	1.42565	0.275928	6.7714e-10	1.08664	-0.108104	0.014483	1.45439	0.303265	1.03244e-10	2.20604	1.0538	4.34484e-11	1.93407	0.794169	0.00109831	1.04137	-0.162923	0.111223	0.855766	-0.331831	0.485606	0.697601	-0.540654	2.95522e-24	0.937032	-0.251205	0.153884	0.708328	-0.480755	0.61031	1.09048	-0.0959212	0.854908	0.923666	-0.262543	5.19716e-12
ENSG00000028528.14	SNX1	3.48354	-0.496975	0.474733	4.40958	0.502793	7.94193e-08	4.64619	0.789099	0.00778425	5.14977	1.38172	9.92196e-24	3.51967	-0.465688	0.00971315	3.83481	-0.112245	3.28455e-06	4.81494	0.906265	0.00325689	4.9575	1.08109	1.74849e-11	3.59873	-0.386805	0.0383257	4.35763	0.428206	0.00121296	2.76357	-1.30474	1.08022e-33	2.87145	-1.08596	1.30778e-09	2.47681	-1.47678	0.194156	3.8047	-0.135168	0.983859	2.99834	-0.948093	2.72709e-43
ENSG00000028839.9	TBPL1	1.8063	-0.421048	0.0869577	2.69701	0.538485	2.14414e-13	2.68786	0.55371	1.25338e-08	2.59706	0.464255	7.94808e-16	1.84884	-0.381175	0.987195	2.2797	0.101416	0.0414243	3.14142	0.98118	5.7161e-08	3.59309	1.48489	8.13235e-12	1.83527	-0.406586	0.222415	1.848	-0.345656	0.999015	1.40575	-0.872197	2.63786e-38	1.80472	-0.392268	0.57328	1.40815	-0.790658	0.997078	1.89183	-0.307742	0.375894	2.00099	-0.190238	4.46105e-30
ENSG00000029153.14	ARNTL2	0.0789569	-0.128964	0.565972	0.13038	-0.0697304	0.263691	0.310461	0.126855	0.788628	0.300623	0.118834	0.00511363	0.105929	-0.101126	0.321456	0.187333	-0.00987486	0.9505	0.502494	0.315569	0.853589	0.772623	0.60962	0.00238054	0.0736598	-0.140823	0.00195487	0.11674	-0.0805164	0.999015	0.0736817	-0.136398	0.00353237	0.0574193	-0.141641	0.288976	0.0766045	-0.121068	0.997078	0.0892865	-0.110689	0.0988632	0.128445	-0.0685313	0.000886253
ENSG00000029363.16	BCLAF1	2.40209	-1.31295	5.94022e-11	3.56219	-0.0351873	0.182309	4.19783	0.668647	1.08346e-30	4.65413	1.20447	3.28409e-16	3.18252	-0.462683	0.00531303	4.04891	0.507001	1.68683e-08	5.55208	2.01573	1.53253e-24	5.71785	2.24457	0.778785	2.89462	-0.805534	0.0101895	2.88001	-0.72519	0.199237	2.27805	-1.46697	3.81185e-41	3.58673	-0.00883005	0.0050041	2.6386	-0.968834	0.0579296	3.52065	-0.0773923	0.852091	3.37693	-0.221066	5.75885e-25
ENSG00000029364.11	SLC39A9	0.575768	-0.182143	0.757264	0.968497	0.240805	1.82009e-05	0.874296	0.147599	0.0176413	0.835015	0.106602	1.69981e-05	0.588691	-0.171036	0.758608	0.661959	-0.0887074	0.126044	1.25207	0.526173	0.0106155	1.18328	0.467393	0.370513	0.586308	-0.178178	0.0990451	0.57321	-0.170408	0.999015	0.442552	-0.332696	2.68968e-17	0.733682	-0.00778766	0.164233	0.451782	-0.293175	0.977886	1.33678	0.616686	9.31672e-28	0.876752	0.137062	1.39972e-12
ENSG00000029534.19	ANK1	3.32704	2.39414	0	1.32912	0.18869	0.00329937	1.28021	0.143297	3.54796e-28	0.698966	-0.514371	6.56289e-10	0.797766	-0.395973	9.66167e-41	0.312915	-0.93701	2.59041e-118	0.0677061	-1.11608	7.42892e-44	0.214215	-0.990788	3.74e-30	1.40817	0.2955	1.44089e-11	1.55961	0.414111	0.141358	1.4372	0.3186	1.7555e-05	0.328449	-0.839813	5.61077e-26	0.540798	-0.61799	1.42409e-13	1.47822	0.338777	0.00142841	0.678916	-0.477837	1.43424e-09
ENSG00000029639.10	TFB1M	1.79682	-0.46399	0.0850733	2.42357	0.217341	0.12495	2.95598	0.818497	0.00721886	2.79883	0.660181	1.19599e-11	1.71887	-0.559947	0.175875	2.38019	0.180724	0.0779444	3.38822	1.20498	0.040211	3.68593	1.55182	0.000107739	1.83226	-0.444019	0.853912	1.66649	-0.559606	0.325713	1.43692	-0.870384	1.02167e-29	1.64863	-0.581784	0.021709	0.873794	-1.36166	7.01578e-05	1.73277	-0.503068	0.00152671	1.56198	-0.664393	2.01068e-22
ENSG00000029725.16	RABEP1	2.58177	-0.697032	0.0124587	3.07805	-0.145453	0.0723262	3.8173	0.668178	1	3.67415	0.522034	2.16835e-09	3.60478	0.436495	6.7818e-45	3.57029	0.396867	4.03259e-07	4.44272	1.26448	3.50851e-14	4.00504	0.835198	5.59071e-18	2.80045	-0.476848	3.53442e-05	2.69023	-0.532251	0.578402	2.22923	-1.09805	1.49847e-18	2.83148	-0.391804	0.00414638	1.78856	-1.44468	0.00246217	3.44498	0.237892	0.000313626	1.52859	-1.70687	1.77062e-51
ENSG00000029993.14	HMGB3	0.745929	-1.83552	2.98997e-42	6.18773	3.9998	0	5.23404	3.12978	1.3778e-182	5.44322	3.44599	1.28038e-284	0.403673	-2.25308	5.08268e-187	0.890752	-1.70301	0	3.42563	1.04198	1.58585e-77	5.80305	3.58385	2.85895e-05	0.539983	-2.15438	1.05073e-169	1.03036	-1.40279	6.00024e-09	0.738371	-1.86614	0.00466821	0.462247	-1.99262	1.72701e-37	0.580329	-1.85692	0.00125527	1.29024	-1.16397	2.81234e-21	1.52281	-0.902013	1.20637e-20
ENSG00000030066.13	NUP160	0.61205	-0.553858	1.18837e-07	0.849628	-0.281736	5.46595e-06	1.21716	0.112915	2.32274e-12	1.69823	0.663014	4.09628e-13	0.845132	-0.302912	0.85558	1.33787	0.248666	5.1769e-08	1.9989	0.910124	0.0259911	2.03436	0.971796	0.194961	0.908861	-0.237452	0.918815	1.26253	0.149123	0.049953	0.627389	-0.543479	1.89864e-20	1.33076	0.219824	8.38801e-05	0.856663	-0.262025	0.954109	0.843838	-0.28127	0.0983426	0.682417	-0.438192	2.72221e-20
ENSG00000030110.12	BAK1	0.917148	-0.152589	0.00658032	1.49542	0.465942	3.08337e-18	1.24301	0.207754	2.80819e-06	1.04857	-0.0082584	6.40122e-22	0.796885	-0.29019	0.0864551	1.15747	0.113621	0.033037	1.66933	0.632006	0.0241269	1.94056	0.935626	0.445061	0.857065	-0.228482	1	0.988093	-0.0686659	0.999015	0.50623	-0.612031	3.07137e-25	0.70631	-0.356809	0.0486751	0.930952	-0.12645	0.00524292	1.26248	0.214016	5.78628e-05	1.87206	0.825993	7.06064e-27
ENSG00000030304.13	MUSK	0	0	1000	0	0	1000	0	0	1000	0	0	1000	0	0	1000	0	0	1000	0	0	1000	0	0	1000	0	0	1000	0	0	1000	0	0	1000	0	0	1000	0	0	1000	0	0	1000	0	0	1000
ENSG00000030419.16	IKZF2	0.238588	-0.0153086	0.913812	0.346209	0.0993257	0.0305801	0.430714	0.197798	4.7007e-10	0.388633	0.15487	7.63551e-08	0.219636	-0.0368308	0.729993	0.143014	-0.122395	1.73276e-08	0.167196	-0.0878784	5.45291e-05	0.257145	0.00491155	1.95685e-05	0.187671	-0.0745222	0.0813269	0.251923	-0.000585673	0.999015	0.192412	-0.0669142	3.70285e-08	0.291244	0.0395515	0.112922	0.112412	-0.141853	0.659277	0.144124	-0.112239	0.042883	0.0490442	-0.205891	0.000443647
ENSG00000030582.17	GRN	2.95774	-0.479162	0.000104935	1.93397	-1.54674	2.08701e-93	2.57558	-0.907511	3.40692e-118	2.49081	-1.02663	4.46095e-199	3.43277	0.0443068	9.20298e-06	4.36695	1.08852	1.49827e-81	5.31737	1.98219	2.52266e-96	4.05409	0.698876	0.08488	4.01274	0.712131	1.8826e-49	4.24212	0.860537	6.74443e-06	2.94183	-0.502682	9.39297e-13	4.93686	1.57582	2.31343e-44	2.69688	-0.705116	0.0878284	4.67161	1.32394	7.88373e-57	4.74292	1.36584	1.25363e-18
ENSG00000031003.10	FAM13B	2.44922	-0.948296	1.59943e-17	2.8025	-0.539071	2.46267e-13	3.59246	0.312294	6.33613e-05	4.12368	0.924442	4.85422e-13	3.54901	0.266631	4.59779e-20	3.107	-0.228148	5.68886e-10	3.9613	0.669824	5.10479e-07	3.86015	0.580654	3.89443e-11	3.488	0.203366	4.2709e-17	3.14602	-0.167334	0.999015	2.83009	-0.535639	3.71277e-36	3.50359	0.196523	0.000541184	1.75768	-1.57297	1.82097e-06	3.20102	-0.113992	0.993026	1.45148	-1.88185	8.35837e-53
ENSG00000031081.10	ARHGAP31	0.0197037	-0.171618	1.48581e-23	0.035894	-0.148166	6.38161e-12	0.0466227	-0.14324	3.14318e-21	0.0325059	-0.162881	6.12648e-34	0.310856	0.151487	7.15481e-14	0.508758	0.372347	3.70899e-65	0.949299	0.796958	1.10303e-71	0.0697077	-0.112069	1.06156e-11	0.0819115	-0.107788	2.14409e-09	0.0405361	-0.136999	0.0429349	0.0810014	-0.105434	4.29294e-10	0.219869	0.0451105	0.378548	0.465583	0.293553	2.04719e-06	0.289088	0.117449	0.0016753	0.32507	0.151177	7.39856e-18
ENSG00000031691.6	CENPQ	0.253058	-0.524943	9.12089e-13	0.979774	0.264581	2.58869e-11	1.25866	0.586582	3.64425e-09	1.39287	0.753931	1.23285e-37	0.443348	-0.321416	0.439983	0.487464	-0.271306	9.21561e-12	1.26871	0.554797	0.0045017	1.59779	0.917551	1.68533e-06	0.3944	-0.385956	7.09954e-05	0.414339	-0.320153	0.64424	0.333339	-0.441894	2.23711e-10	0.407036	-0.32986	0.0524344	0.371411	-0.363263	0.997078	0.60399	-0.130663	0.0411726	0.415337	-0.318586	5.49312e-11
ENSG00000031698.12	SARS	2.56716	-0.133521	1.44098e-16	2.57633	-0.118913	0.17717	3.24879	0.621844	7.7848e-15	3.10705	0.476147	1.10098e-11	2.21852	-0.526707	0.232147	3.02273	0.373622	1.20752e-06	3.95041	1.29997	3.87177e-05	4.17205	1.56889	0.000886623	2.43214	-0.294704	0.0767829	2.58761	-0.102288	0.999015	1.53454	-1.28506	1.08598e-33	1.94304	-0.761024	0.000313098	1.51481	-1.18848	0.249173	2.68248	-0.00625293	0.592972	3.1798	0.497167	1.66153e-22
ENSG00000031823.14	RANBP3	1.20967	-0.59881	0.0479509	1.55744	-0.208245	0.00234085	2.19506	0.489628	3.6382e-14	2.5244	0.876549	1.20866e-10	1.3484	-0.454433	0.98921	1.88719	0.148996	0.0256746	3.17249	1.46138	2.9581e-12	3.32814	1.66479	0.000114891	1.25955	-0.568275	0.0196193	1.19977	-0.561744	0.0999442	0.979311	-0.862586	8.74076e-26	1.44208	-0.318336	1	1.01752	-0.745656	0.997078	1.89419	0.145277	0.00434206	1.35884	-0.399793	5.59717e-24
ENSG00000032219.18	ARID4A	1.63891	-0.263386	0.931954	2.48753	0.645756	6.17355e-21	2.41142	0.591711	4.54316e-05	2.24326	0.4152	0.00254686	1.67373	-0.229251	0.987195	1.42084	-0.511384	2.09501e-25	1.6317	-0.254034	1.0395e-21	2.52181	0.680537	0.0497178	1.78223	-0.11042	0.0520042	2.15588	0.281393	0.00947314	1.44961	-0.477378	5.23651e-18	2.12503	0.251884	0.00152941	1.57792	-0.304151	0.997078	1.71909	-0.164876	0.993026	1.56963	-0.312352	1.93391e-38
ENSG00000032389.12	EIPR1	1.71114	-0.225505	1.6252e-05	2.26956	0.374667	7.10429e-07	2.59008	0.748066	6.54244e-07	2.20836	0.332504	1.73567e-07	1.60586	-0.34766	0.174479	1.78643	-0.144939	0.00150447	2.60042	0.704982	0.18394	2.92392	1.06582	0.0317526	1.68213	-0.268934	0.0831944	1.97073	0.0553944	0.478027	1.25044	-0.741259	2.17786e-26	1.47001	-0.45538	0.325615	0.917679	-1.01098	0.015492	1.79843	-0.121849	0.993026	1.65579	-0.263408	1.7839e-34
ENSG00000032444.15	PNPLA6	0.475581	-0.141151	0.234134	0.502583	-0.107356	0.108204	0.688187	0.0935864	0.000683951	0.599958	-0.00444713	6.95246e-10	0.612997	0.010232	0.000911575	0.604198	0.000370662	0.469194	1.08815	0.498891	0.00671093	1.12598	0.552152	9.71251e-05	0.536998	-0.0768661	0.715313	0.699061	0.0965005	0.745103	0.392233	-0.235674	1.34843e-16	0.540194	-0.0650008	1	0.582472	-0.0216646	0.442998	0.55204	-0.0536734	0.993026	0.45296	-0.152712	3.76301e-16
ENSG00000032742.17	IFT88	0.274875	-0.217483	0.0865322	0.466243	-0.00666999	0.999913	0.732318	0.288331	7.47477e-07	1.03641	0.641483	6.83705e-55	0.290067	-0.204487	0.0658332	0.29095	-0.202994	6.2568e-11	0.562375	0.0925495	1.0833e-08	0.828805	0.376765	6.28223e-06	0.275983	-0.22594	0.00039867	0.513264	0.0412869	0.561385	0.198885	-0.304736	5.56114e-08	0.529116	0.0577601	0.0967251	0.319391	-0.155073	0.997078	0.434485	-0.0394065	0.618001	0.33948	-0.134647	1.68381e-09
ENSG00000033011.11	ALG1	0.725201	-0.412757	5.00282e-07	0.8639	-0.250613	1.6917e-05	1.18068	0.0891663	2.69611e-13	1.16724	0.076106	2.67443e-15	0.856899	-0.272814	0.541979	1.52657	0.476488	3.33955e-27	2.39742	1.33621	5.83119e-37	1.68917	0.622703	0.00135806	0.945894	-0.177535	0.0978062	0.925625	-0.177111	0.938553	0.713338	-0.430962	3.74059e-25	0.910911	-0.193378	1	0.608859	-0.497668	0.497955	1.29667	0.203324	0.000633088	2.10945	1.02118	6.42492e-63
ENSG00000033030.13	ZCCHC8	0.754253	-0.388737	0.0305702	1.38518	0.294263	5.24088e-07	1.39104	0.31463	0.254052	1.58267	0.540506	7.85695e-12	0.929156	-0.199931	0.960059	1.05742	-0.0560493	0.0875577	1.41127	0.312871	3.17814e-05	1.76029	0.690278	0.000101386	0.825001	-0.324805	0.0277932	1.04092	-0.0675501	0.999015	0.672014	-0.485022	5.57218e-19	1.11026	0.00275855	0.039803	0.752434	-0.359598	0.997078	1.21208	0.108246	0.0562274	0.890885	-0.219267	7.31821e-16
ENSG00000033050.7	ABCF2	0.915099	-0.61807	0.0271745	1.31281	-0.173859	0.0219091	1.63097	0.171073	8.54687e-36	1.28646	-0.216586	1.51575e-94	1.20365	-0.30615	0.112139	2.64154	1.30202	3.24623e-162	3.88827	2.48418	4.33065e-89	3.03615	1.64902	0.832769	1.01648	-0.529181	0.00530842	1.04475	-0.438021	0.808914	0.615827	-0.958816	5.86533e-23	0.881546	-0.607707	0.00739109	1.07335	-0.408565	0.456556	1.50425	0.0283948	0.230887	1.17013	-0.310377	4.94518e-20
ENSG00000033100.16	CHPF2	0.391364	-0.0657903	0.0490199	0.401143	-0.0530134	0.179087	0.391663	-0.0660335	7.30285e-05	0.38749	-0.0724322	1.19024e-06	0.492863	0.0467371	0.0177954	0.49387	0.0477468	0.327477	0.517489	0.0683313	0.0426889	0.491068	0.0422053	0.00404445	0.470421	0.0221422	0.127137	0.4181	-0.0335119	0.999015	0.3693	-0.0911569	2.1458e-19	0.534794	0.0853804	0.102663	0.41476	-0.0368564	0.95282	0.575958	0.129248	0.0259392	1.55601	1.11807	4.96382e-70
ENSG00000033122.18	LRRC7	0.00162467	0.00162467	0.0602059	0	-0.000156951	0.978684	0	-0.000164346	0.94871	0	-0.000168455	0.90885	0	-0.000165941	0.99572	0	-0.000165532	0.9505	0	-0.000152541	0.999023	0	-0.000156592	0.912329	0	-0.000170212	0.99262	0	-0.000150106	0.999015	0	-0.000164894	0.996937	0	-0.000151162	1	0	-0.000149938	0.997078	0	-0.000153351	0.993026	0	-0.000149845	0.970485
ENSG00000033170.16	FUT8	0.41185	-0.446628	2.69821e-12	0.394251	-0.44891	2.49286e-21	0.929943	0.124499	0.00202665	0.912929	0.108256	6.94767e-09	0.58927	-0.256073	0.0115572	0.766471	-0.057349	0.515585	1.28194	0.478176	0.0325555	1.32187	0.533098	0.35371	0.704897	-0.129751	0.960363	0.909257	0.0927407	0.727794	0.562921	-0.283799	1.61233e-12	1.17156	0.361167	1.04871e-07	1.50453	0.695401	9.56772e-18	1.51111	0.718043	2.73191e-31	3.17491	2.38534	3.49045e-84
ENSG00000033178.12	UBA6	1.1572	-0.293656	0.373356	1.49449	0.0746194	0.672191	1.66514	0.267543	5.35106e-06	1.8001	0.427762	0.0023037	1.24813	-0.197196	0.533468	1.44494	0.0233098	0.7715	1.94509	0.536713	0.250763	2.26161	0.885701	0.00251862	1.19839	-0.25945	0.994645	1.63585	0.214669	0.108526	0.984853	-0.489134	1.00021e-28	1.15336	-0.276382	0.518995	0.965942	-0.463919	0.997078	1.17987	-0.252924	0.364383	1.4414	0.0175109	1.14805e-23
ENSG00000033327.12	GAB2	0.0812844	0.0120919	0.377531	0.0553433	-0.0158476	0.904446	0.114924	0.0495338	0.00316575	0.0746768	0.00498552	1	0.0374476	-0.0368103	0.0254536	0.032825	-0.0418872	0.000251576	0.0252466	-0.0464069	0.0144848	0.0470517	-0.0245799	0.0179399	0.0577145	-0.0144608	0.886765	0.140518	0.0711876	0.436037	0.0581809	-0.0134897	0.262742	0.170829	0.102631	0.0118758	0.164165	0.0950521	0.0747842	0.0916123	0.0220775	0.972149	0.365869	0.299111	2.83921e-20
ENSG00000033627.16	ATP6V0A1	0.401431	-0.292411	7.58505e-11	0.364384	-0.32096	1.44257e-12	0.491328	-0.19519	1.19849e-12	0.322646	-0.39197	7.43753e-53	1.02907	0.405539	3.99188e-34	1.20476	0.600951	1.19115e-58	1.1305	0.477282	3.08898e-09	0.568014	-0.104883	1.21741e-08	0.620192	-0.0540262	0.0233374	1.05907	0.397253	0.000806609	0.470845	-0.21865	1.43285e-13	0.90759	0.245413	0.00815856	0.542749	-0.12601	0.0758536	0.914221	0.255833	0.000201552	1.3304	0.671142	6.84088e-46
ENSG00000033800.13	PIAS1	3.60535	0.445031	2.48542e-49	3.15739	-0.0461007	0.594457	4.13491	1.03667	5.76683e-13	4.51976	1.50041	3.93947e-69	2.52905	-0.7529	7.00934e-14	2.42953	-0.862293	7.76532e-74	3.26923	0.0704073	4.48552e-18	4.07929	0.928947	1.93827e-06	2.97499	-0.259662	0.000721409	2.64768	-0.560792	0.0709655	2.29998	-1.00324	3.267e-21	2.22084	-1.00048	1.4056e-09	1.94496	-1.27174	0.0140933	3.0994	-0.105093	0.149578	2.28757	-0.924236	2.95802e-39
ENSG00000033867.16	SLC4A7	0.824159	-0.077998	0.0077526	0.681586	-0.22626	3.74056e-05	1.01573	0.133947	0.000504623	0.952991	0.0659177	5.66517e-12	0.728687	-0.186435	0.946813	1.07457	0.200683	3.63213e-06	1.6327	0.759906	5.56035e-13	1.52678	0.668072	0.360932	0.69855	-0.225877	0.00180859	1.07692	0.184369	0.205797	0.614104	-0.312858	1.94409e-11	0.77328	-0.124308	0.762231	1.10064	0.208182	0.000116691	0.84571	-0.051097	0.993026	0.546795	-0.35242	8.597e-12
ENSG00000034053.14	APBA2	0	-0.000366764	0.99044	0	-0.00035332	0.978684	0	-0.000369968	0.856876	0	-0.000379218	0.792157	0.00177679	0.00161763	0.326282	0	-0.000372636	0.926493	0.00484982	0.00465274	0.186982	0	-0.000352513	0.903064	0	-0.000383174	0.966866	0	-0.000337911	0.999015	0	-0.000371201	0.96	0	-0.000340289	1	0	-0.000337534	0.997078	0	-0.000345216	0.993026	0	-0.000337324	0.970485
ENSG00000034152.18	MAP2K3	2.52418	-0.0167808	1.97361e-13	2.3723	-0.177155	0.00696959	2.91257	0.414137	6.93313e-10	2.85629	0.360466	2.80516e-19	2.18452	-0.397736	1	2.93573	0.443019	1.84354e-24	2.86339	0.333724	1.98197e-12	3.51529	1.032	3.06097e-05	2.42001	-0.137277	7.51699e-06	2.99048	0.457231	0.000153068	1.46379	-1.19783	5.38221e-27	2.71285	0.177028	0.00279091	1.6656	-0.884835	0.308281	2.76586	0.234499	1.05916e-07	2.54487	0.00550228	1.37333e-13
ENSG00000034239.10	EFCAB1	0.00568549	0.00438501	0.278513	0.0025824	0.000935162	0.978684	0.00500078	0.00366338	0.524831	0.00134295	-0.000406346	0.996391	0.00174121	4.60326e-05	1	0	-0.00190057	0.416582	0	-0.00175142	0.805927	0	-0.00179794	0.535098	0.00146683	-0.00026818	1	0	-0.00172346	0.999015	0	-0.00189325	0.492776	0	-0.00173559	1	0	-0.00172154	0.997078	0	-0.00176072	0.993026	0	-0.00172047	0.970485
ENSG00000034510.5	TMSB10	10.4025	0.00302654	0.00614296	10.8347	0.461012	1.06535e-111	10.7055	0.339408	1.24323e-51	10.5243	0.141702	0.964921	10.2197	-0.201693	6.08671e-33	10.1642	-0.263275	2.82712e-108	10.2372	-0.167398	9.27544e-48	10.6474	0.261952	0.521406	10.2829	-0.134294	3.15275e-25	10.8954	0.502495	6.45919e-36	10.042	-0.398351	3.30717e-17	10.2944	-0.107519	0.0291718	11.5521	1.16688	1.12912e-250	10.8796	0.496947	2.36705e-93	10.1671	-0.235401	0.0496069
ENSG00000034533.11	ASTE1	0.258568	-0.218186	0.00357292	0.674205	0.230365	5.20501e-08	0.527575	0.0784761	0.0468609	0.591248	0.152876	0.000578074	0.29955	-0.176302	0.0389253	0.44386	-0.0145423	0.995828	0.747568	0.299469	0.00113136	0.797296	0.360011	0.109646	0.381929	-0.0861449	0.946065	0.432309	-0.0248973	0.999015	0.3293	-0.14206	6.72309e-12	0.498522	0.042522	0.128295	0.406414	-0.0510907	0.997078	0.432556	-0.0251795	0.996482	0.38518	-0.0725463	7.54218e-24
ENSG00000034677.12	RNF19A	1.27736	-0.289366	0.0339505	1.45892	-0.0863164	0.640157	1.43386	-0.118196	1.02253e-09	1.58767	0.0538326	1.03315e-09	1.80674	0.298531	1.04368e-15	1.96331	0.472823	3.23529e-20	2.07511	0.550884	2.25263e-07	1.41511	-0.132445	1.2671e-20	1.20777	-0.382315	2.51806e-13	1.41686	-0.125189	0.999015	1.1738	-0.408196	1.20132e-14	2.42855	0.906723	1.13544e-16	1.33714	-0.205777	0.997078	2.17152	0.653656	1.84021e-14	1.10213	-0.443467	1.21752e-18
ENSG00000034693.14	PEX3	0.533687	-0.337068	0.00669273	0.810951	-0.0308267	0.978684	1.15378	0.348225	0.0053284	0.949272	0.124273	4.19765e-08	0.723191	-0.130942	0.396617	1.05206	0.237023	3.30906e-09	1.4913	0.670918	0.00012705	1.50283	0.700927	0.0732174	0.665531	-0.200593	0.393151	0.649631	-0.193017	0.999015	0.528383	-0.347053	1.01521e-21	0.718257	-0.124317	0.147288	0.483005	-0.361525	0.955932	0.683443	-0.162172	0.646716	0.463589	-0.380948	1.07423e-11
ENSG00000034713.7	GABARAPL2	5.91639	-0.195588	1.70303e-05	7.21084	1.18364	2.12649e-104	6.87413	0.865701	0.0191054	6.69579	0.684457	7.40122e-09	5.97732	-0.130924	0.00781377	5.65355	-0.492542	9.1522e-70	6.2301	0.140047	1.46704e-22	7.16124	1.12848	9.34292e-21	5.91851	-0.201902	1.95594e-08	5.82052	-0.277389	0.0982153	4.85524	-1.37964	1.37165e-24	5.62651	-0.477391	5.23107e-06	4.31404	-1.80253	0.0479155	6.54553	0.467471	1.61503e-08	5.24769	-0.85659	3.49313e-56
ENSG00000035115.21	SH3YL1	0.271444	-0.254505	8.85513e-06	0.424692	-0.0827409	0.285388	0.530977	0.0313259	6.13934e-05	0.496259	-0.00738803	9.35678e-07	0.572737	0.0784277	2.08536e-08	0.571907	0.0773068	0.0933296	0.964926	0.476116	0.00527696	0.880823	0.39982	0.104208	0.424281	-0.0902051	1	0.728777	0.229126	0.01282	0.283254	-0.244433	5.30681e-11	0.779089	0.282099	2.49644e-06	0.839417	0.340903	4.99056e-07	0.47035	-0.0335579	0.993026	0.374546	-0.129741	4.64588e-27
ENSG00000035141.7	FAM136A	1.1916	-0.931372	1.54464e-06	1.9377	-0.106411	0.000154152	2.32712	0.320796	6.28268e-54	1.92459	-0.129125	2.86566e-140	1.53249	-0.566603	0.805152	3.05772	1.13984	2.4918e-104	4.82097	2.86683	2.49206e-99	4.58245	2.69073	1.90376e-37	1.46918	-0.653973	0.142585	1.36953	-0.67774	0.146783	0.964735	-1.19528	2.09013e-32	1.99925	-0.0396514	0.00522228	1.46148	-0.583872	0.258519	1.79347	-0.253341	0.993026	2.9901	0.9634	2.70743e-38
ENSG00000035403.17	VCL	0.482175	-0.138708	0.263442	0.429538	-0.189417	0.000125219	0.749999	0.157336	0.121827	0.637042	0.0327651	7.48034e-07	0.677896	0.0780594	3.71337e-08	0.512178	-0.10739	0.0243539	0.783606	0.180655	0.114648	1.13645	0.558599	0.13547	0.706853	0.113355	3.13546e-13	0.422683	-0.188106	0.999015	0.567039	-0.0458824	2.87313e-22	0.416641	-0.195597	0.165966	0.256957	-0.355708	0.211158	0.10323	-0.523009	1.74315e-25	0.110962	-0.503228	6.81815e-17
ENSG00000035499.12	DEPDC1B	0.123933	-1.23557	7.82388e-73	2.85208	1.70142	1.32979e-172	2.75111	1.66952	2.37768e-84	3.36709	2.41203	6.53322e-304	0.17176	-1.20486	4.79246e-88	0.292519	-1.06689	6.16231e-173	1.71608	0.483343	1.24625e-53	2.92401	1.7736	2.67176e-35	0.281517	-1.10971	6.1256e-67	0.814477	-0.438352	0.0728518	0.367824	-0.978926	0.286115	0.175014	-1.09424	7.78795e-19	0.342191	-0.916095	0.1845	0.565697	-0.705473	1.99241e-12	0.850675	-0.400959	5.56034e-10
ENSG00000035664.11	DAPK2	0.0302012	0.0109822	0.519042	0.0125151	-0.00816674	0.931117	0.0191594	-0.00117706	1	0.0158318	-0.00499213	0.893584	0.0135235	-0.00750444	0.811806	0.0129457	-0.00813179	0.687283	0.0187796	-0.00148375	0.999023	0.00944551	-0.0113942	0.508806	0.0198742	-0.000397326	1	0.0282497	0.00813999	0.999015	0.0366941	0.0183456	0.0619794	0.0154918	-0.00482668	1	0.0463221	0.0264309	0.997078	0.0364596	0.0168184	0.792648	0	-0.0204618	0.282092
ENSG00000035681.7	NSMAF	0.796095	-0.561545	1.90291e-14	0.867082	-0.46572	4.86621e-14	1.19548	-0.123179	3.50003e-17	1.06453	-0.275232	9.33041e-39	1.59259	0.320656	4.55776e-25	1.90633	0.670591	1.05747e-44	2.13554	0.854089	6.34241e-10	1.82029	0.54339	0.382597	1.23428	-0.0829691	0.000614862	1.30807	0.00163144	0.999015	1.00015	-0.341107	2.69675e-30	1.43685	0.133109	0.00138154	1.2125	-0.0951441	0.929828	1.60875	0.313064	5.80447e-05	1.05501	-0.254458	4.55748e-26
ENSG00000035687.9	ADSS	0.929165	-0.717284	6.13779e-06	1.32776	-0.268503	9.28449e-05	2.01291	0.479289	1.27206e-09	2.08101	0.568746	4.35602e-14	1.17706	-0.45277	0.928346	2.10648	0.587347	1.10641e-31	3.1389	1.60483	5.19336e-18	3.22514	1.73865	0.00173915	1.12427	-0.525099	0.125702	1.29561	-0.289379	0.999015	0.830856	-0.835439	3.74506e-19	0.98688	-0.606588	0.0504364	1.22227	-0.363322	0.148078	1.27352	-0.318511	0.285593	1.21039	-0.375122	5.88825e-30
ENSG00000035720.7	STAP1	4.63127	0.248607	6.53601e-26	4.57103	0.175651	0.0522623	5.23317	0.918828	9.07516e-08	4.94679	0.615998	0.0111564	4.37188	-0.0374667	0.000187987	4.08579	-0.3572	4.28468e-18	3.69765	-0.729013	8.22243e-61	5.08775	0.721696	7.00601e-05	4.53314	0.14693	4.16242e-12	4.73257	0.331744	0.00714503	3.48762	-1.02195	1.85826e-18	3.50797	-0.916063	2.01662e-09	2.34556	-2.08569	2.37598e-11	4.52604	0.125024	0.201187	2.00867	-2.42532	6.52071e-88
ENSG00000035862.12	TIMP2	0	-0.00330238	0.309334	0	-0.00318133	0.481162	0.00156022	-0.00159955	0.926594	0.0026001	-0.000456537	0.993096	0	-0.00336356	0.251217	0	-0.00335526	0.175132	0	-0.00309195	0.55986	0	-0.00317407	0.238537	0.00367641	0.000775939	0.977036	0	-0.00304259	0.999015	0.00202918	-0.00108265	0.921509	0.0230696	0.0204868	0.0714338	0.0156627	0.0128207	0.883868	0	-0.00310836	0.853497	0.0999061	0.098064	9.13088e-09
ENSG00000035928.15	RFC1	4.68905	-0.822262	4.39428e-10	5.17521	-0.276817	9.4858e-09	6.31964	0.980339	0.000906393	7.03838	1.82252	2.62416e-109	5.15844	-0.311465	0.214613	4.71692	-0.804269	4.73111e-106	4.71237	-0.745837	9.84805e-119	7.05559	1.71238	6.59816e-23	6.18038	0.855256	2.83383e-115	4.8828	-0.561165	0.0837861	4.89248	-0.60567	1.17089e-87	4.61601	-0.837471	7.23448e-08	1.73297	-3.75003	2.86434e-49	2.72517	-2.80781	1.75399e-165	2.76822	-2.70006	9.40542e-109
ENSG00000036054.12	TBC1D23	0.513727	-0.114359	0.00714135	0.727476	0.116396	0.0114305	0.764944	0.163466	0.000181005	0.848295	0.262377	0.00010593	0.51817	-0.111498	1	0.498665	-0.133028	0.000628276	0.740011	0.126039	0.00577455	0.86556	0.262158	9.44629e-09	0.552263	-0.0751781	0.449734	0.549476	-0.0691226	0.999015	0.42535	-0.214158	4.9404e-10	0.411495	-0.210469	0.376036	0.397492	-0.222943	0.997078	0.586704	-0.0320623	0.771358	1.00189	0.38882	8.41629e-48
ENSG00000036257.12	CUL3	2.63425	-0.0280603	1.19585e-22	2.55364	-0.112468	0.130304	3.60347	1.04743	5.06127e-07	3.45992	0.910312	2.87765e-09	2.28663	-0.418142	0.937357	2.19251	-0.522324	1.28194e-30	2.96072	0.310052	1.40992e-21	4.39662	1.83679	1.04771e-19	2.4911	-0.193867	3.8139e-06	2.05467	-0.61339	0.40335	1.75832	-1.00383	1.55547e-33	1.95455	-0.719909	2.7569e-05	1.01016	-1.67036	4.03022e-07	2.17744	-0.499498	0.00123025	1.24012	-1.43662	3.11239e-39
ENSG00000036448.9	MYOM2	0.0883772	0.0111886	0.0101762	0.135264	0.0604764	0.00728918	0.124606	0.0514969	0.095993	0.0591791	-0.0216486	0.00165277	0.0725032	-0.00639365	0.638128	0.0335255	-0.0499509	0.000268632	0.0967661	0.0191175	0.334019	0.162539	0.0891816	1	0.0534673	-0.0284402	0.521825	0.168423	0.0914526	0.117575	0.0398457	-0.0427205	0.289719	0.121073	0.0437581	0.213706	0.0401104	-0.0385778	0.997078	0.0670182	-0.011589	0.993026	0.0715731	-0.00671465	0.570218
ENSG00000036530.8	CYP46A1	0.0198598	0.00393297	0.959227	0.00844559	-0.00830966	0.914431	0.0185453	0.00250836	0.995968	0.0301477	0.0157706	0.03313	0.00180363	-0.016229	0.00555006	0.00603361	-0.0114603	0.172882	0.00956571	-0.00692227	0.999023	0.00250222	-0.014576	0.0742668	0.0271277	0.0124635	0.270399	0	-0.0165088	0.733826	0.0160405	-0.000272579	0.882829	0.0467032	0.0310524	0.298503	0.0261472	0.00998613	0.997078	0.0195484	0.00337947	0.993026	0.0127194	-0.00360856	0.239493
ENSG00000036549.12	ZZZ3	0.712655	-0.146011	0.157689	0.81063	-0.0368102	0.978684	0.93046	0.0944547	6.9003e-05	0.773268	-0.0820124	1.32779e-19	0.741244	-0.116676	0.382182	1.11325	0.299481	8.52149e-14	1.49376	0.667962	5.77903e-06	1.47083	0.661455	0.213753	0.76568	-0.0915904	0.175072	0.621892	-0.226533	0.999015	0.49407	-0.391192	1.21407e-20	0.938929	0.0955231	0.00215379	0.639127	-0.208828	0.997078	0.733381	-0.115967	0.993026	0.755019	-0.0914197	8.48701e-25
ENSG00000036565.14	SLC18A1	0.00196795	0.00196795	0.133892	0	-0.000190114	0.978684	0	-0.000199072	0.950986	0	-0.000204049	0.912884	0	-0.000201003	0.987195	0	-0.000200507	0.9505	0	-0.000184772	0.999023	0	-0.00018968	1	0	-0.000206177	0.975119	0	-0.000181823	0.999015	0	-0.000199735	0.971939	0	-0.000183102	1	0	-0.000181619	0.997078	0	-0.000185753	0.993026	0	-0.000181507	0.970485
ENSG00000036672.15	USP2	0.0246126	-0.0110907	0.894255	0.0209743	-0.0145405	0.682261	0.0389504	0.00472581	0.543334	0.0263892	-0.00944621	0.114393	0.049045	0.0160843	0.0306171	0.03515	0.000511409	0.981262	0.0443373	0.00993574	0.751605	0.0839124	0.0520515	0.584025	0.0377648	0.00353162	0.549313	0	-0.0351686	0.315972	0.0195483	-0.0168645	0.440399	0.0432702	0.00875664	1	0.0291889	-0.00557292	0.997078	0.0351496	0.000473394	0.993026	0	-0.0351075	0.073378
ENSG00000036828.15	CASR	0	-0.00363555	0.382976	0.00244852	-0.000906981	0.999913	0	-0.00366732	0.0724311	0.00129965	-0.00228047	0.57061	0.00169539	-0.00180294	0.998926	0.0137665	0.0116958	0.00634138	0.015249	0.0123051	0.62255	0.00939972	0.00644619	0.966228	0	-0.00379822	0.220118	0	-0.00334956	0.999015	0.00206939	-0.00137508	0.998757	0	-0.00337312	1	0	-0.00334581	0.997078	0	-0.00342196	0.849613	0	-0.00334374	0.970485
ENSG00000037042.8	TUBG2	0.222614	-0.17814	1.12889e-05	0.110225	-0.290737	5.81929e-21	0.360349	-0.026825	0.0271519	0.273634	-0.126146	1.91612e-12	0.580233	0.219331	1.30076e-20	0.487733	0.115385	0.000141211	0.422259	0.0388794	0.00554712	0.410273	0.0272372	0.00775319	0.378009	-0.00748255	0.610079	0.299885	-0.0857942	0.999015	0.322714	-0.0688242	3.71949e-15	1.08933	0.719512	1.94789e-25	0.178152	-0.208964	0.308281	0.613458	0.237099	2.22686e-05	0.651182	0.269854	1.85243e-30
ENSG00000037241.7	RPL26L1	1.84138	-0.667503	2.14941e-06	3.60863	1.23016	1.81132e-66	3.60163	1.28036	2.79735e-11	2.83802	0.44365	1.97375e-89	1.56374	-0.991018	2.9161e-09	2.4032	-0.050137	0.0133564	4.15249	1.75587	0.00140119	5.34453	3.06311	3.99741e-62	1.72403	-0.832272	0.00119711	1.84819	-0.608091	0.941946	1.1829	-1.40886	1.9814e-38	1.81146	-0.649861	0.127215	0.99552	-1.47082	0.0672928	2.31713	-0.135586	0.889539	2.28195	-0.168088	7.81053e-17
ENSG00000037280.15	FLT4	0	-0.000176639	0.994206	0	-0.000170165	0.978684	0	-0.000178183	0.94871	0	-0.000182638	0.90885	0	-0.000179912	0.990072	0	-0.000179468	0.9505	0	-0.000165384	0.999023	0	-0.000169776	0.976218	0	-0.000184543	0.981439	0.0118579	0.0118579	0.0818359	0	-0.000178777	0.986385	0	-0.000163889	1	0	-0.000162562	0.997078	0	-0.000166262	0.993026	0	-0.000162461	0.970485
ENSG00000037474.14	NSUN2	1.1349	-0.411732	0.664104	1.44643	-0.0664332	0.538555	1.59105	0.0909463	2.25454e-21	1.24456	-0.300962	1.26456e-85	1.30754	-0.225894	0.178749	2.33633	0.924744	2.42418e-79	3.32768	1.87343	5.43825e-45	2.72789	1.28889	0.6702	1.26524	-0.280333	0.671838	1.3913	-0.119431	0.999015	0.837194	-0.748241	8.6258e-24	1.10099	-0.416636	0.106613	1.0768	-0.43775	0.997078	1.44391	-0.0675234	0.993026	1.37862	-0.132049	2.43793e-24
ENSG00000037637.10	FBXO42	0.64779	-0.240494	0.12185	0.733779	-0.140535	0.0569586	1.08335	0.240832	0.0354301	1.0913	0.255897	0.000180544	0.745923	-0.134975	0.989671	0.976433	0.123044	0.0138516	1.18268	0.32586	0.000271005	1.41865	0.584052	0.970588	0.649538	-0.249246	0.00539052	0.773015	-0.0946316	0.999015	0.603075	-0.293199	3.86845e-18	0.971637	0.107467	0.0360338	0.597481	-0.27227	0.997078	0.868049	0.00174288	0.993026	0.781953	-0.0854222	7.85949e-25
ENSG00000037749.11	MFAP3	0.246307	-0.0508299	0.174988	0.471444	0.189667	3.08688e-07	0.343002	0.0560476	0.784533	0.379529	0.0990033	0.00577906	0.223328	-0.077523	0.36891	0.301913	0.0105186	0.971755	0.257165	-0.0364054	5.54109e-05	0.380295	0.0928418	0.0326464	0.234145	-0.0670838	0.191953	0.176763	-0.117329	0.730512	0.212306	-0.0893077	1.97417e-09	0.270713	-0.0222458	0.77827	0.159921	-0.134253	0.450742	0.22716	-0.0676722	0.579288	0.472485	0.182134	1.97165e-27
ENSG00000037757.13	MRI1	0.452919	-0.186594	0.0795772	0.25558	-0.388924	2.78226e-21	0.773998	0.16814	0.501218	0.73566	0.128728	1.70779e-05	0.540358	-0.0920612	0.526103	0.628744	0.00697221	0.809961	1.19486	0.589619	2.14264e-08	1.18054	0.590136	1	0.551133	-0.0820453	0.255429	0.449968	-0.174907	0.891682	0.396187	-0.252029	3.34669e-09	0.879876	0.262737	1.5858e-05	0.445993	-0.178736	0.997078	0.657183	0.0359112	0.630985	0.668936	0.0469848	7.23106e-26
ENSG00000037897.16	METTL1	0.0933266	-0.441538	1.58414e-28	0.112953	-0.404551	2.74896e-32	0.341663	-0.169769	8.86411e-36	0.109448	-0.43819	1.4447e-131	0.387533	-0.120011	0.135098	1.81691	1.47818	0	2.218	1.77537	3.16436e-80	1.00966	0.54467	6.96375e-05	0.217468	-0.318592	4.05921e-12	0.191259	-0.307527	0.0391532	0.156196	-0.376869	1.23125e-13	0.361726	-0.135669	0.393867	0.231475	-0.266461	0.981484	0.387386	-0.111058	0.993026	0.621715	0.128613	8.91606e-20
ENSG00000038002.8	AGA	0.970538	-0.161168	0.0181725	1.02597	-0.0965086	0.0367091	1.36566	0.275965	0.60724	1.58305	0.530184	1.17085e-11	0.928341	-0.211442	0.617619	0.887348	-0.256747	5.7409e-09	1.50721	0.401968	0.00414643	1.75561	0.675327	0.534126	0.885358	-0.266294	0.187242	1.24298	0.127688	0.518572	0.773589	-0.382439	3.12639e-28	1.10899	-0.00819614	0.135603	1.02249	-0.0957218	0.509402	0.958969	-0.163681	0.778443	2.00314	0.896727	1.61434e-71
ENSG00000038210.12	PI4K2B	0.507475	-0.334081	0.0720822	0.888315	0.0818368	0.424574	1.09811	0.318541	0.000155529	1.63077	0.932488	6.76052e-61	0.378517	-0.484788	8.90596e-12	0.624605	-0.208491	3.93908e-07	1.41829	0.625498	0.00125461	1.84424	1.09257	0.39047	0.41856	-0.451237	2.74314e-10	0.652555	-0.160728	0.999015	0.376716	-0.483735	2.46999e-16	0.576745	-0.23925	1	0.419879	-0.396154	0.997078	0.546589	-0.273945	0.0715515	1.28833	0.482928	2.60372e-33
ENSG00000038219.12	BOD1L1	2.38832	-0.136808	1.72699e-08	2.66002	0.156201	0.601737	3.40694	0.992563	3.52285e-11	2.97952	0.531122	0.00253629	1.99009	-0.585619	0.000420004	2.28226	-0.257558	7.83313e-08	2.95471	0.455389	3.81065e-06	3.50881	1.05347	0.000100408	2.47858	-0.039171	1.19528e-08	2.73797	0.228409	0.0975007	1.69311	-0.912645	5.37039e-28	2.37139	-0.144211	0.251572	1.8999	-0.620468	0.997078	2.07756	-0.450605	0.00748817	1.59807	-0.925525	8.69771e-22
ENSG00000038274.16	MAT2B	3.63106	0.223597	1.39963e-26	4.08347	0.694933	1.06286e-24	3.84824	0.466593	0.000945875	4.07116	0.731867	6.30465e-05	2.82434	-0.676324	4.34097e-11	2.88875	-0.602652	2.53283e-34	3.64871	0.227533	2.5699e-06	4.27619	0.897152	0.000520092	3.3521	-0.0870713	1.34793e-06	4.09805	0.67941	6.80805e-06	2.54125	-0.987304	1.03281e-30	3.60124	0.177017	0.00859144	3.35268	-0.0761046	0.00094215	3.46433	0.037791	0.932177	3.49432	0.0672691	9.75414e-33
ENSG00000038295.7	TLL1	0.00377727	0.00271045	0.514007	0.00337552	0.00218526	0.978684	0.00319941	0.00209277	0.900037	0.00268739	0.00156259	0.919598	0	-0.00147239	0.672447	0	-0.00146875	0.528225	0	-0.00135349	0.781126	0.00251362	0.00126879	1	0	-0.00151029	0.584218	0	-0.00133188	0.999015	0	-0.0014631	0.70228	0	-0.00134126	1	0	-0.0013304	0.997078	0	-0.00136067	0.993026	0	-0.00132957	0.970485
ENSG00000038358.14	EDC4	0.458735	-0.392914	0.0084525	0.959667	0.152451	0.00994111	1.14854	0.369266	0.00425779	1.28473	0.533432	1.08083e-11	0.481281	-0.374927	0.00213075	0.797048	-0.0210059	0.381166	1.27099	0.468885	0.000350246	1.95096	1.20043	0.0122564	0.522286	-0.337442	0.0301798	0.44013	-0.380865	0.132244	0.398349	-0.464913	3.38719e-15	0.697092	-0.121223	0.166755	0.449519	-0.370932	0.997078	0.647109	-0.174742	0.314435	0.613819	-0.204436	1.42464e-10
ENSG00000038382.18	TRIO	0.303198	-0.216424	0.0307748	0.461265	-0.0409479	0.295312	0.777241	0.307823	8.2634e-06	0.620428	0.137121	0.00377845	0.431467	-0.0766871	0.652453	0.52658	0.0298287	0.525216	0.652927	0.157647	0.0229254	0.77323	0.289058	0.00012043	0.300197	-0.229558	1.20444e-05	0.139078	-0.365772	0.000433137	0.247124	-0.281487	8.59885e-10	0.495585	-0.00440242	0.438624	0.442789	-0.0578274	0.648146	1.02923	0.548202	1.48167e-24	0.659694	0.161709	2.3679e-09
ENSG00000038427.15	VCAN	0	-0.00642579	0.648587	0	-0.00619025	0.347161	0.00154355	-0.00476877	0.180498	0	-0.00664399	0.00610374	0	-0.00654483	0.539988	0	-0.00652868	0.110679	0.145589	0.143965	1.1108e-16	0.0142388	0.00888184	0.00688077	0	-0.0067133	0.384811	0	-0.00592029	0.999015	0	-0.00650354	0.80508	0.00837244	0.00258512	0.966303	0	-0.00591367	0.997078	0.00431577	-0.0015787	0.993026	0.0278817	0.0223053	0.676785
ENSG00000038532.14	CLEC16A	0.988115	-0.356456	0.000717687	1.02578	-0.303468	1.62149e-06	1.37329	0.0679303	0.000275849	1.47276	0.182787	8.67888e-07	1.45025	0.15484	3.144e-11	1.53799	0.252546	2.90233e-06	1.86815	0.572843	0.0994133	1.72772	0.439551	3.9437e-05	1.22888	-0.0956484	0.1885	1.22038	-0.0929653	0.999015	1.06329	-0.277051	7.17758e-26	1.20114	-0.113261	0.408925	0.673048	-0.647083	0.0110609	1.39574	0.0866337	0.293975	0.562127	-0.758929	8.84896e-28
ENSG00000038945.14	MSR1	0	-0.000176324	0.991611	0	-0.000169861	0.978684	0	-0.000177865	0.949304	0.00132452	0.00132452	0.190421	0	-0.00017959	0.987195	0	-0.000179147	0.9505	0	-0.000165088	0.999023	0	-0.000169473	1	0	-0.000184213	0.976564	0	-0.000162453	0.999015	0	-0.000178457	0.977805	0	-0.000163596	1	0	-0.000162271	0.997078	0	-0.000165965	0.993026	0	-0.000162171	0.970485
ENSG00000039068.18	CDH1	0	-0.000482338	0.99044	0	-0.000464658	0.978684	0	-0.000486553	0.745132	0	-0.000498717	0.676462	0	-0.000491274	0.984025	0	-0.000490061	0.872543	0	-0.000451602	0.921114	0	-0.000463597	0.651673	0	-0.00050392	0.943782	0	-0.000444394	0.999015	0	-0.000488174	0.96162	0	-0.000447521	1	0.0114769	0.0111775	0.0980723	0	-0.000454	0.993026	0.0250099	0.0248654	0.000848463
ENSG00000039123.15	SKIV2L2	1.26529	-0.209363	0.0208079	1.47541	0.0210243	0.978684	1.66006	0.226961	1.12542e-07	1.46393	0.00950789	3.65804e-27	1.18316	-0.305279	0.987195	1.74936	0.328429	2.03309e-10	2.5582	1.1359	2.68935e-07	2.44119	1.04232	0.0294282	1.24429	-0.242875	0.977036	1.37054	-0.0862002	0.999015	0.924563	-0.59133	1.25803e-21	1.48442	0.0294482	0.234199	0.956937	-0.504915	0.947491	1.39777	-0.0598675	0.98431	1.38733	-0.0690613	8.86847e-20
ENSG00000039139.9	DNAH5	0	-0.00191583	0.742474	0.00269847	0.00101464	0.978684	0.0014879	-0.000281161	0.982753	0	-0.00198089	0.170247	0	-0.00195132	0.675156	0.00496087	0.00359924	0.471962	0.0159995	0.0146884	0.300912	0.00467275	0.00310019	1	0.00150186	-0.000275143	1	0	-0.00176512	0.999015	0	-0.00193901	0.77373	0	-0.00177754	1	0	-0.00176314	0.997078	0	-0.00180327	0.993026	0	-0.00176205	0.970485
ENSG00000039319.16	ZFYVE16	0.219279	-0.0390157	0.894519	0.299589	0.0475395	0.416282	0.289137	0.0381791	0.236091	0.296804	0.0478553	0.00711648	0.234971	-0.0221526	0.558087	0.2364	-0.0205004	0.809164	0.30669	0.0535187	0.0809074	0.360872	0.11224	0.0163146	0.215686	-0.0448917	0.907024	0.335743	0.0821162	0.809226	0.174252	-0.0896293	9.23456e-08	0.285048	0.0309417	0.23094	0.215296	-0.0399388	0.997078	0.26501	0.0106382	0.993026	0.377216	0.123943	3.97988e-18
ENSG00000039523.19	RIPOR1	0.115522	0.0455376	0.0214881	0.0353031	-0.0411601	0.0799475	0.0442821	-0.0331338	0.0528514	0.0405085	-0.0382552	0.00252082	0.0332105	-0.0458628	0.000208811	0.0423947	-0.0354826	0.0224148	0.097313	0.023877	0.57077	0.0720287	-0.00222767	0.246268	0.0614271	-0.0146081	0.755963	0.122074	0.0485963	0.999015	0.0485035	-0.0285433	0.0229609	0.305006	0.235686	1.10357e-09	0.921379	0.857912	1.13894e-43	0.0775996	0.00358786	0.993587	0.147271	0.0740102	4.29961e-14
ENSG00000039560.13	RAI14	0	-0.00152626	0.8608	0	-0.00147031	0.84078	0	-0.0015396	0.309852	0	-0.00157809	0.244164	0	-0.00155453	0.806545	0.00475114	0.0037606	0.263857	0.00453074	0.00323842	0.999023	0.00473246	0.00353777	1	0.002528	0.00131141	0.603318	0	-0.00140619	0.999015	0	-0.00154473	0.886836	0.00818107	0.00693562	0.615375	0	-0.00140462	0.997078	0	-0.00143659	0.993026	0	-0.00140375	0.970485
ENSG00000039600.10	SOX30	0.0480247	0.00195902	0.976966	0.121894	0.0801852	2.15516e-06	0.0623018	0.0178222	0.434414	0.0499367	0.00420072	0.93271	0.0216775	-0.0275311	0.0542482	0.0151459	-0.0347648	0.000225451	0.0101937	-0.0371382	0.00859389	0.0735317	0.0288573	0.706781	0.0444704	-0.00203907	0.999301	0	-0.0468789	0.125092	0.0491723	0.00326069	0.12729	0.0332536	-0.0132616	0.726941	0.0149662	-0.0316719	0.997078	0.0603198	0.0145772	0.993026	0.0517552	0.00557686	0.00878664
ENSG00000039650.11	PNKP	2.56466	-0.838022	1.85434e-05	2.61986	-0.748797	2.27457e-31	3.76131	0.482809	1.57045e-07	4.55877	1.4021	3.72789e-37	3.51698	0.213686	1.01964e-23	3.67878	0.39403	4.6102e-06	4.3538	1.0585	4.26401e-07	4.07498	0.79175	5.48762e-22	2.75001	-0.662458	2.6242e-09	3.37146	0.0457722	0.376776	2.38661	-1.04644	6.59254e-24	2.80675	-0.530395	0.0822683	2.05942	-1.28283	0.175573	3.12581	-0.207642	0.993026	3.2749	-0.0520187	5.77319e-28
ENSG00000039987.6	BEST2	0	-0.000188869	0.991143	0	-0.000181946	0.978684	0	-0.000190519	0.956875	0.00141876	0.00141876	0.151057	0	-0.000192368	0.987195	0	-0.000191893	0.9505	0	-0.000176834	0.999023	0	-0.000181531	1	0	-0.00019732	0.974458	0	-0.000174011	0.999015	0	-0.000191154	0.964573	0	-0.000175236	1	0	-0.000173817	0.997078	0	-0.000177773	0.993026	0	-0.000173709	0.970485
ENSG00000040199.18	PHLPP2	0.180131	-0.0831511	0.522806	0.246711	-0.00953174	0.978684	0.404466	0.165111	0.000300289	0.270098	0.0163758	0.0274715	0.204051	-0.0578857	0.832813	0.270447	0.0164815	0.723631	0.288069	0.0333418	0.0190248	0.479305	0.236465	0.654131	0.246323	-0.0107829	0.19121	0.252847	-0.00289591	0.999015	0.163855	-0.102282	0.000635779	0.280881	0.0257022	0.411203	0.0838785	-0.173989	0.497176	0.150103	-0.109364	0.119486	0.129057	-0.128162	7.99285e-07
ENSG00000040275.16	SPDL1	0.203132	-0.968277	3.50494e-41	2.04447	1.01894	7.55184e-78	2.31776	1.37028	2.96877e-63	2.30851	1.39401	1.17933e-86	0.403324	-0.761867	4.10699e-18	0.584757	-0.557163	1.62431e-43	1.86407	0.804466	7.11149e-12	2.46603	1.46242	1.45433e-24	0.361955	-0.829032	2.66666e-34	0.606448	-0.483254	0.561226	0.376269	-0.787188	0.00561763	0.375582	-0.722335	1.69636e-05	0.269597	-0.823806	0.023706	0.653569	-0.4449	0.000699961	0.679972	-0.40801	1.31356e-08
ENSG00000040341.17	STAU2	0.620802	-0.226408	0.984264	0.689856	-0.144916	0.0406473	1.15609	0.365726	0.0130856	1.51349	0.78147	6.08746e-46	0.451543	-0.420286	1.56322e-11	0.658817	-0.187537	7.90878e-06	0.781981	-0.0459393	3.18519e-17	1.44126	0.650047	0.0361135	0.688113	-0.159163	0.772119	0.797099	-0.0298811	0.864395	0.440454	-0.429983	5.77485e-11	1.11066	0.290009	7.07612e-07	0.452745	-0.378538	0.997078	0.69291	-0.138429	0.236109	0.503535	-0.326904	2.17174e-16
ENSG00000040487.12	PQLC2	0.482439	-0.225139	0.0112915	0.53806	-0.157931	0.0116749	0.840973	0.170828	0.565708	0.8206	0.151922	0.00012511	0.604971	-0.0919927	0.635472	0.478308	-0.233362	1.63963e-11	0.66426	-0.0234859	2.30859e-05	1.13792	0.476803	7.95131e-05	0.746936	0.0688295	7.21309e-06	0.611015	-0.0770876	0.999015	0.623979	-0.0702454	1.1947e-27	0.922413	0.240264	1.05368e-05	0.419857	-0.270566	0.252751	0.87058	0.190061	0.00348428	0.51056	-0.17861	7.60089e-28
ENSG00000040531.14	CTNS	0.160832	-0.110276	0.00352877	0.268478	0.00786503	0.481796	0.298486	0.0415424	0.37553	0.275921	0.0169101	0.0578067	0.260237	-0.000919608	0.253366	0.327773	0.074581	0.00391336	0.382153	0.124749	0.179349	0.401621	0.14865	0.283869	0.237857	-0.0266688	0.911174	0.105366	-0.157828	0.158719	0.156715	-0.116195	2.42394e-09	0.304149	0.0439905	0.631181	0.151476	-0.110961	0.960514	0.274304	0.0137191	0.993026	0.42153	0.162393	2.84977e-42
ENSG00000040608.13	RTN4R	0	-0.0032664	0.525287	0.00245832	-0.000540974	0.999913	0.0128217	0.0109358	0.0364052	0.00529225	0.00264337	0.942719	0.00155623	-0.00158291	1	0	-0.00331871	0.204098	0.0108444	0.00811333	0.999023	0.00504938	0.00220038	0.826722	0.00123014	-0.00199849	1	0	-0.00300944	0.999015	0	-0.00330593	0.583489	0	-0.00303062	1	0	-0.00300608	0.997078	0	-0.0030745	0.90268	0	-0.00300422	0.965887
ENSG00000040633.12	PHF23	0.849294	-0.372753	0.0296076	0.916648	-0.287698	6.55046e-06	1.23688	0.0541734	1.16074e-09	1.24355	0.0631145	5.65259e-15	1.19699	0.00998735	8.67703e-06	1.4394	0.280961	5.80436e-09	2.02212	0.859206	7.98604e-07	2.01175	0.871057	0.0274175	1.1621	-0.0298538	1.24569e-05	0.993433	-0.197313	0.194118	0.780505	-0.453867	1.88968e-25	0.915154	-0.278613	0.303814	0.882242	-0.309683	0.997078	1.26595	0.0806516	0.387758	0.844078	-0.348112	1.03098e-23
ENSG00000040933.15	INPP4A	0.0963954	-0.150364	4.30978e-07	0.0981775	-0.142963	6.60686e-08	0.213668	-0.0215176	0.0048226	0.178047	-0.0625792	4.90936e-08	0.173802	-0.0664024	0.678589	0.378703	0.16282	5.49028e-13	0.371179	0.142291	0.513038	0.370159	0.144991	0.981557	0.222161	-0.0125224	0.55286	0.070384	-0.164903	0.0353271	0.116453	-0.129847	4.47304e-07	0.723789	0.50097	3.04848e-21	0.226196	-0.0069456	0.89134	0.278435	0.0469973	0.173056	1.29176	1.07137	4.88165e-95
ENSG00000041353.9	RAB27B	0	-0.000379608	0.964564	0	-0.000365693	0.978684	0.00161862	0.00141358	0.31984	0	-0.000392499	0.852451	0	-0.000386641	0.955088	0	-0.000385687	0.926493	0	-0.000355419	0.999023	0	-0.000364859	1	0	-0.000396593	0.914385	0	-0.000349745	0.999015	0	-0.000384201	0.899324	0	-0.000352206	1	0.0148568	0.0146945	0.120957	0	-0.000357306	0.993026	0	-0.000349138	0.970485
ENSG00000041357.15	PSMA4	4.32997	-0.793594	0.0272201	6.65559	1.70053	1.75645e-152	6.63091	1.75327	2.35363e-10	6.01338	1.09457	4.28127e-61	4.10436	-1.06113	1.01566e-15	5.57109	0.581146	6.35656e-06	6.63196	1.62841	6.8467e-07	7.35093	2.43199	1.53738e-37	4.28556	-0.880159	8.89739e-12	4.8086	-0.24597	0.999015	3.07332	-2.20259	1.09448e-40	3.61441	-1.4668	2.11446e-20	2.23164	-2.8551	1.17976e-07	4.64933	-0.416233	0.0278833	3.81482	-1.25121	7.50334e-62
ENSG00000041515.15	MYO16	0	-0.00014123	1	0	-0.000136053	0.982069	0	-0.000142464	0.94871	0	-0.000146025	0.921192	0	-0.000143846	1	0	-0.000143491	0.966695	0	-0.00013223	0.978117	0.00235951	0.00235951	0.539922	0	-0.000147549	1	0	-0.000130119	0.999015	0	-0.000142938	1	0	-0.000131035	1	0	-0.000129974	0.997078	0	-0.000132932	0.993026	0	-0.000129893	0.970485
ENSG00000041802.10	LSG1	0.904828	-0.469788	0.0390271	1.54497	0.225954	0.00934117	1.56499	0.258821	1.15705e-07	1.46171	0.147796	2.5277e-14	1.09975	-0.260043	0.987195	1.8331	0.560401	1.40963e-31	2.74152	1.45225	6.01468e-22	2.31057	1.03508	0.284315	0.931536	-0.460107	6.06116e-06	1.01147	-0.32473	0.999015	0.739162	-0.659956	1.01939e-25	0.895414	-0.445487	0.0383359	0.808391	-0.529999	0.997078	1.33044	-0.00140436	0.870368	1.17199	-0.161717	1.20949e-14
ENSG00000041880.14	PARP3	0.299449	-0.156793	0.0100879	0.224805	-0.230165	3.17071e-10	0.416384	-0.0283781	0.0107896	0.401341	-0.0462012	6.64654e-06	0.514398	0.0811874	5.13686e-05	0.598353	0.174841	8.10596e-09	0.61072	0.17386	0.281334	0.561237	0.126147	0.241145	0.518193	0.08764	1.01148e-05	0.60852	0.168854	0.281036	0.351014	-0.101268	8.33285e-08	0.710441	0.274089	0.000111998	0.486657	0.0452682	0.561213	0.218809	-0.231095	1.2772e-05	0.27265	-0.171328	1.02534e-22
ENSG00000041982.15	TNC	0	-0.000155964	1	0	-0.000150247	0.978684	0	-0.000157327	0.94871	0	-0.00016126	0.90885	0	-0.000158854	0.998926	0	-0.000158462	0.9505	0	-0.000146026	0.999023	0	-0.000149904	0.886863	0	-0.000162943	0.996275	0	-0.000143695	0.999015	0	-0.000157851	1	0	-0.000144706	1	0	-0.000143534	0.997078	0	-0.000146801	0.993026	0.0119905	0.0119905	0.0253314
ENSG00000041988.15	THAP3	2.1716	1.30411	2.1762e-250	1.56262	0.610823	1.93112e-23	1.52167	0.594154	1.06704e-21	0.931524	-0.0623693	1.94494e-15	0.477162	-0.570625	1.15687e-37	0.601915	-0.429756	2.91675e-30	0.962273	-0.0247999	0.000151478	1.43032	0.469514	0.00770197	0.739239	-0.284053	2.71804e-11	0.610313	-0.381195	0.0380441	0.450788	-0.596396	1.54374e-25	0.813132	-0.176827	0.000193735	0.627608	-0.363257	0.41089	0.697874	-0.298753	0.00024129	0.859823	-0.128037	3.37622e-29
ENSG00000042062.11	RIPOR3	0	-0.000390552	0.955804	0	-0.000376236	0.978684	0	-0.000393965	0.945222	0	-0.000403814	0.872446	0.0017581	0.00157245	0.485185	0	-0.000396806	0.926493	0	-0.000365665	0.999023	0	-0.000375377	1	0	-0.000408027	0.908019	0	-0.000359829	0.999015	0	-0.000395278	0.876158	0	-0.00036236	1	0	-0.000359426	0.997078	0.00481414	0.0046181	0.232397	0	-0.000359203	0.970485
ENSG00000042088.13	TDP1	0.319632	-0.910181	9.24358e-33	1.2071	0.0638548	0.0964202	1.85013	0.78056	1.52191e-07	2.37291	1.39481	3.17394e-88	0.63014	-0.579069	0.000174371	0.946082	-0.224448	7.13261e-06	2.14369	1.0269	0.0115025	2.50123	1.43229	1.96823e-07	0.610598	-0.616437	2.29202e-08	0.926106	-0.223783	0.999015	0.523565	-0.694096	5.2648e-16	0.673135	-0.483605	0.123605	0.650713	-0.502393	0.997078	0.792018	-0.367486	0.00237493	0.838113	-0.312439	1.25742e-12
ENSG00000042286.14	AIFM2	0.187908	-0.171593	0.410543	0.356227	0.0131064	0.8851	0.42989	0.0954821	0.00169228	0.397121	0.0605902	7.59264e-05	0.196031	-0.165669	0.885776	0.290646	-0.0594904	0.537652	0.819305	0.489786	0.287518	1.03874	0.734859	0.570728	0.184679	-0.182982	0.149085	0.266537	-0.0783862	0.999015	0.13361	-0.234136	2.08721e-10	0.276875	-0.0683837	1	0.157207	-0.189005	0.884298	0.532021	0.194865	1.76376e-09	1.18934	0.855591	8.84594e-32
ENSG00000042317.16	SPATA7	0.00967144	-0.015672	0.944606	0.0514044	0.0291373	0.039678	0.0520598	0.0312376	0.0515572	0.0402234	0.0185531	0.507064	0.0139049	-0.011218	0.983723	0.0138956	-0.0112008	0.591341	0.0190144	-0.00504855	0.0594686	0.0552928	0.0331829	0.732368	0.00777552	-0.0185526	0.338151	0.0517287	0.0281954	0.839886	0	-0.0266317	0.00214592	0.0077448	-0.0165075	1	0.0287294	0.00487497	0.997078	0.0203269	-0.00371605	0.993026	0.0550627	0.0315202	0.317374
ENSG00000042429.11	MED17	0.831748	-0.112379	0.00289763	1.38026	0.47314	1.78757e-19	1.07963	0.161762	2.69996e-05	1.00815	0.0844814	2.23152e-08	0.763202	-0.191279	0.0918489	1.02627	0.103275	0.0736318	1.66729	0.755525	1.88164e-08	1.41154	0.505139	0.00180209	0.702427	-0.266064	0.00354384	0.860728	-0.0741616	0.999015	0.543598	-0.434621	5.22928e-19	0.814457	-0.121919	0.702106	0.747484	-0.188748	0.997078	0.882803	-0.052902	0.87362	1.10408	0.172231	1.17912e-20
ENSG00000042445.13	RETSAT	0.174045	-0.0546431	0.854537	0.203048	-0.0218983	0.706218	0.229065	0.00594509	0.159039	0.217881	-0.00662894	0.0234057	0.23034	0.00743245	0.0755134	0.233696	0.011166	0.940049	0.308152	0.0869911	0.134969	0.371469	0.156261	0.83578	0.17651	-0.0542545	0.461554	0.288526	0.065708	0.896865	0.159698	-0.0712817	3.19845e-06	0.335823	0.114454	0.00229438	0.24231	0.018836	0.674396	0.213392	-0.0106834	0.312866	0.522587	0.302455	3.08739e-30
ENSG00000042493.15	CAPG	0.236604	-0.196852	8.84017e-07	0.338298	-0.0818454	0.104878	0.38155	-0.0376976	0.000824037	0.309911	-0.120139	5.57295e-13	0.263657	-0.170182	2.91442e-07	0.356819	-0.0656158	0.000683555	0.409533	-0.00616192	0.0573275	0.659691	0.258224	0.117203	0.365856	-0.0570837	0.00013267	0.805277	0.395111	1.96485e-05	0.198624	-0.241528	9.35755e-09	1.18111	0.781559	2.57169e-28	5.03563	4.67829	0	0.33629	-0.0820483	0.909812	0.568589	0.154905	1.23141e-11
ENSG00000042753.11	AP2S1	4.10194	-1.00836	0.517002	5.82875	0.858934	1.19184e-19	6.54267	1.69178	1.09992e-10	6.85644	2.09104	5.23967e-51	4.12002	-1.00678	9.45005e-16	4.54126	-0.533391	1.77154e-89	6.06903	1.08233	1.17305e-11	7.21736	2.32547	1.80372e-36	4.26971	-0.860626	4.29843e-18	4.83157	-0.189387	0.999015	3.34004	-1.86901	2.8872e-44	4.22958	-0.805267	1.68902e-07	3.42893	-1.60948	0.279333	4.81357	-0.212129	0.993026	4.18076	-0.84766	2.16099e-44
ENSG00000042781.12	USH2A	0	0	1000	0	0	1000	0	0	1000	0	0	1000	0	0	1000	0	0	1000	0	0	1000	0	0	1000	0	0	1000	0	0	1000	0	0	1000	0	0	1000	0	0	1000	0	0	1000	0	0	1000
ENSG00000042813.7	ZPBP	0.00638782	-0.00472841	0.991143	0.018395	0.00817193	0.788039	0.0221921	0.0127714	0.553582	0.0132539	0.00292213	1	0.00170696	-0.0100617	0.372621	0.0109831	0.000332892	0.999379	0.0222968	0.0119618	1	0.0275193	0.0178025	1	0.00857367	-0.00242732	1	0	-0.0108319	0.999015	0	-0.0118991	0.0603885	0.00848746	-0.00224366	1	0	-0.0108198	0.997078	0.00533287	-0.00554315	0.993026	0.0251744	0.0146625	0.614476
ENSG00000042832.11	TG	0.199091	0.0422781	0.00165863	0.283378	0.130068	5.70404e-06	0.27154	0.123059	1.1046e-05	0.252341	0.104293	1.58772e-05	0.0493177	-0.124784	4.44807e-11	0.0578165	-0.114975	3.15105e-13	0.0953719	-0.0672638	8.94189e-06	0.189596	0.0305943	0.00364396	0.246748	0.0989528	1.19322e-12	0.0149007	-0.147766	0.00418177	0.0612544	-0.110704	2.92129e-06	0.0967361	-0.0652631	0.746412	0.0470293	-0.115067	0.400907	0.00454337	-0.161686	5.53308e-11	0.131246	-0.0297718	0.228153
ENSG00000042980.12	ADAM28	1.77011	-0.231035	6.94637e-05	0.982125	-1.05779	1.44163e-58	1.55702	-0.469567	1.29563e-15	1.76427	-0.245523	5.85897e-10	2.59876	0.693326	6.03767e-31	1.49907	-0.537727	1.31446e-22	1.7359	-0.251554	0.060922	1.62127	-0.379466	0.00110236	2.23957	0.29828	7.30052e-12	1.60513	-0.380104	0.0966239	2.20749	0.253231	8.64936e-33	3.1459	1.19012	1.67956e-18	2.92536	0.957178	1.26583e-06	3.97726	2.06835	6.82644e-118	2.39511	0.419989	2.26942e-27
ENSG00000043039.6	BARX2	0	-0.000216493	0.99044	0	-0.000208557	0.978684	0	-0.000218385	0.984871	0	-0.000223845	0.964921	0	-0.000220504	0.987195	0	-0.00021996	0.9505	0	-0.000202698	0.999023	0	-0.000208081	1	0	-0.00022618	0.974405	0	-0.000199462	0.999015	0	-0.000219113	0.912995	0	-0.000200866	1	0	-0.000199239	0.997078	0.00571801	0.00571801	0.115788	0	-0.000199116	0.970485
ENSG00000043093.13	DCUN1D1	1.43573	0.269188	6.33167e-37	1.57235	0.404129	8.36971e-11	1.70004	0.564898	8.51971e-07	1.44985	0.294398	1.09481e-08	0.800415	-0.437798	5.16353e-07	0.893334	-0.332844	1.61763e-14	1.3873	0.202145	2.30923e-06	1.98134	0.835725	0.00334537	1.06993	-0.139252	0.0043064	1.08972	-0.102747	0.515607	0.688324	-0.559859	3.29491e-20	1.03663	-0.157663	0.398302	0.436733	-0.76384	0.00131892	0.839866	-0.363725	0.00116058	0.750275	-0.446072	3.57753e-21
ENSG00000043143.20	JADE2	1.21865	0.0906947	5.99375e-11	0.850526	-0.30282	5.42196e-07	1.31831	0.202098	0.0087733	0.91175	-0.255366	1.05383e-42	1.12297	-0.0148465	0.00117714	1.72514	0.658358	5.19688e-47	1.89946	0.786269	1.59121e-05	1.68394	0.57923	0.164956	0.814558	-0.369753	1.81621e-06	0.89455	-0.244986	0.999015	0.612897	-0.582768	1.45807e-23	1.33472	0.202643	0.00726624	0.541778	-0.601926	0.0631707	1.57217	0.45149	1.45001e-10	0.756971	-0.383785	7.45392e-17
ENSG00000043462.11	LCP2	0.0494585	-0.18077	4.36883e-17	0.0877531	-0.133553	2.53116e-07	0.13212	-0.0906035	6.85563e-09	0.122623	-0.103673	1.04061e-12	0.386238	0.193299	6.4474e-22	0.575911	0.404856	9.26985e-68	0.401877	0.193799	0.00112169	0.0829952	-0.13828	2.10833e-21	0.0752812	-0.159174	4.20115e-16	0.180944	-0.0332591	0.999015	0.114655	-0.110355	0.000114294	0.0873091	-0.129081	0.0391693	0.629218	0.420697	2.89383e-10	0.462105	0.257203	1.94667e-10	0.639597	0.430938	1.09878e-24
ENSG00000043514.15	TRIT1	0.408035	-0.0384678	0.00311681	0.479121	0.0382894	0.406069	0.508726	0.0729526	0.00252628	0.394883	-0.0547364	1.50326e-16	0.308845	-0.150339	0.565541	0.64659	0.227596	9.05585e-15	0.946393	0.518582	0.000136821	0.880915	0.463111	0.683146	0.349133	-0.107898	0.727685	0.396994	-0.046635	0.999015	0.209761	-0.25973	1.92812e-11	0.461821	0.0192167	0.195461	0.262526	-0.182744	0.997078	0.358897	-0.0870975	0.854908	0.282999	-0.161912	2.72167e-05
ENSG00000043591.5	ADRB1	0	-0.00133772	0.637923	0	-0.00128869	0.870533	0	-0.00134941	0.587627	0.00144701	0.000263037	1	0	-0.00136251	0.604624	0.00317966	0.0021954	0.73163	0	-0.00125248	0.962067	0	-0.00128575	0.851771	0.00415037	0.00337332	0.399407	0.0122293	0.0111647	0.911713	0	-0.00135391	0.509786	0	-0.00124116	1	0	-0.00123111	0.997078	0	-0.00125913	0.993026	0	-0.00123035	0.970485
ENSG00000044090.8	CUL7	0.196983	-0.0416181	0.956754	0.191511	-0.0458935	0.546247	0.309308	0.0826873	0.204532	0.202608	-0.0366325	5.49198e-06	0.24576	0.0122729	0.0178632	0.203865	-0.0345915	0.465336	0.385672	0.155415	0.352148	0.409007	0.18422	0.421059	0.200582	-0.0393439	0.849695	0.10209	-0.13454	0.403546	0.16427	-0.0785505	2.60791e-11	0.328242	0.0953819	0.0430566	0.131484	-0.104626	0.997078	0.308762	0.0765888	0.132934	0.365611	0.132367	7.80712e-10
ENSG00000044115.20	CTNNA1	0.161693	-0.245604	1.29628e-08	0.543834	0.168449	4.64779e-05	0.52604	0.156637	0.00624478	0.456952	0.081956	0.0424794	0.358061	-0.0300916	0.253327	0.27375	-0.124268	2.70245e-05	0.339719	-0.0465562	2.08618e-08	0.68923	0.321825	0.428052	0.295172	-0.103158	0.93089	0.669005	0.287992	0.000285813	0.241999	-0.159147	1.72737e-13	0.142949	-0.24701	0.00241792	0.45168	0.0676083	0.0824136	0.773691	0.402634	8.13679e-19	0.662008	0.280411	1.39727e-39
ENSG00000044446.11	PHKA2	0.228467	-0.141601	0.0877575	0.265853	-0.0967829	0.042512	0.369789	0.0140144	0.0379659	0.468851	0.127062	3.01231e-05	0.394777	0.0421538	5.82539e-05	0.385037	0.0311606	0.519335	0.594934	0.244944	0.134747	0.574315	0.229645	0.359459	0.283577	-0.0845878	0.913615	0.327619	-0.0299485	0.999015	0.261078	-0.106999	1.10732e-13	0.379319	0.0226183	0.42606	0.136969	-0.222966	0.398343	0.348935	-0.00852041	0.993026	0.203946	-0.155049	2.60866e-11
ENSG00000044459.14	CNTLN	0.195094	-0.63193	1.99043e-18	0.493698	-0.292261	8.95176e-09	1.26293	0.54773	0.00271641	1.74206	1.1065	2.17117e-82	0.371028	-0.446474	0.00119488	0.636842	-0.148219	0.0188233	1.75847	1.01888	0.999023	2.16427	1.47509	1	0.286908	-0.554664	2.22596e-16	0.309934	-0.465802	0.0131281	0.308373	-0.51343	5.83033e-08	0.275007	-0.504735	0.00127632	0.177356	-0.599529	0.0424046	0.472913	-0.307083	0.0496973	0.398873	-0.37499	3.32416e-08
ENSG00000044524.10	EPHA3	0.00169268	0.000601547	0.986396	0	-0.00121466	0.881271	0	-0.0012719	0.447516	0	-0.0013037	0.344733	0.00148485	0.000379782	0.987195	0	-0.00128107	0.594123	0.0049007	0.00386801	0.992086	0.00242059	0.00134795	1	0.00139102	0.0002817	1	0	-0.00116169	0.999015	0.00368305	0.00282528	0.197507	0	-0.00116986	1	0	-0.00116039	0.997078	0	-0.0011868	0.993026	0	-0.00115967	0.970485
ENSG00000044574.7	HSPA5	3.42222	-2.27202	1.22629e-130	4.21247	-1.35111	3.31942e-101	4.55157	-1.03841	2.04848e-278	5.26021	-0.258193	1.29556e-136	6.16598	0.760726	2.90756e-76	7.79469	2.57958	0	8.2953	2.89285	7.44743e-136	7.06149	1.66489	0.0117079	5.4843	-0.00329028	3.42398e-19	5.38735	-0.101183	0.999015	4.46792	-1.13503	2.45463e-09	4.23866	-1.27455	1.00885e-16	2.88645	-2.63346	6.30453e-15	6.24097	0.78067	1.06915e-15	9.35533	3.91444	9.5453e-178
ENSG00000046604.12	DSG2	0.0023481	-0.000231731	0.995677	0	-0.0027121	0.580657	0.00169387	-0.000959877	0.881408	0.00533897	0.00316294	0.862447	0.00158322	-0.00109319	1	0	-0.00286038	0.267139	0.00585234	0.003393	0.999023	0.0154972	0.0136829	0.255559	0.00124121	-0.00151447	1	0	-0.00259382	0.999015	0	-0.00284936	0.626542	0	-0.00261207	1	0	-0.00259093	0.997078	0	-0.00264989	0.953655	0	-0.00258932	0.970485
ENSG00000046647.13	GEMIN8	0.807644	-0.15437	0.0588093	0.618831	-0.348844	9.39227e-11	1.08092	0.147589	7.58198e-11	0.825046	-0.139814	4.22075e-34	0.791057	-0.175818	0.90127	1.38987	0.494023	2.56331e-34	2.02207	1.10653	4.73555e-21	1.66969	0.763267	0.052484	0.893145	-0.062993	0.00038202	0.718323	-0.232773	0.999015	0.527936	-0.467719	1.66821e-21	0.816724	-0.133957	1	0.590814	-0.361627	0.997078	0.93902	-0.00924315	0.803928	0.787596	-0.162267	7.13058e-18
ENSG00000046651.14	OFD1	3.11822	-0.218741	0.0450095	3.1587	-0.16782	0.0512919	4.01931	0.779461	0.000244951	4.26484	1.07827	1.08861e-22	3.1271	-0.212843	0.453321	2.96529	-0.39321	1.21269e-18	3.51563	0.204593	5.99045e-08	3.94803	0.667304	5.5633e-10	3.20259	-0.131554	0.00021103	3.01278	-0.308422	0.999015	2.77741	-0.600917	1.5792e-31	3.29368	-0.0238401	0.699056	2.53331	-0.793588	0.997078	2.73617	-0.601565	1.55754e-05	1.00197	-2.34275	1.2781e-69
ENSG00000046653.14	GPM6B	0.0179033	-0.0156081	0.864679	0.0661553	0.0361087	0.0245244	0.0265981	-0.00609419	0.417647	0.0385859	0.0073913	0.851406	0.0262792	-0.00651068	0.987948	0.0363139	0.00472309	0.9505	0.0417003	0.00990138	0.752589	0.0502807	0.0192384	0.952823	0.026867	-0.00600263	1	0.0112194	-0.0211559	0.999015	0.032807	0.000799666	0.0758207	0.0176822	-0.0147071	1	0	-0.0324929	0.46306	0.0263951	-0.00589669	0.993026	0.0280003	-0.00413752	0.0764549
ENSG00000046889.18	PREX2	0	-0.000520615	0.99044	0	-0.000501532	0.978684	0	-0.000525165	0.747699	0	-0.000538294	0.676462	0	-0.00053026	0.975208	0.003048	0.0028784	0.0530835	0	-0.00048744	0.935583	0	-0.000500387	0.689347	0	-0.000543909	0.932833	0	-0.00047966	0.999015	0	-0.000526914	0.95578	0.00742559	0.00709743	0.134183	0	-0.000479124	0.997078	0	-0.000490028	0.993026	0	-0.000478826	0.970485
ENSG00000047056.14	WDR37	0.474748	-0.168394	0.0575064	0.705294	0.0821459	0.338563	0.62402	-0.0041891	0.0270128	0.709502	0.0929541	0.000290407	0.654402	0.0298182	0.0197357	0.545129	-0.0924116	0.0369104	0.614371	-0.0138287	0.000227829	0.849997	0.234986	0.210886	0.620653	-0.0082095	0.00444839	0.676123	0.048992	0.999015	0.573365	-0.0606122	1.87013e-27	0.759568	0.134522	0.017126	0.605168	-0.022911	0.667756	0.6323	0.00466644	0.993026	0.492196	-0.13722	1.52281e-24
ENSG00000047188.15	YTHDC2	1.26046	-0.308963	0.903906	1.5885	0.0500655	0.978684	1.9641	0.4693	0.00162131	1.91496	0.425133	0.0155686	1.27213	-0.301611	0.183942	1.72639	0.206947	0.000740044	2.09727	0.572779	0.436962	2.25728	0.757209	2.67742e-06	1.413	-0.147437	0.0754621	1.34774	-0.196185	0.999015	0.922143	-0.689449	2.49952e-21	1.34888	-0.196397	0.853009	0.864763	-0.68502	0.371957	1.31968	-0.229477	0.555751	0.840358	-0.709292	3.31001e-24
ENSG00000047230.14	CTPS2	1.31587	0.323129	1.56336e-35	0.936625	-0.0907001	0.430612	1.40585	0.425817	1.4685e-05	0.99358	-0.0325548	6.14115e-17	0.897765	-0.139445	0.0215949	1.19333	0.191316	0.000141174	1.48837	0.480242	0.0535423	1.50803	0.513782	0.111932	0.782551	-0.275474	0.00189408	0.47938	-0.550266	0.000143807	0.583491	-0.488539	1.35112e-19	0.871102	-0.154245	0.532334	0.12374	-0.909768	5.93349e-12	1.18463	0.168219	0.0025216	0.413434	-0.616044	4.60102e-21
ENSG00000047249.17	ATP6V1H	1.33591	-0.52015	0.102079	2.30155	0.522448	5.61895e-14	2.25585	0.496343	0.014343	2.59295	0.892253	4.51467e-17	1.5096	-0.335141	0.105178	1.65127	-0.175935	2.60025e-06	2.09456	0.294531	4.05683e-09	2.68733	0.92923	0.000196823	1.51652	-0.335806	0.15423	1.63703	-0.173981	0.999015	1.17961	-0.700495	8.53875e-23	1.52375	-0.290847	0.530357	1.05896	-0.759134	0.31788	1.79447	-0.0146856	0.32911	1.27254	-0.542524	1.46266e-19
ENSG00000047315.15	POLR2B	1.6746	-0.57343	0.423661	2.65547	0.487255	2.38946e-09	2.71624	0.577665	0.0064288	2.9387	0.845193	2.12166e-15	1.83646	-0.402669	1	2.1669	-0.0322751	0.411447	2.92815	0.754473	0.00266375	3.35955	1.23073	4.72621e-09	1.86014	-0.385806	0.202795	2.05365	-0.14407	0.999015	1.38514	-0.902714	2.86595e-32	1.96271	-0.237919	0.415317	1.31208	-0.894819	0.597493	1.92905	-0.276228	0.680219	1.76823	-0.432651	3.20966e-29
ENSG00000047346.12	FAM214A	1.52414	0.345648	1.42325e-24	1.22047	0.0111053	0.978684	1.53439	0.360048	5.57655e-07	1.47924	0.306312	1.39697e-06	0.899817	-0.347602	1.6148e-07	0.63608	-0.641576	1.52237e-55	0.592755	-0.635858	3.1588e-36	1.35968	0.158295	0.000973739	1.3692	0.183008	4.92044e-11	1.10692	-0.104489	0.999015	1.034	-0.195979	1.67241e-18	1.85945	0.663005	2.62736e-11	0.684541	-0.532067	0.0688179	1.16163	-0.0500864	0.229301	1.73574	0.532033	3.96242e-39
ENSG00000047365.11	ARAP2	0.257557	0.0172973	0.0430011	0.146361	-0.101198	0.00274464	0.297819	0.0621356	0.744178	0.302588	0.0691144	0.0159027	0.197867	-0.0492749	0.933192	0.333402	0.102362	6.66857e-05	0.34912	0.110521	0.131704	0.388148	0.15473	1	0.136491	-0.121095	8.41936e-05	0.397147	0.157442	0.10136	0.115752	-0.140406	1.33675e-07	0.265402	0.0240572	0.964404	0.678872	0.44254	2.05471e-11	0.138789	-0.106719	0.0993335	0.0845573	-0.15916	0.0060396
ENSG00000047410.13	TPR	3.42359	-1.02221	0.213812	4.61215	0.275077	0.778494	5.42333	1.18837	1.40807e-06	5.86636	1.72208	7.1852e-18	3.83205	-0.583402	0.263392	4.41408	0.0686911	1.93056e-07	6.09177	1.7916	6.70821e-24	6.27375	2.03164	0.976125	3.29775	-1.2126	1.41282e-28	3.7951	-0.565179	0.999015	2.94125	-1.5717	7.55335e-37	4.16488	-0.191671	0.465882	3.36241	-1.00269	0.0219252	4.28965	-0.0652278	0.491301	3.40998	-0.953926	2.81254e-42
ENSG00000047457.13	CP	0	-0.000365302	0.99044	0.00286753	0.00268753	0.255561	0	-0.000368494	0.859944	0	-0.000377706	0.794018	0	-0.000372069	0.987195	0.00161025	0.00142895	0.389715	0	-0.000342024	0.999023	0	-0.000351108	0.917109	0	-0.000381646	0.962145	0	-0.000336564	0.999015	0	-0.000369722	0.956203	0	-0.000338932	1	0	-0.000336188	0.997078	0	-0.000343839	0.993026	0	-0.00033598	0.970485
ENSG00000047578.12	KIAA0556	0.214061	-0.0898259	0.690743	0.247279	-0.0513241	0.486786	0.330211	0.0383033	0.435532	0.359921	0.0730598	0.00469004	0.302844	0.00800513	0.0534854	0.394911	0.110907	2.10935e-05	0.44097	0.149653	0.0859244	0.492356	0.207969	0.883123	0.20359	-0.105882	0.0316941	0.328142	0.0328873	0.999015	0.170633	-0.139274	8.18269e-09	0.407812	0.114449	0.043571	0.173412	-0.123828	0.997078	0.223689	-0.0745775	0.448985	0.129088	-0.168606	1.75059e-16
ENSG00000047579.19	DTNBP1	2.37616	-0.17082	0.00561238	2.26083	-0.286795	4.82004e-05	3.04689	0.57213	0.00162917	2.9434	0.468703	8.30758e-07	2.23084	-0.336833	0.864867	2.51812	-0.0148597	0.847294	3.3034	0.795277	8.9255e-08	3.12697	0.629825	1.76189e-10	2.31273	-0.251371	0.00404586	2.82253	0.295116	0.00896007	1.67733	-0.951094	1.19792e-24	2.91838	0.39504	3.78182e-05	1.59825	-0.944903	0.0166159	3.65548	1.16414	1.18745e-43	1.94903	-0.589342	1.4469e-19
ENSG00000047597.5	XK	0.0039223	-0.0058547	1	0	-0.00979753	0.077436	0.00823579	-0.00111834	0.647455	0.0101438	0.00102432	0.937611	0	-0.0103587	0.0685508	0.0222368	0.0145253	0.00604829	0.0329267	0.0243977	0.999023	0.0375096	0.0298924	1	0.00774328	-0.0017244	0.899383	0	-0.00937026	0.999015	0	-0.0102934	0.20017	0.00899925	-0.000249233	1	0	-0.00935978	0.997078	0	-0.0095728	0.387602	0.0255628	0.0165146	0.337588
ENSG00000047621.11	C12orf4	0.399791	-0.255397	0.00935617	0.616127	-0.0167296	0.919076	0.740976	0.121051	0.344116	0.874802	0.276324	8.73231e-07	0.554823	-0.0863892	0.728402	0.588563	-0.048458	0.653321	1.00876	0.38822	0.611916	0.952108	0.338618	0.000267049	0.461588	-0.195788	0.0886678	0.643644	0.0118945	0.999015	0.393613	-0.265366	1.23497e-18	0.555935	-0.0775598	1	0.593084	-0.039315	0.476268	0.91544	0.293634	5.27078e-09	1.23199	0.607263	9.75074e-51
ENSG00000047634.14	SCML1	0.0417665	-0.150872	6.54616e-05	0.207963	0.0308186	0.401685	0.263377	0.0937741	0.7722	0.318935	0.159324	4.69732e-08	0.118656	-0.0674988	0.734838	0.140714	-0.0426741	0.128642	0.409802	0.237881	0.0710157	0.531376	0.372767	1	0.0640066	-0.132057	0.000314245	0.512397	0.338086	4.38031e-11	0.0770981	-0.113352	0.00132307	0.0503072	-0.131262	0.1594	0.140793	-0.0385743	0.997078	0.0478307	-0.135727	0.000338604	0.0386057	-0.14196	0.000931616
ENSG00000047644.18	WWC3	0.407537	-0.130729	0.215181	0.318036	-0.220803	2.47643e-07	0.561258	0.0387434	0.173449	0.614863	0.100695	0.656222	0.59183	0.0733802	0.000234188	0.472336	-0.0603834	0.240734	0.454623	-0.0738921	0.000165224	0.623382	0.102613	0.224177	0.519302	-0.0081025	0.06219	1.09993	0.581455	2.63349e-09	0.494093	-0.0359226	5.01516e-13	0.381787	-0.147579	0.342761	0.460027	-0.0671594	0.997078	0.670606	0.149396	0.00689696	0.572614	0.046817	1.45623e-08
ENSG00000047648.21	ARHGAP6	0.00222791	-0.000478061	0.99044	0	-0.00282201	0.534532	0.00293003	0.000297041	0.993498	0.002608	-6.18873e-05	1	0	-0.00298365	0.232689	0	-0.00297629	0.217633	0	-0.00274272	0.774672	0	-0.00281556	0.565938	0	-0.00306045	0.163659	0	-0.00269894	0.999015	0	-0.00296483	0.161567	0	-0.00271793	1	0.011423	0.0088709	0.997078	0.00480406	0.00221799	0.993026	0.130803	0.129674	6.01697e-13
ENSG00000047662.4	FAM184B	0.00417787	0.00150957	0.956678	0.00292972	0.000131251	0.999913	0.0030814	0.000305786	1	0.00381859	0.00115209	1	0.00174362	-0.00119044	1	0.00171019	-0.00122488	0.950552	0	-0.00289054	0.421294	0.0104866	0.0081226	0.747011	0.00280144	-5.11828e-06	1	0	-0.0028444	0.999015	0.00185633	-0.00105743	1	0	-0.00286441	1	0	-0.00284122	0.997078	0	-0.00290588	0.90268	0	-0.00283946	0.970485
ENSG00000047849.21	MAP4	1.15069	-0.37428	0.386667	1.6806	0.201111	0.00519285	1.85342	0.402401	5.93356e-07	1.48584	-0.00571577	3.24883e-36	1.24421	-0.276412	0.789196	1.83967	0.389937	1.78103e-14	2.56637	1.10795	2.44747e-12	2.47621	1.04203	0.0001799	1.28017	-0.242196	0.561595	1.56988	0.0801067	0.258945	0.863225	-0.698933	2.69431e-21	1.19179	-0.305309	1	1.26914	-0.224515	0.195929	1.17883	-0.323156	0.0954804	1.54999	0.0598315	1.72213e-34
ENSG00000047932.13	GOPC	1.82554	-0.264863	0.0635307	2.47839	0.436831	3.21054e-09	2.69867	0.701904	4.8144e-05	2.3625	0.337012	4.60103e-13	1.59952	-0.523066	0.00252288	2.21245	0.163417	0.131101	3.07628	1.04048	5.73442e-09	3.02628	1.01525	0.000184881	1.75968	-0.352426	0.126868	1.87394	-0.194963	0.999015	1.33996	-0.808814	1.13187e-31	1.74615	-0.326794	0.000946897	1.60532	-0.466754	0.997078	1.80133	-0.274378	0.29755	1.9536	-0.114012	1.35745e-33
ENSG00000048028.11	USP28	0.860036	-0.0624182	0.000568416	0.877983	-0.0411066	0.978684	1.28688	0.410788	0.000426611	1.3976	0.547015	1.48863e-17	0.613077	-0.340333	7.86735e-06	0.651476	-0.296567	4.37457e-14	1.06696	0.154729	4.46544e-08	1.46002	0.574503	0.0728711	0.728811	-0.216055	0.0685958	1.15186	0.238323	0.0457974	0.649019	-0.29816	1.98384e-15	0.945682	0.0295205	0.248017	0.736254	-0.182784	0.741108	0.746703	-0.176123	0.345257	0.616081	-0.304281	7.13836e-12
ENSG00000048052.21	HDAC9	0.973638	-0.950202	1.46562e-44	0.98274	-0.905724	1.43744e-46	1.73995	-0.107981	1.10852e-13	1.83817	0.0010562	9.31269e-16	2.36277	0.588942	6.81366e-45	2.95767	1.25253	2.99239e-119	2.08433	0.254546	3.78131e-05	1.97752	0.148349	1.22549e-13	1.54052	-0.341077	9.64102e-07	1.03951	-0.808673	4.37492e-06	1.34869	-0.544044	2.78052e-06	1.78826	-0.0499986	0.526875	0.853418	-0.996208	4.36032e-06	3.69465	1.92361	1.76943e-109	1.35732	-0.485657	6.7269e-26
ENSG00000048140.17	TSPAN17	0.186657	-0.127685	0.165264	0.327061	0.0258168	0.262029	0.350091	0.0525937	0.300888	0.199498	-0.117412	1.53492e-18	0.362091	0.0665525	4.66299e-07	0.311913	0.010294	0.806835	0.635432	0.342765	2.92037e-05	0.579714	0.292945	0.786731	0.253426	-0.0566464	0.980763	0.318493	0.0160055	0.999015	0.179795	-0.136871	9.71991e-12	0.271381	-0.0319767	1	0.192507	-0.111586	0.997078	0.475248	0.178692	1.69812e-05	0.370369	0.068474	4.23201e-39
ENSG00000048162.20	NOP16	1.10469	-1.0558	3.473e-22	2.05843	-0.0061803	2.93661e-15	1.96527	-0.109864	5.30916e-121	1.04105	-1.16405	0	1.87132	-0.216215	3.57578e-07	4.77699	3.03257	0	6.02615	4.08142	0	4.004	2.05134	5.15586e-07	1.41039	-0.751625	4.93041e-14	1.58874	-0.482038	0.0260816	0.877145	-1.32196	1.84423e-31	1.29199	-0.78837	0.000298479	1.28547	-0.788592	0.997078	1.82517	-0.247604	0.156516	1.42341	-0.648514	4.86534e-17
ENSG00000048342.15	CC2D2A	0.00787382	0.00276261	0.982269	0.00601191	0.000687809	0.999503	0.00599399	0.000700332	0.991765	0.00678499	0.00161772	0.965038	0.00171586	-0.00408721	0.682157	0.00498684	-0.000420503	1	0.00577775	0.000427265	0.999023	0	-0.00567153	0.141695	0.0126227	0.00834515	0.148452	0	-0.0054366	0.999015	0.00187693	-0.00388206	0.688148	0.00870373	0.00341041	1	0	-0.00543053	0.997078	0	-0.00555412	0.579897	0	-0.00542716	0.862414
ENSG00000048392.11	RRM2B	2.12606	0.467366	1.2597e-52	3.47189	1.87675	2.8852e-159	2.92846	1.36204	1.21853e-74	2.55447	0.970621	4.98999e-33	0.853582	-0.94999	2.23715e-51	0.851657	-0.949798	1.15599e-103	0.877827	-0.8483	3.55445e-94	2.48376	0.827493	4.54488e-07	1.16225	-0.619624	6.90007e-22	1.21637	-0.49157	0.272559	1.06292	-0.710885	9.72062e-10	1.28991	-0.419953	0.110746	0.538999	-1.17692	1.06162e-07	1.07348	-0.650175	5.31684e-11	0.39928	-1.31758	5.61896e-31
ENSG00000048405.9	ZNF800	2.40039	-0.116268	0.00177915	2.81207	0.324354	9.48935e-05	2.89149	0.427785	0.00152293	2.57844	0.0823408	7.41606e-25	2.3726	-0.149565	0.131784	2.82332	0.35467	4.86992e-07	3.40965	0.930851	5.87891e-08	3.18698	0.720095	0.000839297	2.27803	-0.26212	0.334476	2.33405	-0.17437	0.999015	1.72971	-0.864539	5.75277e-33	2.2748	-0.236086	0.392247	1.98468	-0.527944	0.997078	2.32516	-0.187348	0.787864	2.06788	-0.443421	5.27875e-36
ENSG00000048462.10	TNFRSF17	3.63364	0.614687	3.53991e-47	3.19675	0.129066	0.00128225	4.17907	1.22542	2.27402e-42	3.88987	0.927053	8.49219e-29	2.09633	-1.09673	1.97677e-48	1.35934	-1.91791	7.48391e-273	1.57165	-1.54869	1.26098e-119	4.2675	1.26112	1.56848e-08	3.38636	0.357941	1.2963e-26	1.9925	-1.09734	5.17283e-09	2.69919	-0.418476	3.64996e-27	2.92969	-0.148317	1	1.63759	-1.45549	5.14129e-06	3.37201	0.307617	1.11084e-13	5.81004	2.76778	1.6472e-84
ENSG00000048471.13	SNX29	2.00737	-0.888266	4.9643e-49	1.12029	-1.79596	4.75755e-132	2.52005	-0.327004	2.49944e-11	2.44715	-0.418112	9.06039e-31	4.40116	1.77791	1.94099e-209	3.0451	0.257589	0.000377248	3.30899	0.509227	1.82776e-16	2.19578	-0.654505	2.94507e-16	3.19877	0.441521	8.39041e-16	3.78749	0.986162	3.10427e-07	3.09069	0.307368	4.64504e-28	2.64884	-0.169298	0.00749924	2.09056	-0.73323	0.000366875	3.0603	0.254375	0.0380335	1.53604	-1.29393	1.18828e-27
ENSG00000048544.5	MRPS10	2.18794	-0.320198	1.6081e-12	3.04286	0.597708	5.97401e-14	3.19487	0.794584	8.3752e-08	2.98982	0.581184	5.80877e-30	1.84355	-0.712076	0.0063871	2.68744	0.233065	0.00223617	3.97763	1.54388	9.27918e-13	4.32671	1.95406	1.04852e-11	2.02962	-0.516523	0.360898	2.13565	-0.348018	0.999015	1.32862	-1.28101	7.79171e-31	1.66942	-0.82642	0.000472943	1.17096	-1.32447	0.0385293	2.22117	-0.266973	0.970143	2.43871	-0.0407261	8.41315e-15
ENSG00000048545.13	GUCA1A	0.143268	0.0606743	7.22544e-07	0.125305	0.0394106	0.218899	0.182676	0.104943	2.04234e-07	0.0693276	-0.0213831	0.00145254	0.00353268	-0.0947979	6.4268e-16	0.0137304	-0.0831639	3.74375e-13	0.0041887	-0.086467	3.19395e-10	0.138564	0.0533418	0.948793	0.0611438	-0.0310134	0.285335	0	-0.089333	0.0122551	0.0172119	-0.0789667	5.94095e-06	0.100992	0.0131369	1	0.0134703	-0.0755933	0.483273	0.301092	0.220558	4.57336e-15	0.774432	0.694519	4.6214e-32
ENSG00000048649.13	RSF1	2.93186	-0.205574	4.87912e-05	3.22616	0.113904	0.0228627	3.79145	0.746679	0.0543123	3.58758	0.533425	1.56518e-06	2.8302	-0.32331	0.645658	3.01358	-0.117509	0.000673276	3.8825	0.786842	0.349267	4.10807	1.04629	0.000104841	2.80152	-0.364597	0.0615792	3.18025	0.0623974	0.667372	2.28743	-0.925691	8.6316e-39	3.0622	-0.0576763	0.0950534	2.24998	-0.879659	0.997078	3.14252	0.0246753	0.564995	2.81368	-0.308666	1.43592e-32
ENSG00000048707.13	VPS13D	0.441604	-0.0369478	0.0574312	0.35525	-0.127125	0.0111935	0.561721	0.0960461	0.893548	0.609108	0.152357	9.12897e-05	0.419365	-0.0625557	0.987428	0.467002	-0.00914771	0.9505	0.673244	0.204034	0.89379	0.646889	0.181582	0.000343032	0.418206	-0.0654981	0.630313	0.484556	0.00950031	0.999015	0.34973	-0.139705	1.71358e-15	0.453498	-0.0221394	0.282735	0.543179	0.0688501	0.0412417	0.44719	-0.0289927	0.900164	0.384051	-0.0922244	1.12845e-19
ENSG00000048740.18	CELF2	0.455286	0.0816438	0.00588549	0.663437	0.29928	4.8659e-13	0.504658	0.137155	0.000200385	0.382985	0.00216395	0.000769761	0.181508	-0.223656	6.03281e-17	0.150622	-0.257632	2.35769e-25	0.20616	-0.1802	6.23155e-06	0.31081	-0.0743164	1.91369e-05	0.242786	-0.158974	5.95104e-09	1.36573	0.99816	2.00206e-28	0.262099	-0.1325	0.000365565	0.368119	-0.0132344	0.857927	3.23264	2.88747	4.1304e-151	0.250844	-0.134881	0.0971285	1.07032	0.697484	1.14683e-23
ENSG00000048828.16	FAM120A	1.24862	-0.371977	0.0210313	1.66516	0.0831676	0.793337	2.22502	0.708473	6.01014e-05	2.00697	0.478117	3.85674e-13	1.08558	-0.561583	0.00869038	1.62575	0.0436617	0.601078	2.6399	1.08497	3.42525e-05	3.16683	1.67104	0.021719	1.21607	-0.426045	0.926739	1.55985	-0.0272149	0.813659	0.86355	-0.805292	1.42256e-22	1.31163	-0.280802	1	0.880127	-0.715467	0.997078	1.16935	-0.432223	0.00377211	1.39511	-0.193876	3.23809e-30
ENSG00000048991.16	R3HDM1	1.44627	-0.354911	0.000344656	2.11905	0.371219	5.76437e-07	2.57931	0.899549	4.63661e-08	2.30003	0.604318	3.91443e-09	1.23755	-0.595392	0.00769126	1.7593	-0.01065	0.418228	2.62114	0.87802	3.24132e-07	3.16511	1.47661	0.00827606	1.24072	-0.607072	0.000223663	1.60496	-0.166117	0.999015	0.966372	-0.893612	3.23537e-19	1.24556	-0.534181	0.214471	0.840057	-0.940468	0.416719	1.58772	-0.187564	0.993026	1.77249	0.00370287	2.77653e-20
ENSG00000049089.13	COL9A2	0.134341	-0.0546981	0.90639	0.14596	-0.0403773	0.33005	0.237355	0.0591585	0.84863	0.149743	-0.0390327	1.46674e-06	0.140462	-0.048851	0.928019	0.204974	0.0233875	0.45469	0.203845	0.0203884	0.000457989	0.467538	0.299793	0.00228116	0.15311	-0.0355698	0.549313	0.141185	-0.0434571	0.999015	0.152815	-0.0347871	7.26488e-07	0.324042	0.142908	0.000994991	0.197638	0.0137558	0.578329	0.106936	-0.0798655	0.230616	0.187297	0.0032823	0.000268437
ENSG00000049167.13	ERCC8	0.505573	-0.0740959	0.00360367	0.583298	0.0110042	0.978684	0.672359	0.110371	0.00176481	0.649317	0.0869175	4.05616e-07	0.480821	-0.103208	0.0780746	0.64814	0.084093	0.0324597	1.129	0.572855	1.0552e-06	1.10171	0.559216	0.848299	0.445876	-0.146034	0.374877	0.494659	-0.0793307	0.999015	0.329181	-0.271421	1.20833e-22	0.397213	-0.179368	0.269148	0.316644	-0.259499	0.732344	0.471135	-0.105408	0.564962	0.524528	-0.0489664	3.17666e-13
ENSG00000049192.14	ADAMTS6	0.00586512	-0.00945785	0.459804	0.00886943	-0.00592675	0.978684	0.00792511	-0.00725412	0.558832	0.0132321	-0.00139806	0.95658	0.00646963	-0.00895561	0.502265	0.0104912	-0.00443783	0.9505	0.016313	0.00190794	1	0.0126238	-0.00194291	1	0.0028557	-0.0133404	0.0210732	0.0249714	0.0106547	0.999015	0	-0.0161036	0.000260097	0.124437	0.11227	6.87524e-08	0.252498	0.241034	6.81259e-14	0.0364949	0.0228192	0.337904	0	-0.014634	0.430334
ENSG00000049239.12	H6PD	0.27355	-0.0643066	0.99044	0.30518	-0.0284228	0.951237	0.383505	0.0571703	0.153146	0.326451	-0.00630785	0.0223938	0.322708	-0.0104079	0.607773	0.369978	0.0424604	0.471204	0.380577	0.050047	0.592239	0.48438	0.161151	0.0482941	0.323508	-0.00975681	0.407896	0.261045	-0.0719242	0.742875	0.231038	-0.112425	5.94095e-14	0.536697	0.208971	0.00159586	0.348764	0.0169797	0.997078	0.321626	-0.010739	0.99959	0.283318	-0.0492597	3.66868e-18
ENSG00000049245.12	VAMP3	0.529836	-0.136592	0.0630337	0.984958	0.350821	8.11776e-13	0.751789	0.108559	0.000562071	0.76558	0.126962	0.00279909	0.50914	-0.162316	0.652453	0.637631	-0.0182758	0.950552	0.874459	0.227131	0.0129723	1.07618	0.446491	0.00385873	0.532388	-0.13977	0.494494	0.79141	0.139317	0.311437	0.42256	-0.257707	5.45017e-20	0.538577	-0.117809	1	0.460095	-0.196325	0.997078	0.674934	0.0217015	0.673821	0.798629	0.14638	8.78061e-56
ENSG00000049246.14	PER3	0.0227027	-0.0211382	0.700305	0.074467	0.0345042	0.0677897	0.0682663	0.0292479	0.373865	0.048746	0.00777192	0.573384	0.0266328	-0.0171255	0.987195	0.0482517	0.00708452	0.549769	0.0532022	0.0116283	0.469129	0.068072	0.0276625	0.497597	0.0260932	-0.0181866	0.802874	0.0390307	-0.00292321	0.999015	0.0174067	-0.0272916	0.248804	0.0283323	-0.0138654	1	0.0445027	0.0026209	0.997078	0.0694683	0.0285359	0.362338	0	-0.0424158	0.0364174
ENSG00000049247.13	UTS2	0.0876074	-0.0523041	0.824907	0.0952498	-0.0422863	0.241048	0.148797	0.0151532	0.459998	0.101332	-0.0384664	3.267e-06	0.120978	-0.0158756	0.370327	0.122189	-0.014483	0.9505	0.23161	0.0993756	0.976701	0.309939	0.18485	0.494598	0.14841	0.0152484	0.00675722	0.249801	0.11623	0.0789332	0.0820584	-0.0591163	0.00100761	0.243341	0.110453	0.00319601	0.24488	0.111118	0.0098329	0.122339	-0.0132615	0.993026	0.131647	-0.00353919	0.013488
ENSG00000049249.8	TNFRSF9	0	-0.000645038	0.99044	0	-0.000621394	0.978684	0	-0.000650674	0.652723	0	-0.000666942	0.604025	0	-0.000656988	0.987195	0.00272826	0.00239455	0.0668903	0.0043524	0.00387977	0.790748	0	-0.000619975	0.3004	0	-0.000673899	0.968222	0	-0.000594294	0.999015	0	-0.000652843	0.977869	0.00837244	0.00794859	0.115999	0	-0.00059363	0.997078	0	-0.000607141	0.993026	0	-0.000593262	0.970485
ENSG00000049323.15	LTBP1	0.319697	-0.0783411	0.00127702	0.29904	-0.0973654	0.112856	0.679755	0.3206	9.32591e-07	0.780144	0.442823	6.74771e-28	0.121092	-0.302362	1.16476e-14	0.20638	-0.206273	5.58253e-14	0.613832	0.229659	0.00295478	0.868467	0.505043	0.070053	0.243168	-0.169817	0.513529	0.0371722	-0.358581	4.0402e-06	0.165545	-0.250952	0.0017896	0.255759	-0.137957	0.82529	0.0354877	-0.359886	0.000359576	0.598357	0.214853	3.49328e-07	0.157213	-0.23648	0.000479966
ENSG00000049449.8	RCN1	0.0422846	-0.283244	8.81157e-19	0.11564	-0.195108	3.22435e-10	0.2192	-0.0893613	4.22006e-19	0.160885	-0.157936	4.58159e-36	0.152591	-0.164875	0.0193781	0.798006	0.557042	1.99442e-105	1.61433	1.35427	2.70807e-68	0.677011	0.399004	0.000299299	0.104412	-0.224501	6.52253e-10	0.294589	-0.00519473	0.999015	0.0876044	-0.236203	1.45306e-05	0.315775	0.016397	0.249333	0.392794	0.094253	0.00190071	0.343368	0.0452103	0.170537	1.03317	0.74223	7.84616e-51
ENSG00000049540.16	ELN	0	-0.000130599	1	0	-0.000125812	0.987193	0.00119878	0.00119878	0.172258	0	-0.000135034	0.944035	0	-0.000133018	1	0	-0.00013269	0.981172	0	-0.000122277	0.953433	0	-0.000125525	0.665714	0	-0.000136442	1	0	-0.000120325	0.999015	0	-0.000132179	1	0	-0.000121172	1	0	-0.000120191	0.997078	0	-0.000122926	0.993204	0	-0.000120116	0.970485
ENSG00000049541.10	RFC2	1.35782	-1.62234	1.49114e-18	2.46012	-0.394492	9.57617e-17	4.37596	1.7133	1.5385e-14	4.88653	2.33699	7.74491e-58	2.05213	-0.874301	1.82259e-06	2.33913	-0.551307	6.01306e-55	5.00112	2.23426	0.0756497	6.51164	3.89102	6.67859e-61	1.79743	-1.1896	5.68545e-11	1.52568	-1.32455	7.5132e-07	1.59246	-1.38068	1.1719e-57	1.43372	-1.42774	1.57444e-12	1.15162	-1.70184	0.126143	2.34019	-0.509645	0.0215866	0.968433	-1.88616	4.52235e-63
ENSG00000049618.22	ARID1B	1.5146	0.0570941	2.36039e-09	0.929989	-0.564657	4.44758e-20	1.89855	0.483736	1.96328e-05	1.85174	0.442574	5.13104e-08	1.32815	-0.150801	0.562056	1.34523	-0.131336	4.75503e-06	1.53594	0.0754377	6.02656e-06	1.93618	0.500706	1.07178e-08	1.41613	-0.0535503	0.015006	1.10412	-0.363513	0.532642	1.13385	-0.366222	8.39501e-37	1.40355	-0.060395	0.195851	1.09831	-0.368987	0.997078	1.34652	-0.120336	0.993026	0.791142	-0.679602	4.60821e-28
ENSG00000049656.13	CLPTM1L	0.534863	-0.600342	9.64236e-08	1.12337	0.0454506	0.459	1.48922	0.453649	0.00130759	1.91331	0.94745	3.77016e-38	0.55029	-0.594175	9.35946e-14	0.707686	-0.416756	4.53105e-26	1.20585	0.129146	1.98487e-25	2.53742	1.54075	0.000431433	0.899199	-0.208396	0.0191631	0.316071	-0.774909	8.46195e-09	0.650161	-0.479211	3.74392e-21	0.537518	-0.554296	0.00235924	0.246885	-0.844101	0.000171238	0.976498	-0.107697	0.000214586	3.05511	1.99824	3.26319e-53
ENSG00000049759.17	NEDD4L	0.191944	-0.304842	1.05909e-12	0.321648	-0.156188	0.000728256	0.529212	0.0668266	0.146756	0.482671	0.0155505	4.63521e-05	0.819238	0.392497	1.22243e-59	0.543285	0.0830406	0.0266744	0.693865	0.231646	0.41645	0.72372	0.269372	0.0756614	0.385555	-0.0959236	0.97173	0.117306	-0.356523	0.000114187	0.27357	-0.217633	1.0829e-06	0.746106	0.282883	2.51637e-06	0.124832	-0.348504	0.0277525	0.415732	-0.0551687	0.993026	0.193189	-0.279113	3.32433e-08
ENSG00000049768.14	FOXP3	0	-0.00211702	0.647227	0	-0.00203942	0.695305	0.0015101	-0.000459465	0.970299	0.00262077	0.000792594	1	0.00159038	-0.000373962	1	0	-0.00215092	0.375382	0	-0.00198212	0.511062	0.0100999	0.00864614	0.461595	0.00135016	-0.000659716	1	0	-0.00195048	0.999015	0.00187624	-5.32651e-05	0.975282	0.0181	0.0165133	0.150548	0	-0.0019483	0.997078	0	-0.00199264	0.993026	0	-0.00194709	0.970485
ENSG00000049769.12	PPP1R3F	0.11178	-0.00250053	0.718268	0.164967	0.0539671	0.0647524	0.136939	0.0254012	0.572493	0.112362	-0.00192312	0.16073	0.0966939	-0.0194531	1	0.101818	-0.0136768	0.815933	0.197845	0.0863199	0.383867	0.170521	0.0597172	0.987418	0.111481	-0.00295579	0.761161	0.0523761	-0.0625228	0.989763	0.0654877	-0.0540814	0.000353041	0.133321	0.0196701	1	0.0871361	-0.0272553	0.997078	0.102902	-0.0115483	0.993026	0.0950612	-0.0192184	0.273535
ENSG00000049860.13	HEXB	0.164487	-0.2718	2.14522e-06	0.291106	-0.127627	0.00842528	0.514093	0.113852	0.285735	0.612566	0.228725	0.00966719	0.232724	-0.200364	0.0250595	0.329416	-0.0917784	0.00513354	0.804266	0.4046	0.999023	0.971146	0.591827	0.580736	0.242374	-0.194429	0.0158473	0.441315	0.0302096	0.89996	0.212011	-0.222166	1.60167e-18	0.415243	0.0038059	0.439177	0.964187	0.559631	2.57125e-21	0.501187	0.0928679	0.0104458	1.55165	1.15377	2.54463e-108
ENSG00000049883.14	PTCD2	0.157564	-0.165082	0.00951465	0.313082	0.00580977	0.978684	0.326186	0.020627	0.00316191	0.22331	-0.0958932	1.2393e-20	0.299853	-0.00868331	0.00568149	0.421161	0.126948	7.57776e-07	0.807865	0.515356	3.48218e-06	0.716257	0.432166	0.429534	0.273672	-0.0390011	0.16006	0.226834	-0.0818752	0.999015	0.151473	-0.173863	3.28364e-09	0.344871	0.0380472	0.204777	0.189945	-0.119137	0.997078	0.275676	-0.033063	0.995487	0.15001	-0.159476	0.00019119
ENSG00000050030.13	NEXMIF	0	-0.000772256	0.78913	0	-0.000743949	0.978684	0	-0.000779005	0.84863	0	-0.00079848	0.756258	0	-0.000786563	0.778097	0	-0.000784622	0.779837	0.0062019	0.00566596	0.14874	0	-0.000742251	1	0	-0.00080681	0.713738	0	-0.000711505	0.999015	0.00197429	0.00141696	0.854243	0	-0.000716511	1	0	-0.00071071	0.997078	0.0055241	0.00499408	0.436294	0.0108927	0.0103127	0.0976747
ENSG00000050130.17	JKAMP	1.18399	-0.151806	0.0244095	1.57612	0.2694	1.47527e-05	1.44029	0.131339	3.01975e-07	1.76405	0.502938	7.62365e-11	1.09624	-0.25296	0.725429	1.14266	-0.200434	5.43635e-05	1.74748	0.438359	0.00126181	1.83843	0.546178	4.65352e-06	1.14747	-0.20058	0.280027	1.42691	0.106388	0.601663	0.883322	-0.488464	2.69263e-30	1.37387	0.0529903	0.162287	0.805677	-0.522784	0.799132	1.4907	0.174752	0.00462865	1.80783	0.491686	1.15714e-41
ENSG00000050165.17	DKK3	0	-0.000128693	1	0	-0.000123976	0.995893	0	-0.000129818	0.966851	0	-0.000133063	0.993667	0	-0.000131077	1	0	-0.000130754	0.999379	0	-0.000120492	0.924014	0.00215007	0.00215007	0.816065	0	-0.000134451	1	0	-0.000118569	0.999015	0	-0.00013025	1	0	-0.000119403	1	0	-0.000118437	0.997078	0	-0.000121132	0.99576	0	-0.000118363	0.970485
ENSG00000050327.14	ARHGEF5	0.00589322	-0.0136657	0.760125	0.0224149	0.00434738	0.978684	0.0235631	0.00582657	1	0.0151936	-0.00354923	0.482307	0.00873165	-0.0107379	0.952373	0.0179532	-0.00040265	1	0.0150602	-0.00335136	0.191546	0.0610705	0.0452169	0.789252	0.00941237	-0.0102318	0.974405	0.0250401	0.00681904	0.999015	0.017253	-0.00118081	0.236406	0.0175374	-0.000792231	1	0.0747244	0.0571213	0.0279668	0.0195585	0.00128948	0.993026	0.0386288	0.0205585	0.523126
ENSG00000050344.8	NFE2L3	0.0991006	-0.149009	2.72357e-05	0.0992765	-0.14336	2.85504e-07	0.15266	-0.0908653	2.57944e-12	0.150365	-0.0957481	3.1439e-15	0.235295	0.000859368	0.0313755	0.486353	0.281515	2.5842e-32	0.741616	0.522385	2.24211e-16	0.384681	0.158791	0.469383	0.244651	0.0116359	0.0338206	0.146118	-0.0896237	0.999015	0.142985	-0.101942	0.0026923	0.284892	0.0514142	0.45111	0.0681341	-0.16849	0.451001	0.188855	-0.0473013	0.993026	0.350909	0.117773	0.00884803
ENSG00000050393.11	MCUR1	1.29193	-0.880574	0.0156279	2.19451	0.108396	0.92195	2.86776	0.860744	3.60002e-12	2.88021	0.896422	2.60036e-19	1.36783	-0.811823	0.00516165	2.11102	0.0209836	0.9505	3.65092	1.6057	0.033507	4.82524	2.89022	3.48919e-40	1.48525	-0.697746	0.669083	1.58547	-0.513728	0.999015	1.03552	-1.17676	1.50593e-27	1.18467	-0.926506	2.41205e-05	0.91088	-1.19624	0.599169	1.79911	-0.303586	0.30718	3.85226	1.78107	3.87668e-41
ENSG00000050405.13	LIMA1	0.507485	-0.538794	5.53106e-19	0.985641	-0.012223	0.996354	1.10355	0.118066	0.479768	0.802597	-0.221358	1.11986e-34	1.23398	0.265382	1.06511e-22	1.08868	0.102298	0.0463344	1.09096	0.0966189	0.000373095	1.72727	0.772102	1.39322e-05	1.45078	0.521421	2.07513e-63	0.417283	-0.587848	1.73297e-05	0.685517	-0.347058	9.98382e-13	1.15809	0.164278	0.01704	0.218113	-0.788869	1.13382e-07	0.418636	-0.599154	4.53736e-18	0.306414	-0.699022	2.29876e-13
ENSG00000050426.15	LETMD1	2.53515	0.264532	6.01412e-24	2.25407	-0.043094	0.9251	2.86781	0.636061	4.19994e-05	2.41254	0.134034	1.2528e-10	2.0531	-0.270781	0.580598	1.79292	-0.560967	7.74657e-27	2.33796	0.0445414	4.19821e-09	3.06385	0.813373	0.652623	2.57991	0.327825	2.13018e-27	2.27883	-0.0161151	0.999015	1.7892	-0.56295	8.24165e-25	2.51593	0.225812	0.0190069	1.33721	-0.969572	0.0228469	1.81011	-0.501884	0.000178137	1.52563	-0.778295	4.98861e-33
ENSG00000050438.16	SLC4A8	0.364306	-0.0182802	0.189449	0.506546	0.133157	0.00395982	0.729634	0.387036	1.28166e-25	0.456347	0.085809	0.778752	0.287862	-0.104287	0.237408	0.288781	-0.103003	0.000512394	0.268503	-0.115809	5.12466e-10	0.512228	0.138862	0.0339959	0.327083	-0.061886	0.17707	0.450422	0.0704561	0.999015	0.299678	-0.0904712	1.3964e-12	0.150151	-0.235582	0.00153825	0.0848816	-0.299766	0.00648552	0.174434	-0.213845	2.14259e-05	0.0468873	-0.338029	8.32165e-09
ENSG00000050555.17	LAMC3	0.00201809	0.000930032	0.99044	0	-0.00124313	0.873351	0.00175579	0.000647035	1	0	-0.00133425	0.36156	0.00307778	0.00213482	0.616734	0.00123341	6.77365e-05	0.997636	0	-0.0012082	0.837423	0	-0.00124029	0.548446	0.00145821	0.000328057	1	0	-0.00118892	0.999015	0	-0.00130604	0.730911	0	-0.00119728	1	0	-0.00118759	0.997078	0.00476326	0.00371839	0.966286	0	-0.00118685	0.970485
ENSG00000050628.20	PTGER3	0	0	1000	0	0	1000	0	0	1000	0	0	1000	0	0	1000	0	0	1000	0	0	1000	0	0	1000	0	0	1000	0	0	1000	0	0	1000	0	0	1000	0	0	1000	0	0	1000	0	0	1000
ENSG00000050730.15	TNIP3	0	-0.0061763	0.586416	0.00251907	-0.00327982	0.983415	0.00146193	-0.00460769	0.159881	0.00135739	-0.00484181	0.163767	0	-0.00629072	0.477275	0.011348	0.00641073	0.123165	0.105912	0.103325	4.67438e-10	0.0158731	0.0108499	0.0519608	0	-0.00645265	0.330443	0	-0.00569043	0.999015	0	-0.00625103	0.748259	0	-0.00573047	1	0	-0.00568407	0.997078	0	-0.00581344	0.75393	0	-0.00568054	0.626419
ENSG00000050748.17	MAPK9	0.24796	-0.100995	0.481482	0.357273	0.0185734	0.894046	0.441125	0.112515	0.0666822	0.538755	0.226397	4.47346e-07	0.211511	-0.143713	0.564163	0.260837	-0.0882168	0.0121165	0.494455	0.159372	8.59132e-05	0.895969	0.588219	0.0721182	0.240272	-0.114351	0.997453	0.280884	-0.0596736	0.999015	0.175813	-0.182559	1.40974e-15	0.244492	-0.0972442	1	0.0988869	-0.243896	0.394464	0.275886	-0.0661397	0.993026	0.266835	-0.073787	1.41018e-09
ENSG00000050767.15	COL23A1	0.0120426	-0.0114481	0.99044	0.0119345	-0.011143	0.747118	0.0263885	0.00437438	0.94871	0.0258912	0.00391801	0.968316	0.0101908	-0.0137354	0.60814	0.0110995	-0.0126857	0.297111	0.00803584	-0.0148462	0.028704	0.0732517	0.0537272	0.182601	0.0372406	0.0170051	0.00146568	0.0140249	-0.008538	0.999015	0.0191408	-0.00368208	0.434281	0	-0.0229154	0.228763	0.0155088	-0.00702582	0.99895	0.0258407	0.00351442	0.993026	0	-0.0227158	0.179214
ENSG00000050820.16	BCAR1	0.0874694	-0.0404179	0.685275	0.0745784	-0.0526002	0.12561	0.162263	0.0422424	0.94871	0.219306	0.108193	0.000185855	0.0596536	-0.0723389	0.039918	0.115032	-0.0102529	0.849347	0.249244	0.128813	0.812935	0.365675	0.255363	0.889223	0.0716457	-0.0604159	0.811927	0	-0.125908	0.00258068	0.0468988	-0.0860861	0.0223619	0.0769875	-0.0482009	1	0	-0.125768	0.0237776	0.184797	0.0627526	0.0451812	0.107337	-0.0170682	2.36764e-06
ENSG00000051009.10	FAM160A2	0.268036	-0.117639	0.292599	0.352649	-0.0236412	0.978684	0.431702	0.0629852	0.761363	0.416994	0.0478274	0.00810816	0.434382	0.0666002	8.96716e-06	0.394841	0.0222334	0.580848	0.600852	0.232715	0.39489	0.54395	0.17872	0.205218	0.29093	-0.096585	0.287221	0.411285	0.0368304	0.999015	0.268211	-0.118867	2.41929e-13	0.392031	0.0174347	1	0.316197	-0.0594952	0.997078	0.335517	-0.0408408	0.993026	0.378782	0.003875	3.16829e-39
ENSG00000051108.14	HERPUD1	8.14294	0.153897	1.63446e-06	6.68286	-1.39936	1.54961e-185	7.55257	-0.500011	1.79293e-109	7.82921	-0.197793	2.58398e-67	8.80477	0.898431	1.03632e-149	8.96255	1.0726	2.05315e-277	8.5099	0.522119	2.65767e-51	7.70924	-0.310742	3.61395e-05	8.11108	0.124154	8.87153e-21	6.82297	-1.1963	2.45193e-25	7.73472	-0.298835	0.592493	7.49296	-0.520754	1.56803e-10	5.34971	-2.68677	5.44492e-49	8.38054	0.390916	2.20957e-21	9.87161	1.89089	2.38534e-162
ENSG00000051128.18	HOMER3	0.00376073	0.00077898	0.992438	0.00313966	9.21229e-05	0.999913	0.00296054	-0.000102336	1	0.00405019	0.00113474	0.99834	0	-0.0034211	0.252545	0.00452892	0.00165022	0.9505	0	-0.00314484	0.556639	0.00276479	-0.000304523	1	0.00291339	-0.000160196	1	0	-0.00309464	0.999015	0	-0.00339952	0.256101	0	-0.00311642	1	0.0596923	0.0573527	0.000941278	0	-0.00316154	0.853989	0	-0.00308927	0.970485
ENSG00000051180.16	RAD51	0.388601	-1.34497	3.96738e-27	1.88524	0.290697	3.01705e-06	3.82109	2.45298	5.55775e-141	3.89928	2.60326	6.44834e-230	0.367936	-1.39305	4.32582e-58	0.632142	-1.09425	3.17609e-144	2.69813	1.11994	2.4082e-34	4.37728	2.92543	0.0136734	0.429684	-1.35792	1.84588e-59	0.788371	-0.833908	0.015582	0.586938	-1.14038	3.78642e-17	0.406137	-1.22998	3.20072e-13	0.287374	-1.34028	1.65357e-05	0.904652	-0.731508	1.72212e-08	0.610355	-1.0126	1.54091e-26
ENSG00000051341.13	POLQ	0.135653	-0.810615	2.20452e-29	0.484842	-0.410779	2.70838e-16	1.68148	0.898002	4.031e-17	2.54893	1.9073	6.97327e-267	0.200838	-0.752582	1.00848e-27	0.392648	-0.5363	6.48099e-44	1.92715	1.08658	0.000926594	2.43983	1.65762	3.65532e-10	0.225747	-0.74332	2.3026e-29	0.337212	-0.542521	0.015472	0.278096	-0.6618	2.34593e-05	0.191261	-0.695333	8.82432e-08	0.183623	-0.697438	0.0667476	0.489141	-0.396905	0.000711971	0.496589	-0.380294	9.31925e-08
ENSG00000051382.8	PIK3CB	0.0263399	-0.0658288	0.00887342	0.0409598	-0.0479194	0.0347921	0.0989011	0.0141313	0.284156	0.121406	0.0400874	0.070542	0.0764694	-0.01087	0.621409	0.0791395	-0.00785824	0.888529	0.135849	0.0511789	0.205834	0.249287	0.172502	0.161505	0.0719172	-0.0163826	0.880733	0.0404154	-0.0463816	0.999015	0.0491916	-0.0411778	0.0108167	0.0967477	0.0107994	0.954056	0.0732526	-0.013079	0.997078	0.0906653	0.00465653	0.993026	0.114498	0.0286678	4.4567e-05
ENSG00000051523.10	CYBA	10.0672	0.0746131	9.03733e-18	8.51457	-1.57386	0	9.42417	-0.638454	2.51313e-169	9.62207	-0.429276	4.27227e-61	10.2982	0.334792	2.19389e-18	10.7052	0.788962	0	10.1548	0.160116	5.92142e-100	9.34141	-0.695861	4.08385e-06	10.4097	0.471609	3.80382e-69	10.5223	0.530024	1.33539e-15	10.2521	0.281369	0.262742	9.68207	-0.323958	6.42968e-45	10.1167	0.11875	0.141361	10.9625	0.9974	6.46549e-240	10.4271	0.43276	5.30179e-16
ENSG00000051596.9	THOC3	1.52871	-0.935692	0.0565105	2.50603	0.134521	0.894143	3.75077	1.52239	1.68703e-15	3.61455	1.40548	4.68657e-21	1.46614	-1.02314	6.0541e-11	2.07648	-0.338325	6.27471e-15	4.02666	1.69724	0.00450375	4.9368	2.70483	2.32056e-18	1.58673	-0.910864	4.41545e-06	2.17592	-0.205991	0.744569	1.28855	-1.21446	1.01311e-35	1.42134	-0.977755	4.12899e-05	1.39307	-0.998461	0.997078	2.08985	-0.299575	0.940303	1.96538	-0.418689	1.71926e-23
ENSG00000051620.10	HEBP2	0.553206	-0.119462	4.48298e-08	0.763795	0.10813	0.0388293	1.07177	0.455051	1.93501e-06	0.980032	0.362057	1.56124e-07	0.287494	-0.41945	1.82374e-10	0.383006	-0.311641	1.21111e-19	1.00494	0.353515	1.53676e-06	1.84262	1.24877	2.64926e-06	0.368019	-0.337682	0.00235738	0.39549	-0.269945	0.566749	0.25608	-0.451785	9.04648e-13	0.5923	-0.070929	0.56307	0.710987	0.0498266	8.93324e-06	0.495773	-0.171923	0.776406	1.61772	0.967377	4.94516e-28
ENSG00000051825.14	MPHOSPH9	0.492948	-0.738506	3.23132e-14	0.915658	-0.263385	2.34943e-05	1.69967	0.59438	0.000719843	2.77305	1.83036	5.21963e-207	0.618855	-0.611088	1.79742e-10	0.828764	-0.374923	9.11155e-20	1.66276	0.513657	1.14693e-09	2.22773	1.12477	9.64087e-12	0.662782	-0.576324	1.59268e-08	0.704055	-0.466405	0.347692	0.664714	-0.556164	7.21042e-17	0.69875	-0.475103	0.143061	0.480333	-0.692424	0.494875	0.991254	-0.179054	0.789086	0.783556	-0.385143	4.38382e-14
ENSG00000052126.14	PLEKHA5	0.00584143	-0.00699053	0.993253	0.00610041	-0.00645978	0.913782	0.0238297	0.0129135	0.546723	0.020843	0.0098385	0.634944	0.0199523	0.00869353	0.0611225	0.00612297	-0.00678773	0.688825	0.0216173	0.00970673	0.921298	0.0309885	0.0198749	1	0.00423957	-0.00914467	0.570349	0	-0.0123622	0.999015	0.00756652	-0.00515406	0.978013	0	-0.0124492	0.560835	0	-0.0123484	0.997078	0	-0.0126294	0.223379	0	-0.0123407	0.427433
ENSG00000052344.15	PRSS8	0	0	1000	0	0	1000	0	0	1000	0	0	1000	0	0	1000	0	0	1000	0	0	1000	0	0	1000	0	0	1000	0	0	1000	0	0	1000	0	0	1000	0	0	1000	0	0	1000	0	0	1000
ENSG00000052723.11	SIKE1	1.07428	-0.296475	0.023382	1.75628	0.437281	1.88299e-13	1.70172	0.397323	0.0123456	1.53352	0.215907	6.25961e-18	1.03382	-0.347308	0.99321	1.42997	0.0964056	0.148207	2.29221	0.977095	0.00132118	2.55999	1.28623	0.629781	1.01267	-0.380556	0.0604034	1.38804	0.0449149	0.262801	0.712775	-0.70263	3.66444e-24	0.93675	-0.41547	0.0718283	0.802182	-0.548369	0.997078	1.25688	-0.0899456	0.993026	1.47266	0.130466	4.10344e-15
ENSG00000052749.13	RRP12	0.335565	-0.282537	0.000356114	0.505892	-0.091642	0.0606249	0.425448	-0.185245	1.60009e-29	0.151688	-0.501318	7.55139e-134	0.521487	-0.0794148	0.375973	1.67133	1.20619	5.94346e-236	1.96581	1.4149	4.14538e-57	1.13228	0.570993	0.00947234	0.378935	-0.245323	6.87428e-05	0.57915	-0.0133825	0.999015	0.265159	-0.364359	9.93501e-12	0.476816	-0.117944	1	0.406176	-0.188519	0.998785	0.40711	-0.191843	0.0531596	0.379527	-0.21537	2.07378e-05
ENSG00000052795.12	FNIP2	0	-0.0057944	0.422711	0	-0.005582	0.283321	0.0176389	0.0137323	0.0903772	0.00278031	-0.00282816	0.360854	0.00142245	-0.00430766	0.998926	0	-0.00588718	0.0696721	0.0103577	0.00524499	0.871831	0.0408758	0.0376581	0.0474387	0.00123503	-0.00463398	0.974458	0	-0.00533857	0.999015	0	-0.00586451	0.550747	0	-0.00537613	1	0	-0.00533261	0.997078	0.00477535	-0.000508443	0.993587	0	-0.0053293	0.713483
ENSG00000052802.12	MSMO1	0.796546	-0.395148	0.000583575	1.20854	0.0560307	0.953962	1.19424	0.0427975	5.22901e-11	0.997643	-0.17979	1.18668e-26	1.28177	0.141304	6.02126e-12	1.45542	0.335078	2.29144e-12	1.74796	0.61015	0.000222512	1.88104	0.767087	0.37403	1.03259	-0.141494	0.0837994	1.62288	0.473607	3.39468e-05	0.844293	-0.346759	1.38142e-26	0.703534	-0.461577	0.000552782	0.735575	-0.425395	0.997078	1.32406	0.174383	0.0103119	1.06094	-0.0958771	6.76877e-08
ENSG00000052841.14	TTC17	1.91008	-0.18648	0.905586	1.36411	-0.758343	6.23098e-29	2.07401	-0.006166	3.10202e-06	2.06175	-0.0202713	1.97306e-13	2.336	0.287383	1.6633e-13	2.53668	0.511013	5.50568e-19	2.8415	0.784923	2.32087e-12	2.13553	0.0591825	1.63061e-10	2.17046	0.104491	1.93214e-08	2.06598	-0.0137696	0.999015	1.74374	-0.373972	3.83397e-40	1.89309	-0.190366	0.0848951	1.57008	-0.515896	0.771815	1.89078	-0.195514	0.579443	1.85143	-0.230865	1.15308e-49
ENSG00000053108.16	FSTL4	0.00210879	0.00141693	0.8939	0	-0.000870213	0.953962	0	-0.000911218	0.589609	0.00400477	0.003622	0.172128	0	-0.00092006	0.85558	0	-0.000917789	0.717868	0	-0.000845763	0.87433	0.00265187	0.00193621	1	0	-0.000943743	0.79597	0	-0.000832263	0.999015	0	-0.000914255	0.876031	0	-0.000838118	1	0	-0.000831333	0.997078	0	-0.000850253	0.993026	0	-0.000830817	0.970485
ENSG00000053254.15	FOXN3	1.35449	-0.950139	2.40513e-29	1.39228	-0.875253	1.11759e-35	2.45687	0.265082	0.105008	2.43987	0.252378	4.71669e-09	2.6429	0.476134	1.00543e-37	2.15102	-0.0749082	0.109866	2.36697	0.153436	3.19379e-05	2.88123	0.70135	0.00505668	2.38304	0.189676	1.03445e-14	2.72723	0.51619	0.000601722	1.931	-0.319636	2.70095e-31	1.60594	-0.624858	0.000415306	1.45779	-0.769816	0.409534	2.87627	0.681695	7.58904e-16	2.30527	0.0882853	3.69692e-37
ENSG00000053328.8	METTL24	0	-0.000465606	0.992365	0	-0.000448539	0.978684	0.00154076	0.00124041	0.692493	0	-0.000481417	0.715539	0	-0.000474232	0.987195	0	-0.000473061	0.926493	0	-0.000435937	0.792323	0.0049745	0.00481317	0.433308	0	-0.000486439	0.975119	0	-0.000428978	0.999015	0	-0.00047124	0.989453	0	-0.000431996	1	0	-0.000428499	0.997078	0	-0.000438251	0.993026	0	-0.000428233	0.970485
ENSG00000053371.12	AKR7A2	2.5101	-1.20063	4.71774e-07	2.89144	-0.752426	3.03006e-33	4.7063	1.22642	7.98415e-11	5.51255	2.17431	5.94615e-89	2.89233	-0.794529	0.00493298	2.92635	-0.754541	1.02205e-68	4.70848	1.14057	0.000245059	5.85885	2.38742	3.4466e-16	3.34759	-0.291653	1.60847e-08	2.86568	-0.745731	0.287831	2.39091	-1.34789	1.81822e-50	3.4829	-0.120885	0.0291654	1.80925	-1.81462	0.0297178	3.57485	-0.0274028	0.475143	3.07138	-0.536275	2.37703e-47
ENSG00000053372.4	MRTO4	1.40478	-1.03295	3.07074e-09	2.21472	-0.136594	9.41146e-14	2.64004	0.329031	1.77886e-70	1.35606	-1.12346	0	1.96726	-0.42173	4.07266e-05	4.86317	2.81664	0	6.30699	4.08297	1.32234e-293	5.01755	2.8278	4.52845e-28	1.60883	-0.844615	3.1038e-13	1.42258	-0.933651	0.000872815	1.10738	-1.37663	6.26679e-23	1.49363	-0.867683	0.000165471	1.14971	-1.20891	0.320146	1.91201	-0.446957	0.0111349	1.53269	-0.8206	7.17101e-29
ENSG00000053438.8	NNAT	0.0139139	-0.0143894	0.99044	0.0442535	0.0182966	0.534338	0.0705374	0.048331	0.000216279	0.0732073	0.0525768	2.13254e-06	0.00143641	-0.028639	0.000818032	0.0109656	-0.0179156	0.0825046	0.0172518	-0.0100339	0.0195543	0.0481504	0.0223758	0.531598	0.0100327	-0.0194946	0.382477	0.0137103	-0.0134638	0.999015	0.00891417	-0.0201311	0.818346	0.0174385	-0.00975254	1	0	-0.0273317	0.659521	0	-0.0279537	0.0188839	0	-0.0273147	0.119853
ENSG00000053501.12	USE1	2.20889	-0.103004	0.00416756	1.93455	-0.390018	1.96215e-07	2.34645	0.0487707	1.62855e-08	2.18705	-0.13135	8.27637e-34	2.4904	0.210559	7.6971e-11	2.77112	0.523863	3.00809e-19	3.17713	0.901009	2.27837e-20	2.57193	0.284919	8.57222e-07	2.28197	-0.023608	0.038552	2.78618	0.490313	0.00843936	1.79931	-0.560361	1.64036e-25	2.46015	0.160925	0.10096	1.69077	-0.619446	0.685048	2.33295	0.0315276	0.672702	1.81335	-0.495014	8.08572e-37
ENSG00000053524.12	MCF2L2	0	-0.0106956	0.0322258	0.0176581	0.00841313	0.711292	0.0160191	0.00699042	0.94871	0.00902685	-0.000789464	0.90885	0.0136823	0.00443956	0.618094	0.00780215	-0.00214485	0.985194	0.00436133	-0.00552116	0.522723	0.0257684	0.0169708	0.944989	0.00534491	-0.00503012	0.974405	0	-0.00985421	0.999015	0.00181513	-0.0088037	0.592493	0.0278959	0.0185542	0.576211	0	-0.00984319	0.997078	0.00504936	-0.00483791	0.993026	0.017834	0.00821031	0.970485
ENSG00000053702.14	NRIP2	0.0043414	-0.0026599	0.994206	0.00873786	0.00209761	0.978684	0.0114008	0.00515207	0.964735	0.00421614	-0.00289273	0.443752	0.00345316	-0.0037046	0.993632	0.00810741	0.00150752	0.969084	0.0054001	-0.00139977	0.656055	0.0299794	0.0245564	0.240006	0.00406756	-0.0030937	1	0	-0.00685164	0.999015	0	-0.00752664	0.177691	0.00842422	0.00170008	1	0.0168126	0.0101803	0.997078	0.00883291	0.00214794	0.993026	0	-0.00683974	0.694942
ENSG00000053747.15	LAMA3	0	-0.00104694	0.910688	0	-0.00100857	0.935715	0	-0.00105609	0.489551	0.00510324	0.00472317	0.0503395	0	-0.00106634	0.870364	0	-0.00106371	0.687328	0	-0.00098023	0.726203	0	-0.00100626	0.333288	0	-0.00109379	0.806273	0.0246762	0.0240503	0.0461925	0	-0.00105961	0.909263	0	-0.00097137	1	0	-0.000963505	0.997078	0	-0.000985434	0.993026	0	-0.000962907	0.970485
ENSG00000053770.11	AP5M1	0.788093	-0.213479	0.490286	1.22926	0.261957	6.83358e-07	1.30037	0.353232	0.00133459	1.19069	0.237286	4.28945e-09	0.752384	-0.257452	0.394828	0.998358	0.0181573	0.109268	1.3108	0.3386	0.00158922	1.66091	0.717844	1.1105e-07	0.821767	-0.184323	1	0.796976	-0.187681	0.999015	0.585289	-0.441904	4.0269e-27	0.790508	-0.195604	0.767663	0.692157	-0.29361	0.997078	0.833082	-0.154345	0.668078	1.17888	0.199113	1.23161e-30
ENSG00000053900.10	ANAPC4	0.371107	-0.295727	0.00915013	0.725769	0.0910375	0.0633722	0.858799	0.242976	0.807573	0.904377	0.300903	1.50481e-07	0.456947	-0.205008	0.987195	0.621842	-0.0201652	0.996265	1.15841	0.534167	0.026413	1.34901	0.749927	0.331147	0.485403	-0.177575	0.903916	0.656999	0.0173532	0.985594	0.336064	-0.338329	6.63859e-14	0.416512	-0.228028	0.74007	0.576829	-0.0638464	0.0527532	0.412261	-0.235732	0.0141869	0.473653	-0.168216	3.31852e-14
ENSG00000053918.15	KCNQ1	0.0645367	-0.0150936	0.598392	0.0303178	-0.0508106	0.00556816	0.0780623	-0.000213502	0.987203	0.133071	0.062361	6.87413e-06	0.038344	-0.0447264	0.00238386	0.0502185	-0.0313416	0.0529353	0.0292595	-0.0504733	0.0140752	0.058317	-0.0210847	0.0727695	0.10686	0.0328824	0.0185278	0.0782177	-3.74672e-05	0.999015	0.0676881	-0.0117669	0.277702	0.132279	0.0551511	0.0865287	0.300049	0.224587	2.04905e-06	0.0925007	0.0147537	0.993026	0.0222569	-0.0566677	0.0501867
ENSG00000054116.11	TRAPPC3	2.86751	-0.36607	1.20862e-11	4.21026	1.07059	4.81275e-49	4.05332	0.946858	7.77863e-06	3.38984	0.21573	1.41695e-78	2.54407	-0.735317	0.000130935	3.46628	0.297436	0.00224276	4.49222	1.33098	3.60754e-06	5.02088	1.92541	1.36629e-12	2.74917	-0.518478	0.0798239	3.28126	0.0821633	0.0363996	1.86103	-1.49131	3.1011e-44	2.31484	-0.903843	6.5769e-07	1.96148	-1.25433	0.614465	3.24129	0.0425448	0.359367	3.97532	0.784376	3.95036e-25
ENSG00000054118.13	THRAP3	6.16538	0.325523	1.1818e-101	6.51858	0.687964	3.94474e-10	7.07708	1.34027	9.13166e-06	7.49965	1.8545	2.84413e-96	4.7534	-1.25079	2.90902e-57	5.39929	-0.525672	2.18886e-100	6.93564	1.09828	0.638311	7.40572	1.62457	0.405268	5.26934	-0.689918	3.6803e-22	5.0883	-0.79194	0.0341836	4.40879	-1.62666	8.66505e-39	4.71134	-1.18233	1.15161e-12	3.86977	-2.02493	0.624583	5.37477	-0.512385	5.73775e-09	4.41664	-1.47026	1.47013e-57
ENSG00000054148.17	PHPT1	2.15346	-1.34455	6.29822e-21	2.65842	-0.760035	5.73392e-31	3.8806	0.56064	1.35951e-26	3.96083	0.665938	5.98361e-36	3.06107	-0.352329	0.00184553	4.36381	1.10487	9.92086e-82	5.00918	1.683	2.51206e-08	5.43181	2.17465	1.27282e-09	3.21706	-0.182092	1.26199e-09	2.81318	-0.57	0.623294	2.05789	-1.46724	1.72983e-25	3.22866	-0.14987	0.269643	1.85194	-1.54271	0.20875	2.99473	-0.394302	0.229958	4.47336	1.11103	2.86803e-34
ENSG00000054179.11	ENTPD2	0	-0.000617523	0.991611	0	-0.000594888	0.978684	0.00177952	0.00135216	0.827866	0	-0.000638493	0.657838	0	-0.000628963	0.987195	0	-0.000627411	0.89526	0.00451112	0.00406904	0.900226	0.00464957	0.00432352	0.881529	0	-0.000645153	0.974405	0	-0.000568944	0.999015	0	-0.000624995	0.989086	0	-0.000572947	1	0	-0.000568309	0.997078	0	-0.000581243	0.993026	0	-0.000567956	0.970485
ENSG00000054219.10	LY75	0.993415	-0.664865	8.11162e-28	0.791061	-0.854979	4.01651e-46	1.09545	-0.557429	4.49882e-54	1.07024	-0.60004	2.26933e-76	2.24005	0.719879	2.07835e-56	2.81487	1.36069	1.82107e-155	3.45855	1.917	4.2531e-110	1.55096	-0.0494099	4.18066e-11	1.44241	-0.178492	2.69616e-05	1.67782	0.08124	0.999015	1.27084	-0.363966	8.8114e-17	2.41699	0.836389	2.1075e-14	1.21518	-0.387323	0.804541	1.87021	0.282237	0.00865425	1.41265	-0.187248	4.0019e-11
ENSG00000054267.21	ARID4B	3.9502	-0.858852	2.02596e-16	5.08064	0.370836	0.0031995	5.22643	0.550129	8.23806e-14	4.94699	0.245979	7.07264e-26	5.81598	1.21615	9.96017e-151	5.34873	0.690814	1.51676e-22	5.4486	0.73948	0.00293784	4.8796	0.157392	5.97616e-40	4.4675	-0.302643	1.20829e-07	5.06224	0.336016	0.110103	3.8336	-0.999084	9.07201e-11	4.34978	-0.388943	0.106777	3.31148	-1.43716	0.000234855	3.33932	-1.44104	1.11306e-41	1.98724	-2.77636	1.46506e-87
ENSG00000054277.13	OPN3	0.0269068	-0.0479671	0.0135763	0.0643726	-0.00649692	0.993312	0.0682667	-0.00248106	0.332965	0.0785726	0.00918134	0.795702	0.0289866	-0.0465249	0.00877451	0.0613184	-0.0102664	0.503837	0.158581	0.0907362	0.11895	0.115136	0.0472017	0.929004	0.0290519	-0.0476475	0.00256452	0.120846	0.0510351	0.86854	0.0429995	-0.0306267	0.0758605	0.0803189	0.0100215	0.980883	0.677711	0.614855	9.75147e-33	0.104461	0.0351696	0.361188	0.337726	0.27042	7.94723e-21
ENSG00000054282.15	SDCCAG8	1.71426	-0.154404	0.0914491	1.58303	-0.287836	3.74031e-05	2.20615	0.390191	0.0719859	2.09335	0.271625	0.000217905	1.84612	-0.00949143	0.00147878	1.73387	-0.13495	0.0228432	2.33432	0.494198	0.000334588	2.27932	0.449166	4.57462e-06	1.76799	-0.0995496	0.0514059	2.08839	0.237012	0.273511	1.50399	-0.390429	9.90782e-30	1.97103	0.118871	0.0444633	1.40621	-0.454029	0.997078	1.79445	-0.0622834	0.993026	1.49857	-0.360281	5.01871e-44
ENSG00000054356.13	PTPRN	0.00818178	0.00233419	0.991242	0	-0.00642364	0.1884	0.00165275	-0.00489196	0.413902	0.00132452	-0.00538766	0.200935	0.0120364	0.00669714	0.488612	0.0118996	0.00652774	0.52757	0.0150099	0.00921961	0.656026	0.00276174	-0.00348836	0.830366	0.00294434	-0.00358187	0.796526	0.0134569	0.0074981	0.999015	0	-0.00674875	0.034548	0.0392779	0.0339104	0.0145134	0	-0.00613664	0.997078	0.0140173	0.00824055	0.821084	0	-0.00613283	0.816942
ENSG00000054392.12	HHAT	0.0779139	0.0449269	0.00013312	0.00999215	-0.0287135	0.0232216	0.0444109	0.00813465	0.8315	0.0440701	0.0079503	0.704545	0.0144675	-0.0253429	0.013493	0.0161778	-0.0233684	0.0270604	0.0249758	-0.0124711	0.826879	0.0261679	-0.0115416	0.833263	0.0353803	-0.00195573	0.991305	0.0286358	-0.00856175	0.999015	0.0235791	-0.0150364	0.112104	0.0960362	0.0601841	0.0644532	0.0913649	0.0549667	0.473949	0.0524429	0.0159086	0.993026	0.0799983	0.04343	2.29866e-06
ENSG00000054523.17	KIF1B	0.012382	-0.0200671	0.595576	0.0392379	0.00913437	0.820062	0.0555991	0.027724	0.448423	0.0383651	0.00881096	1	0.0163464	-0.0159962	0.993115	0.0206264	-0.011172	0.745013	0.0753477	0.0460769	0.999545	0.0812599	0.053553	0.899293	0.0163479	-0.0164061	0.974405	0.0627295	0.03255	0.583041	0.0115179	-0.0212722	0.507046	0	-0.0312588	0.157759	0.0497253	0.0193457	0.295386	0.0145109	-0.0166834	0.993026	0.0949634	0.0651129	0.000826291
ENSG00000054598.6	FOXC1	0.00648575	0.0015814	0.949261	0.00359617	-0.00153938	0.978684	0.00614274	0.0012145	1	0.00537148	0.000367449	0.976566	0	-0.00565766	0.144895	0.0122879	0.00809297	0.111845	0.0100829	0.00518633	0.999023	0.0119514	0.00729999	1	0.00134738	-0.00425446	0.791161	0	-0.00511777	0.999015	0.00567851	0.000701588	0.812247	0	-0.00515378	0.929	0	-0.00511205	0.997078	0	-0.0052284	0.653437	0	-0.00510888	0.833256
ENSG00000054611.13	TBC1D22A	2.37602	-0.651595	1.42454e-05	1.86553	-1.1688	9.28599e-57	2.95094	-0.0191841	1.01346e-27	2.97036	0.00243094	1.26751e-35	3.60698	0.715827	1.60284e-65	3.71082	0.830138	3.98819e-43	4.18747	1.25602	4.25471e-27	3.43666	0.495384	1.1395e-10	3.00301	0.0399797	1.7354e-06	3.2937	0.329942	0.0885768	2.35244	-0.685736	8.25599e-22	3.21259	0.249456	0.0120645	2.17083	-0.807435	0.997078	2.67895	-0.299581	0.186767	1.64072	-1.34339	1.94279e-40
ENSG00000054654.16	SYNE2	6.93297	1.16247	8.93395e-153	6.12311	0.261436	0.000722589	7.33539	1.61926	2.12309e-90	7.78822	2.17491	0	4.8138	-1.19088	2.48662e-91	3.86012	-2.25406	0	5.04058	-0.861091	5.99401e-97	6.26919	0.415325	1.18623e-42	6.20877	0.381995	3.13312e-32	4.75952	-1.13227	1.52478e-09	5.27928	-0.665016	4.10975e-19	3.353	-2.57608	1.29467e-82	1.28961	-4.64461	8.97179e-90	5.84593	-0.0316155	0.00686523	4.49093	-1.4021	2.65821e-44
ENSG00000054690.13	PLEKHH1	0.00158956	-0.00147052	1	0.0025348	-0.000414709	0.999913	0.0045357	0.00178653	0.999876	0.00253173	-0.000448609	0.958195	0.0037392	0.000911254	0.987195	0.00306159	0.000151509	1	0.00521831	0.00236141	0.999023	0.00232083	-0.000640049	0.637108	0.0040588	0.0013021	0.865335	0	-0.00296622	0.999015	0.00163773	-0.00143467	0.996573	0	-0.00298709	1	0	-0.0029629	0.997078	0	-0.00303033	0.901296	0	-0.00296106	0.970485
ENSG00000054793.13	ATP9A	0.0135887	0.00689731	0.106514	0.00643298	-0.00094021	0.990703	0.00948764	0.00240583	1	0.00920046	0.00213928	1	0	-0.00820328	0.0625681	0.00777021	0.000503265	0.995703	0	-0.00754085	0.0374018	0.0283597	0.0222501	0.617057	0.00510805	-0.00254268	1	0	-0.00742048	0.999015	0.00189357	-0.00604286	0.926826	0	-0.00747269	0.799575	0	-0.00741219	0.997078	0.00429528	-0.00313253	0.993026	0.0251679	0.0180614	0.509928
ENSG00000054796.12	SPO11	0	-0.0010847	0.824286	0	-0.00104494	0.914383	0.00320724	0.00246553	0.722151	0	-0.00112153	0.420395	0	-0.00110479	0.781015	0	-0.00110206	0.645709	0	-0.00101558	0.860021	0	-0.00104255	0.575259	0.00513801	0.00477297	0.00996269	0	-0.000999366	0.999015	0	-0.00109782	0.799533	0	-0.0010064	1	0	-0.000998249	0.997078	0	-0.00102097	0.993026	0	-0.00099763	0.970485
ENSG00000054965.10	FAM168A	0.128306	-0.209529	6.16131e-07	0.156861	-0.171583	1.89032e-07	0.332015	0.0147345	0.000178762	0.542872	0.254984	1.80793e-13	0.262625	-0.0628853	0.440263	0.265686	-0.0593081	0.0961034	0.640229	0.331188	2.6777e-05	0.549275	0.243798	0.041531	0.256735	-0.0712745	0.2865	0.349211	0.03089	0.999015	0.19511	-0.137673	4.83552e-13	0.389231	0.0719621	0.117695	0.150085	-0.170778	0.944331	0.477479	0.164397	4.58909e-06	0.381386	0.0633965	2.62428e-11
ENSG00000054967.12	RELT	0.80746	-0.963889	2.43892e-52	0.689821	-1.05325	1.98323e-68	1.51824	-0.183423	4.59953e-24	1.55167	-0.149972	1.47963e-32	2.37258	0.772227	1.37756e-73	2.72656	1.16604	8.89283e-109	3.35187	1.7187	9.13949e-59	1.87144	0.198755	2.59385e-10	1.39404	-0.332731	3.39469e-07	1.6118	-0.0726804	0.999015	1.27609	-0.453691	1.39362e-16	1.52135	-0.165526	0.797161	1.28512	-0.403399	0.910148	2.28039	0.618163	7.24124e-13	1.44775	-0.238564	2.7905e-08
ENSG00000054983.16	GALC	0.113726	-0.09627	0.00882133	0.159753	-0.0439551	0.469272	0.205273	0.00449596	0.0878981	0.284515	0.0947576	0.000696168	0.192881	-0.00934729	0.280805	0.25707	0.0624319	0.0154054	0.347584	0.150777	0.744929	0.280126	0.083443	0.0160045	0.141524	-0.0686241	0.304884	0.169452	-0.0322066	0.999015	0.123134	-0.0869587	0.000291924	0.175581	-0.0261763	0.84387	0.210986	0.00988702	0.997078	0.222319	0.0218489	0.651616	0.307846	0.1079	5.80539e-15
ENSG00000055044.10	NOP58	3.19144	-1.29177	6.14176e-10	5.2205	0.906284	9.22349e-21	5.52183	1.28343	3.76049e-21	4.31293	-0.0597824	1.21662e-282	3.91083	-0.509501	0.001262	6.13897	1.98259	9.40775e-292	7.20901	2.92932	3.30514e-164	6.43093	2.18428	0.00814256	3.46584	-1.03414	1.74297e-17	3.65416	-0.721073	0.0947525	2.65361	-1.90632	1.33618e-29	3.56888	-0.813209	1.10749e-05	2.53232	-1.85624	0.432933	3.70631	-0.682655	1.97582e-07	3.50832	-0.867412	7.97675e-44
ENSG00000055070.16	SZRD1	2.12666	-0.743624	0.995014	3.03168	0.242918	0.191379	3.31907	0.573336	3.05574e-38	3.3966	0.675871	1.50061e-44	2.51302	-0.324411	5.03348e-05	3.21249	0.458321	3.91864e-11	5.43048	2.70726	3.01856e-117	4.80779	2.12065	0.000559057	2.12155	-0.782769	8.01384e-05	2.74899	-0.0542546	0.589149	1.49956	-1.45095	1.64227e-33	1.85878	-0.963412	7.30655e-05	2.00434	-0.808212	0.585434	2.66718	-0.140148	0.434533	2.0852	-0.725887	1.82386e-27
ENSG00000055118.14	KCNH2	0.0496474	0.0354027	6.77149e-05	0.0122093	-0.00557744	0.978684	0.0305162	0.0144785	0.106879	0.0135275	-0.00448657	0.863768	0.00506497	-0.0139033	0.0748155	0.00676337	-0.0119703	0.146115	0.00471152	-0.0131447	0.544292	0.0131772	-0.00454112	0.994449	0.0206981	0.00370927	0.974405	0.0133643	-0.00416336	0.999015	0.0115788	-0.00656177	0.742584	0.018284	0.000829679	1	0.0156426	-0.00185165	0.997078	0.0104681	-0.00725275	0.993026	0.0424386	0.025266	0.415989
ENSG00000055130.15	CUL1	0.993106	-0.535814	0.0119686	1.12838	-0.372791	4.36242e-09	1.90828	0.475249	0.0983649	1.71548	0.2678	3.38142e-18	1.30691	-0.19407	0.00166781	1.81109	0.370027	2.90895e-14	3.24651	1.81972	2.45925e-41	2.87439	1.47452	0.649961	1.04915	-0.495367	0.00830299	1.26921	-0.213772	0.999015	0.737903	-0.82649	5.94179e-19	1.01287	-0.476955	0.157898	0.980804	-0.505568	0.997078	1.65267	0.17874	0.00157571	1.33476	-0.147068	8.13052e-26
ENSG00000055147.18	FAM114A2	0.775401	-0.110886	0.000342666	1.2642	0.41128	2.82303e-13	1.19149	0.349956	0.0190445	0.898061	0.0248913	4.67747e-11	0.731076	-0.162614	0.762893	0.852582	-0.0263809	0.577182	1.17183	0.304573	0.0001073	1.41644	0.571343	0.0923465	0.728548	-0.169706	0.77245	0.894231	0.0182973	0.999015	0.485743	-0.43479	1.17469e-18	0.80453	-0.0731452	0.929672	0.607175	-0.272393	0.997078	0.799025	-0.0799053	0.648565	1.24715	0.375405	1.04233e-31
ENSG00000055163.19	CYFIP2	2.81739	-0.721994	0.0956183	2.67118	-0.850499	1.12064e-35	3.72976	0.284337	1.19496e-19	3.87516	0.456857	3.42615e-27	3.7258	0.282653	4.79687e-33	4.03042	0.622492	3.63212e-21	4.31956	0.871499	0.00779436	4.57437	1.16412	7.31528e-07	3.39369	-0.0918292	2.6572e-07	3.59067	0.118696	0.133004	2.38877	-1.20804	4.33619e-26	3.70824	0.239552	0.000959448	2.57612	-0.908759	0.999021	3.82039	0.359166	6.83608e-06	2.10321	-1.38677	1.26572e-39
ENSG00000055208.18	TAB2	0.460946	-0.114141	0.304754	0.633308	0.0727385	0.21469	0.737076	0.191337	0.0383522	0.702349	0.156614	0.0322402	0.42703	-0.154264	0.987195	0.580119	0.0172552	0.913915	0.968958	0.416471	0.00982064	1.01229	0.473352	0.191875	0.450033	-0.131792	0.538328	0.554446	-0.0103778	0.944601	0.2829	-0.313792	2.41208e-16	0.569142	0.00455117	0.0627068	0.242401	-0.326341	0.501001	0.520218	-0.0460498	0.993026	0.44147	-0.124688	3.41398e-11
ENSG00000055211.12	GINM1	2.17603	-0.216317	0.00424104	2.30158	-0.0753152	0.623732	2.7206	0.38621	6.42777e-10	3.46166	1.23892	5.29959e-40	1.96254	-0.459581	0.0230807	2.11949	-0.282983	3.35402e-09	3.5595	1.22267	1.3907e-11	3.38651	1.0722	0.14149	2.09786	-0.315853	0.739895	1.94738	-0.431086	0.633857	1.66639	-0.786472	2.84498e-24	2.84652	0.48377	1.40794e-07	1.64216	-0.739668	0.997078	1.45118	-0.954293	3.31798e-19	1.13551	-1.25193	4.89058e-38
ENSG00000055332.16	EIF2AK2	1.03091	-0.370745	0.0203389	1.39399	0.0276968	0.978684	1.68912	0.356565	0.000670149	1.50552	0.156608	1.63645e-17	1.07859	-0.324176	0.91847	1.3471	-0.0232157	0.927101	2.5414	1.20894	3.91836e-14	2.66345	1.37012	0.0240252	1.09301	-0.31595	0.951546	1.22921	-0.140553	0.999015	0.858657	-0.567049	3.78267e-27	1.32776	-0.04094	0.387107	1.19384	-0.176218	0.148479	1.38774	0.0205859	0.431267	1.66146	0.29711	1.30484e-39
ENSG00000055483.19	USP36	0.510101	-0.410739	3.75787e-06	0.73919	-0.15286	0.019716	0.819544	-0.0708778	2.13711e-22	0.456416	-0.48576	4.15344e-105	0.773515	-0.123149	0.0916962	1.84172	1.0713	6.39215e-145	2.65082	1.82074	1.49553e-67	1.5798	0.73646	0.931336	0.665962	-0.249952	0.0746608	0.683044	-0.20311	0.999015	0.439148	-0.494721	4.34458e-20	0.661212	-0.226826	1	0.622933	-0.26375	0.997078	0.988301	0.108635	0.108071	1.27199	0.393231	2.09624e-30
ENSG00000055609.17	KMT2C	2.26624	0.159346	1.75534e-22	1.50963	-0.648466	4.7407e-21	2.66381	0.601995	0.0896833	2.80188	0.774115	3.53735e-12	1.81354	-0.345032	0.858207	1.78756	-0.373227	4.26552e-16	2.34897	0.234413	1.44779e-08	3.09449	1.02905	0.000605555	2.06842	-0.0609271	1.55187e-05	1.77967	-0.346443	0.569193	1.3873	-0.817511	3.49218e-24	1.93106	-0.194334	1	1.37521	-0.755605	0.769501	1.96465	-0.16236	0.993026	2.04068	-0.0817063	3.12312e-32
ENSG00000055732.12	MCOLN3	0	-0.00124109	0.839366	0	-0.0011956	0.888805	0.00146625	0.000375447	1	0.00138855	0.000296437	1	0	-0.00126409	0.791049	0	-0.00126097	0.606924	0	-0.00116201	0.725403	0.00495468	0.00404685	0.940902	0.00260741	0.00170062	0.603041	0	-0.00114346	0.999015	0	-0.00125611	0.841635	0	-0.00115151	1	0.0165768	0.0156434	0.497975	0	-0.00116818	0.993026	0	-0.00114147	0.970485
ENSG00000055813.5	CCDC85A	0.597193	0.393506	3.70517e-45	0.24596	0.00679277	0.981362	0.328504	0.098728	1.08144e-08	0.201413	-0.0433873	0.856513	0.199639	-0.044728	0.00235905	0.0624258	-0.198008	1.79533e-25	0.0339632	-0.21179	1.86028e-08	0.12897	-0.116944	0.0236642	0.349691	0.126606	1.46224e-07	0.014594	-0.228045	1.33157e-05	0.19821	-0.046038	0.000124262	0.0599058	-0.183392	7.21469e-05	0	-0.242568	1.16695e-07	0.164646	-0.077575	0.191758	0.247202	0.00774231	0.00039861
ENSG00000055917.15	PUM2	1.60429	-0.449689	0.958297	1.98501	-0.0296572	0.857071	2.47817	0.516299	0.138573	2.7121	0.795328	1.6552e-10	1.67954	-0.373688	0.225518	2.02612	0.0146685	0.515797	2.69176	0.699247	0.0142674	3.07537	1.12349	0.0938455	1.71694	-0.340316	0.915127	1.52307	-0.496645	0.210194	1.40596	-0.675986	1.15376e-32	1.80708	-0.210211	0.864981	1.07995	-0.944795	0.156294	1.91744	-0.0989596	0.988838	1.3374	-0.683681	1.60208e-30
ENSG00000055950.16	MRPL43	3.27957	-0.386259	4.16329e-14	4.30096	0.710516	2.58794e-17	4.61541	1.093	7.9097e-05	4.36292	0.833084	1.23886e-23	2.78659	-0.945884	6.5881e-12	3.57672	-0.0602686	3.48842e-05	4.73622	1.13894	0.0010625	5.70375	2.19238	2.54533e-19	3.22186	-0.469886	0.544822	3.28708	-0.348268	0.999015	2.23972	-1.5489	7.9435e-38	3.47039	-0.163585	0.24354	2.4571	-1.1883	0.997078	3.39213	-0.246994	0.955999	3.6031	-0.0278552	1.42619e-31
ENSG00000055955.15	ITIH4	0.026352	-0.000193381	0.99044	0.0249751	-0.00164571	0.989362	0.0317083	0.0057499	0.94871	0.0279608	0.00163033	0.90885	0.0151504	-0.0127502	0.754698	0.0197008	-0.00763187	0.821355	0.0617777	0.0363134	0.635912	0.046826	0.021466	1	0.0245681	-0.00225267	0.987951	0.0130155	-0.0136977	0.999015	0.0197103	-0.00759183	0.685121	0.0408326	0.0146032	0.862326	0.0246528	-0.00189853	0.997078	0.0305002	0.00411404	0.993026	0.010985	-0.0157287	0.970485
ENSG00000055957.10	ITIH1	0.00222421	0.00147814	0.99044	0	-0.00093359	0.950463	0	-0.000977582	0.679264	0	-0.00100202	0.567754	0.00190143	0.0011438	0.987741	0.00295176	0.00231514	0.495055	0	-0.00090736	0.98167	0	-0.000931459	0.877919	0.0012458	0.000419582	0.999482	0	-0.000892876	0.999015	0	-0.00098084	0.699425	0	-0.000899158	1	0	-0.000891878	0.997078	0	-0.000912177	0.993026	0	-0.000891325	0.970485
ENSG00000056050.6	HPF1	0.600428	-0.956778	6.44746e-17	1.43263	-0.0396154	0.978684	2.05393	0.648094	5.23113e-10	2.6069	1.29338	1.05038e-40	1.05418	-0.465994	0.534339	1.24712	-0.249162	4.3479e-07	2.91119	1.48466	8.01357e-09	3.36458	2.00357	0.328637	0.884072	-0.673536	0.000297918	1.10534	-0.369671	0.999015	0.689491	-0.869174	1.07044e-21	0.966816	-0.513683	0.362387	0.882682	-0.594717	0.560382	1.44231	-0.0286794	0.000104965	1.14194	-0.33199	1.01853e-16
ENSG00000056097.15	ZFR	2.39526	-0.0745387	7.40786e-17	2.81838	0.376678	1.09582e-05	3.00985	0.60694	4.42421e-05	3.06533	0.685236	4.05735e-06	1.92043	-0.608039	0.00511682	2.54047	0.0866004	0.18984	3.53375	1.10306	2.52823e-08	3.74233	1.35293	0.0304848	2.03559	-0.491318	8.08812e-05	2.41341	-0.0502691	0.999015	1.44577	-1.13279	1.8076e-33	1.9551	-0.51849	0.167193	1.55633	-0.918089	0.997078	2.4581	-0.00507765	0.862675	2.23982	-0.225856	1.06009e-21
ENSG00000056277.15	ZNF280C	0.126483	-0.12612	0.0352823	0.243502	0.00253653	0.985168	0.330828	0.099579	0.250619	0.247609	0.00739456	0.000286539	0.195535	-0.0510736	0.987948	0.309677	0.0766516	0.000707824	0.424603	0.18903	0.0902448	0.459831	0.231304	0.252704	0.181343	-0.068702	0.537081	0.0925896	-0.150558	0.279334	0.143035	-0.109215	0.00021924	0.16096	-0.0818203	0.772997	0.18947	-0.0522894	0.997078	0.334152	0.0963585	0.03129	0.167903	-0.074082	0.00467149
ENSG00000056487.15	PHF21B	0	-0.0038422	0.311296	0	-0.00370136	0.416959	0.00481671	0.00147027	1	0.0036364	0.000164255	1	0.00690994	0.00383035	0.591652	0.00616762	0.00299105	0.786424	0.00486175	0.00141105	0.999746	0.00547306	0.00209502	1	0.00139937	-0.00240552	0.966021	0	-0.00353994	0.999015	0.00190893	-0.00176292	0.995184	0.0178072	0.0146138	0.424805	0	-0.00353599	0.997078	0	-0.00361646	0.812219	0	-0.00353379	0.966836
ENSG00000056558.10	TRAF1	0.524014	-0.883144	7.25849e-39	0.618864	-0.750236	5.36717e-43	1.13732	-0.210158	5.97955e-57	0.935376	-0.44515	7.51592e-107	1.72071	0.441592	3.34967e-56	2.50429	1.31646	7.63824e-158	4.9872	3.77096	0	2.1339	0.853675	4.62832e-20	0.878884	-0.514732	9.51673e-17	0.664065	-0.671697	0.000137264	0.700769	-0.696996	4.23931e-07	0.750797	-0.587882	9.25354e-05	0.323508	-1.01579	7.06227e-07	2.1084	0.809594	1.32179e-27	0.831572	-0.501018	7.00811e-07
ENSG00000056586.15	RC3H2	1.54084	-0.522939	5.42983e-07	2.23136	0.22815	0.000530781	2.37469	0.397982	0.0112229	2.3742	0.407373	5.36754e-07	2.21009	0.21738	1.145e-11	1.69745	-0.356231	6.87978e-13	1.61681	-0.411353	8.35475e-20	2.20901	0.203997	2.5349e-09	2.28962	0.314397	1.9418e-20	2.0535	0.0379041	0.999015	1.92373	-0.102876	1.67067e-37	2.18054	0.167851	0.166419	0.948765	-1.08079	2.82559e-06	0.996013	-1.05645	1.36203e-31	0.876664	-1.15308	1.29335e-28
ENSG00000056736.9	IL17RB	0.0896325	0.0227913	6.36907e-05	0.0101848	-0.0622546	3.66894e-06	0.16296	0.104376	4.51429e-06	0.109385	0.046037	0.35577	0.0151309	-0.0602777	0.000516375	0.0305693	-0.0428705	0.00128266	0.188694	0.123389	0.314737	0.191781	0.129931	0.99692	0.0288103	-0.0461046	0.109228	0	-0.0698643	0.061005	0.017167	-0.05763	0.067157	0.110696	0.0426486	0.0799404	0.0130809	-0.0565406	0.997078	0.0304515	-0.0398377	0.483443	0.071016	0.00212269	0.0228213
ENSG00000056972.18	TRAF3IP2	0.952009	-0.0217027	0.0299979	1.0342	0.0662107	0.765	1.20214	0.255725	0.0149165	1.14404	0.196018	5.4609e-07	0.823699	-0.165897	0.365622	0.656076	-0.352872	1.20067e-19	0.779971	-0.197547	4.82731e-13	1.23598	0.279452	0.0737811	1.15449	0.210079	3.90748e-15	1.37495	0.408755	0.000659341	0.776569	-0.217334	2.78445e-23	1.09877	0.129684	0.0108788	0.716339	-0.25861	0.997078	0.886251	-0.0885285	0.993026	0.543257	-0.433602	1.63439e-12
ENSG00000056998.19	GYG2	0	0	1000	0	0	1000	0	0	1000	0	0	1000	0	0	1000	0	0	1000	0	0	1000	0	0	1000	0	0	1000	0	0	1000	0	0	1000	0	0	1000	0	0	1000	0	0	1000	0	0	1000
ENSG00000057019.15	DCBLD2	0.0136788	-0.0502487	0.0690439	0.0556742	-0.00389382	0.985172	0.127174	0.0752802	0.00304622	0.131353	0.0819167	1.21386e-06	0.0091964	-0.0562028	0.000719602	0.0313471	-0.0313019	0.100893	0.0838428	0.025234	0.0495679	0.176048	0.123414	0.932161	0.0193823	-0.0459407	0.0941892	0.0246434	-0.0351806	0.999015	0.0219218	-0.0416773	0.504149	0.0339868	-0.0258899	1	0.0172149	-0.0426634	0.934677	0.0797401	0.0211191	0.512397	0.0216144	-0.0381848	0.480072
ENSG00000057252.12	SOAT1	0.345388	-0.222113	0.028113	0.420467	-0.134392	0.0140005	0.636091	0.0985955	0.040554	0.56839	0.0240406	8.85202e-06	0.538883	-0.00938479	0.00786129	0.688112	0.157461	2.70515e-06	1.04409	0.511825	7.05073e-06	0.942843	0.418344	0.668597	0.412405	-0.155015	0.0752175	0.536663	-0.0107405	0.999015	0.355767	-0.213243	1.25405e-10	0.581091	0.034539	0.377404	0.436237	-0.112418	0.997078	0.618938	0.0742343	0.0763218	0.571155	0.0241828	3.1928e-20
ENSG00000057294.14	PKP2	0	-0.00175489	0.720643	0	-0.00169056	0.769435	0	-0.00177022	0.282034	0.00269355	0.00124983	0.995891	0	-0.0017874	0.656642	0	-0.00178298	0.455547	0.0151633	0.0139777	0.156923	0.00281679	0.00129214	1	0.00402451	0.00279282	0.341764	0	-0.00161683	0.999015	0	-0.00177612	0.733849	0	-0.00162821	1	0	-0.00161503	0.997078	0	-0.00165178	0.993026	0.0125459	0.011082	0.552242
ENSG00000057468.6	MSH4	0.00211055	0.000975607	0.993154	0.00330911	0.00221026	0.978684	0.00162689	0.00044732	1	0	-0.00139232	0.405314	0	-0.00137154	0.652127	0	-0.00136815	0.572464	0	-0.00126078	0.912999	0	-0.00129427	0.719399	0.00385149	0.00302049	0.316917	0	-0.00124066	0.999015	0.0017873	0.000627444	0.981409	0	-0.00124939	1	0	-0.00123927	0.997078	0	-0.00126747	0.993026	0	-0.0012385	0.970485
ENSG00000057608.16	GDI2	8.46621	0.0587577	8.00276e-12	8.67849	0.281603	1.59143e-07	8.80669	0.437161	0.764786	8.77912	0.416725	0.000158301	8.20671	-0.230974	3.49383e-07	8.86762	0.508431	7.61616e-57	8.55142	0.142787	3.19645e-06	8.71421	0.318744	1.94042e-06	8.69644	0.326034	8.48432e-25	9.07778	0.674101	7.85015e-20	7.63074	-0.870912	3.7351e-06	7.84092	-0.583814	7.88595e-20	6.77566	-1.65777	0.032473	7.36136	-1.08892	5.54933e-100	5.47016	-2.97786	1.34416e-260
ENSG00000057657.15	PRDM1	0.0450632	-0.281528	2.36744e-31	0.0872858	-0.226454	1.64084e-14	0.0766432	-0.248937	6.75905e-40	0.0923142	-0.237333	6.63061e-42	0.142651	-0.17738	1.89017e-11	0.202477	-0.110063	2.26869e-06	0.541719	0.248051	0.00628704	0.157824	-0.151342	1.48881e-19	0.0559843	-0.28157	1.14621e-42	0.0617622	-0.242453	0.00149299	0.0615779	-0.266543	5.00085e-26	0.430707	0.132481	0.0245641	0.174418	-0.128107	0.525931	3.68792	3.50769	0	4.87931	4.63315	0
ENSG00000057663.14	ATG5	1.46259	-0.506325	0.0799136	2.22002	0.315072	0.000491053	2.44395	0.578456	4.695e-06	2.47749	0.63108	1.18487e-10	1.51074	-0.461737	0.542624	2.05963	0.152999	0.0450826	2.88467	0.990926	1.22489e-05	3.17368	1.32288	0.0750301	1.52188	-0.460825	0.253715	1.70669	-0.219045	0.999015	1.11547	-0.898995	3.41609e-30	1.45433	-0.478204	0.172227	1.24249	-0.688844	0.461198	1.88313	-0.0410443	0.37138	1.94976	0.0273146	6.60634e-31
ENSG00000057704.12	TMCC3	0.0330678	0.00773487	0.973608	0.0120993	-0.0147741	0.492939	0.0145323	-0.0127699	0.429544	0.0278318	0.00204084	0.917689	0.0307136	0.0052399	0.987948	0.0239121	-0.00237635	0.9505	0.0100466	-0.0164737	0.703187	0.016134	-0.0104736	0.899761	0.0460981	0.0230595	0.0256285	0.0686577	0.0432048	0.806571	0.0173683	-0.00965433	0.287389	0	-0.0265809	0.0927369	0.0894153	0.0641755	0.219951	0.00553092	-0.0212377	0.307159	0.0451288	0.0193193	0.0363247
ENSG00000057757.9	PITHD1	1.81267	-0.616951	0.00210024	2.57294	0.211511	0.185119	3.215	0.934097	1.20843e-11	3.34422	1.10445	2.25545e-12	1.71805	-0.734414	0.0139554	2.52064	0.164613	0.215938	4.25187	1.93515	4.55246e-39	4.31065	2.04871	0.0254134	1.61567	-0.871008	5.40135e-11	1.92078	-0.458822	0.999015	1.3084	-1.18597	7.11068e-34	1.82376	-0.561091	0.093302	1.77775	-0.60314	0.175551	1.82142	-0.57164	0.000257707	1.53382	-0.849615	1.0198e-34
ENSG00000057935.13	MTA3	2.37636	0.291749	6.49511e-34	1.69231	-0.444001	6.96106e-10	3.01814	1.00661	3.54175e-23	2.78222	0.763378	3.39944e-13	1.6098	-0.561896	1.76488e-07	1.45236	-0.736514	3.19591e-54	1.63922	-0.486223	7.84174e-43	3.28191	1.23806	2.01821e-06	2.38241	0.311758	1.15768e-30	0.934668	-1.19268	5.24701e-13	1.57855	-0.593153	2.29708e-23	1.87392	-0.24223	0.744997	0.416468	-1.71607	1.90383e-20	1.65125	-0.476345	9.75584e-05	0.51481	-1.61549	2.05137e-46
ENSG00000058056.8	USP13	0.119776	-0.405037	2.48336e-14	0.756736	0.284955	1.11143e-13	1.09005	0.668331	1.91993e-33	0.699523	0.240755	0.000379833	0.199627	-0.323054	6.32765e-06	0.39487	-0.103996	0.156222	0.914066	0.439025	0.00134159	1.3245	0.884731	0.386454	0.245131	-0.279063	0.0104526	0.272757	-0.218093	0.999015	0.184358	-0.33802	0.000155845	0.295226	-0.19669	1	0.115714	-0.37687	0.0776564	0.320042	-0.173837	0.126133	0.184545	-0.306981	7.69583e-10
ENSG00000058063.15	ATP11B	0.70253	-0.178978	0.512246	0.876155	0.0116153	0.29074	1.1156	0.277923	0.18341	1.06493	0.227226	0.0016846	0.736584	-0.144131	0.998472	0.771323	-0.104941	0.0161861	1.00734	0.146432	0.00102992	1.41672	0.583257	0.641749	0.686145	-0.205822	0.326566	0.888525	0.0236485	0.796197	0.586141	-0.310754	2.2894e-18	0.853847	-0.0115865	0.84761	0.737491	-0.129314	0.564999	1.00568	0.145495	0.0145004	1.15591	0.294188	1.34728e-31
ENSG00000058085.14	LAMC2	0	0	1000	0	0	1000	0	0	1000	0	0	1000	0	0	1000	0	0	1000	0	0	1000	0	0	1000	0	0	1000	0	0	1000	0	0	1000	0	0	1000	0	0	1000	0	0	1000	0	0	1000
ENSG00000058091.16	CDK14	0.910301	-0.290001	0.538366	1.07239	-0.10757	0.063694	1.43343	0.288086	0.0296555	1.50098	0.372128	1.15183e-09	1.08952	-0.0945252	0.025567	0.84929	-0.362848	1.97056e-17	1.08529	-0.0912534	1.0192e-15	1.89476	0.762366	0.0371886	1.12306	-0.0584082	0.000158324	0.866342	-0.31175	0.696803	0.890908	-0.315106	7.47902e-27	0.689659	-0.494311	0.00179814	0.700231	-0.479603	0.853852	1.73351	0.579578	8.9112e-17	1.3823	0.210921	1.41894e-20
ENSG00000058262.9	SEC61A1	1.1095	-0.801318	9.42879e-12	1.67149	-0.176264	0.00944694	1.76947	-0.0758266	1.57662e-51	2.00757	0.193149	2.74517e-32	1.63987	-0.221796	0.049856	2.39022	0.617562	4.03487e-29	3.67715	1.89485	3.53074e-42	3.13927	1.37636	0.12684	1.43584	-0.462039	0.00244453	1.32747	-0.517315	0.339141	1.08307	-0.84045	2.33058e-23	1.45293	-0.392884	0.0519721	1.24145	-0.603841	0.997078	2.0258	0.19472	1.43229e-05	5.98956	4.20144	2.01447e-205
ENSG00000058272.16	PPP1R12A	3.66006	-0.00641519	9.74731e-22	4.2927	0.664384	1.28537e-15	4.73179	1.18303	3.50425e-12	4.4839	0.930601	0.000304137	3.04905	-0.691273	7.30033e-07	3.30068	-0.408274	2.54693e-23	3.83342	0.172583	1.10953e-17	4.65002	1.04075	2.84503e-08	3.41017	-0.293959	0.127528	4.1918	0.533129	0.00011141	2.57744	-1.2121	5.21795e-21	3.05439	-0.624258	0.00226663	2.90265	-0.772855	0.802244	3.41797	-0.256754	0.882764	2.26826	-1.41435	8.00944e-40
ENSG00000058335.15	RASGRF1	0.40512	-0.0378404	0.737948	0.343006	-0.102291	0.0268733	0.448071	0.00950031	0.00347824	0.342386	-0.110494	5.05262e-16	0.425792	-0.0153744	0.375973	0.680482	0.269381	1.43531e-22	0.596851	0.162086	0.00115859	0.510551	0.0751266	2.87695e-05	0.434917	-0.00528125	0.0198878	0.168581	-0.274649	0.0136217	0.239068	-0.223212	1.95735e-08	0.805412	0.373532	3.283e-10	0.182668	-0.260077	0.181956	0.688636	0.258003	8.25875e-10	0.520262	0.0817172	3.12523e-22
ENSG00000058404.19	CAMK2B	0.436593	-0.962152	1.22345e-68	0.539759	-0.817532	5.28584e-50	1.17404	-0.152068	1.03627e-16	1.25799	-0.0603676	5.47365e-17	2.05755	0.836573	4.1558e-102	1.63646	0.363767	4.59415e-13	2.33896	1.05892	1.01527e-10	1.91306	0.636639	0.863817	1.24153	-0.0799224	0.000457016	0.0611364	-1.26707	6.47439e-33	1.04015	-0.301671	8.55388e-13	0.827162	-0.493983	0.00238893	0.0308363	-1.29634	2.67632e-26	3.1678	1.92292	8.85025e-120	0.287285	-1.03602	3.68487e-23
ENSG00000058453.16	CROCC	0.103111	-0.049733	0.353606	0.116869	-0.0333273	0.456277	0.157074	0.0097256	0.396184	0.188259	0.0454457	0.439406	0.169485	0.0237287	0.00440757	0.147089	-0.00136665	0.926507	0.256081	0.111021	0.999023	0.252105	0.109765	0.79234	0.114422	-0.0389568	0.933816	0.0971788	-0.0518346	0.999015	0.0789305	-0.0772624	0.00142948	0.184587	0.0370319	0.557406	0.158234	0.010047	0.91502	0.206382	0.0601401	0.106979	0.0977033	-0.0512138	0.00229895
ENSG00000058600.15	POLR3E	0.523822	-0.273378	0.125551	0.700953	-0.075607	0.30817	0.738609	-0.037376	9.56023e-18	0.322752	-0.511407	2.67618e-124	0.681538	-0.101696	0.174844	1.60607	0.932093	2.34301e-127	2.30351	1.57742	5.09223e-57	1.54034	0.812242	0.0101449	0.570896	-0.231498	0.135218	0.591209	-0.18356	0.999015	0.342446	-0.478665	4.84645e-15	0.462662	-0.31608	0.0658307	0.536203	-0.239054	0.997078	0.861164	0.0920474	0.143395	0.933866	0.163515	5.76661e-32
ENSG00000058668.14	ATP2B4	0.0608283	-0.0375774	0.501347	0.099489	0.00477836	0.978684	0.118878	0.0265238	0.983117	0.106207	0.0127716	0.810078	0.0406177	-0.0609229	0.00259062	0.0646532	-0.0339034	0.0565959	0.0737363	-0.0218856	0.0144429	0.143411	0.051216	0.441548	0.0631975	-0.0365354	0.338151	0.0991356	0.00421168	0.999015	0.0413942	-0.0596738	0.00685187	0.138764	0.0446961	0.384267	0.19521	0.101491	0.0261637	0.354462	0.268728	6.40283e-20	0.463212	0.372636	1.26087e-31
ENSG00000058673.16	ZC3H11A	0.528116	-0.068363	0.285205	0.915659	0.344918	1.45255e-15	0.763079	0.191824	0.00023298	0.69598	0.120285	1.50056e-05	0.486258	-0.116539	0.964259	0.518578	-0.0801207	0.113056	0.736535	0.1507	0.00080385	0.763469	0.183186	2.01458e-09	0.486896	-0.118805	0.736727	0.533253	-0.0577776	0.999015	0.339251	-0.27951	1.38137e-11	0.53287	-0.0585755	0.950531	0.301333	-0.292554	0.76525	0.794925	0.211971	0.000186529	0.501119	-0.0901957	2.71088e-11
ENSG00000058729.10	RIOK2	0.554436	-0.216096	0.220375	0.684882	-0.0699097	0.624813	0.830375	0.0882775	2.09059e-07	0.631007	-0.136325	4.16265e-29	0.6925	-0.0653772	0.0416622	1.09466	0.384355	4.14535e-25	1.63479	0.910617	5.60996e-12	1.29558	0.576084	0.205703	0.568883	-0.209159	0.544921	0.69824	-0.0533197	0.999015	0.397741	-0.393207	1.49411e-20	0.764397	0.0138416	0.28335	0.663847	-0.088086	0.66942	0.885347	0.139303	0.0147455	1.1188	0.372367	8.90702e-33
ENSG00000058799.14	YIPF1	1.22412	0.142184	1.63509e-32	1.44478	0.370861	1.67292e-11	1.40568	0.344936	0.0454849	1.16451	0.079189	1.815e-08	0.891959	-0.227428	0.00638522	0.871385	-0.249866	2.95216e-10	1.30963	0.221211	0.0232743	1.79406	0.739382	0.117599	0.93779	-0.180598	0.000437332	1.08363	-0.0114238	0.999015	0.693021	-0.447528	7.73578e-11	0.969815	-0.127692	0.0856607	0.504335	-0.598	0.0301927	1.0108	-0.087101	0.993026	1.7843	0.697653	1.29614e-39
ENSG00000058804.11	NDC1	0.895655	-1.62459	2.52611e-34	2.85496	0.511724	1.3935e-08	4.16669	1.99172	4.84584e-32	5.16654	3.17898	0	1.18748	-1.32765	2.23144e-27	1.60092	-0.862186	8.53024e-94	3.57661	1.24077	9.08723e-25	5.01363	2.79342	0.073266	1.29006	-1.2439	1.17987e-20	1.04679	-1.34358	9.6621e-10	1.15815	-1.35193	1.81125e-27	0.938755	-1.46332	3.33898e-18	0.563009	-1.83195	2.37909e-07	1.37478	-1.03295	7.1051e-19	0.956331	-1.43279	2.55724e-42
ENSG00000058866.14	DGKG	0.103966	-0.262627	1.81315e-16	0.114588	-0.241742	1.60788e-15	0.239508	-0.114486	1.02885e-14	0.27516	-0.0767878	3.25364e-12	0.590552	0.277807	6.4029e-39	0.516596	0.194446	3.19034e-14	1.23155	0.915709	1.11104e-43	0.418148	0.0798331	3.14198e-07	0.265119	-0.0891313	0.100789	0.306698	-0.0364534	0.999015	0.217235	-0.13967	4.44287e-06	0.886843	0.555535	9.30847e-22	0.0607462	-0.285461	0.00793007	0.240528	-0.105769	0.165986	0.0217956	-0.3247	1.46569e-08
ENSG00000059122.16	FLYWCH1	0.258721	-0.0889126	0.953808	0.238678	-0.106898	0.0115166	0.380931	0.0459504	0.0325279	0.534772	0.222116	6.22232e-08	0.249902	-0.100443	0.706418	0.292475	-0.0526032	0.358252	0.5121	0.177776	0.0202293	0.634654	0.312103	0.98784	0.26524	-0.0853973	0.975863	0.379238	0.0402525	0.881751	0.211903	-0.142124	4.693e-08	0.340061	0.000542131	0.807984	0.319961	-0.0198159	0.803511	0.36315	0.0244618	0.628807	0.406948	0.0682247	2.5886e-30
ENSG00000059145.18	UNKL	0.474393	0.0320826	0.00252675	0.498178	0.0561179	0.403618	0.521261	0.084382	0.306155	0.589874	0.164548	0.00261641	0.386381	-0.0659548	0.971257	0.301422	-0.160768	2.99728e-08	0.534449	0.0919063	0.0199474	0.618124	0.182836	0.0563333	0.351016	-0.108305	0.25172	0.480013	0.0352564	0.999015	0.333317	-0.12463	2.40647e-21	0.582601	0.140232	0.00489953	0.266826	-0.180655	0.365123	0.361683	-0.086529	0.677955	0.952199	0.513029	3.56699e-52
ENSG00000059377.16	TBXAS1	0.0577501	0.0361299	0.000284354	0.0219088	-0.00318449	0.981362	0.0250311	0.000130958	1	0.0200135	-0.00557404	0.881919	0.016402	-0.00953817	0.729821	0.00785369	-0.0190707	0.0229905	0	-0.0256647	0.00804198	0.0207168	-0.00443775	1	0.0122893	-0.0145113	0.169773	0.0280289	0.00315849	0.999015	0.0205774	-0.00482828	0.866249	0.0235989	-0.00134167	1	0.147022	0.123647	0.000319807	0.0171341	-0.00805625	0.773896	0.237913	0.215548	2.12279e-15
ENSG00000059378.12	PARP12	0.509369	0.0119932	0.0903092	0.40603	-0.0979808	0.0758272	0.661615	0.181074	0.000456024	0.440243	-0.066241	8.66779e-08	0.459031	-0.0441975	0.987195	0.631463	0.148674	2.49374e-05	0.60629	0.111073	0.950933	0.654564	0.165075	0.124201	0.439205	-0.0681247	0.596338	0.83517	0.341322	0.000547236	0.37734	-0.134888	2.46615e-10	0.489205	-0.00945781	0.202635	0.559741	0.062043	0.148577	0.307915	-0.197345	0.00330658	0.254834	-0.24655	2.97494e-24
ENSG00000059573.8	ALDH18A1	0.9856	-0.655142	0.00771629	1.53281	-0.0511108	0.117376	1.86094	0.310673	1.39147e-17	1.60968	0.0325883	2.64385e-50	1.22992	-0.393483	0.971257	2.49257	1.019	9.00866e-99	3.65378	2.13528	7.39739e-61	3.14572	1.65471	0.874095	1.12238	-0.52723	0.0274688	1.18278	-0.403721	0.546661	0.819151	-0.848425	1.01669e-19	1.10529	-0.485667	0.259535	0.656022	-0.936657	0.0903775	1.19412	-0.400699	0.00950987	1.96239	0.385923	5.02447e-37
ENSG00000059588.9	TARBP1	0.217225	-0.102214	0.716421	0.117995	-0.203646	1.96461e-11	0.291871	-0.0202577	7.70868e-05	0.269202	-0.0465542	2.45681e-10	0.259937	-0.0562419	0.48194	0.481557	0.191645	6.65874e-13	0.651313	0.351483	0.00170584	0.661676	0.371778	0.00680902	0.285774	-0.0279896	0.334439	0.425362	0.11682	0.403546	0.230384	-0.0887972	7.22872e-10	0.386588	0.0780599	0.0735634	0.261452	-0.0492844	0.77266	0.179691	-0.13508	0.0119025	0.119548	-0.192855	1.285e-09
ENSG00000059691.11	GATB	0.734548	-0.160351	0.0043702	0.928496	0.0511012	0.76297	1.1889	0.342536	0.0129621	0.931771	0.058573	5.35092e-15	0.720267	-0.179325	0.743308	0.95438	0.0828309	0.0218121	1.46428	0.601615	0.0181955	1.81769	0.991333	0.000120336	0.680176	-0.230027	0.792528	0.5575	-0.327215	0.454315	0.474331	-0.452067	1.1379e-19	0.870969	-0.00950986	0.206754	0.401128	-0.48519	0.656179	0.822161	-0.0601949	0.55249	0.660935	-0.221974	1.99851e-17
ENSG00000059728.10	MXD1	0.167612	0.0158657	0.109587	0.191995	0.0411286	0.482856	0.152349	-0.000935902	0.230837	0.169032	0.0180201	0.831499	0.145865	-0.00821215	0.91695	0.134007	-0.0214474	0.710873	0.182854	0.0305567	0.0298281	0.221039	0.0717498	0.631811	0.122297	-0.0355151	0.878125	0.153359	0.000169258	0.999015	0.107844	-0.0504994	2.67912e-06	0.156463	0.00333868	1	0.136524	-0.0168782	0.997078	0.146159	-0.00728444	0.993026	0.338934	0.187963	4.13284e-26
ENSG00000059758.7	CDK17	1.17597	-0.241423	0.766739	1.10718	-0.305485	5.49314e-06	1.45698	0.0683576	1.02295e-08	1.47291	0.0881854	2.47832e-05	1.84065	0.49899	4.24141e-44	1.52833	0.148618	0.0283281	1.92997	0.55071	0.123356	1.76742	0.393435	0.000966141	1.14785	-0.284545	2.66943e-05	1.05461	-0.345459	0.264296	1.03489	-0.401448	1.02056e-20	0.783412	-0.624742	2.8465e-06	0.815871	-0.586816	0.20562	1.93324	0.557017	6.82494e-14	1.32989	-0.0662853	2.89962e-41
ENSG00000059769.19	DNAJC25	0.172956	-0.197759	0.000460955	0.372537	0.0210358	0.978684	0.279868	-0.0808265	2.03657e-12	0.256459	-0.109477	1.28909e-19	0.350294	-0.00268658	0.00651993	0.56412	0.236356	1.92855e-18	1.14328	0.814439	1.03925e-22	0.650693	0.315146	0.304849	0.202639	-0.172486	0.000509637	0.309553	-0.0437298	0.999015	0.167495	-0.206233	1.19163e-07	0.321054	-0.0322971	1	0.252652	-0.101299	0.997078	0.404381	0.0535315	0.254395	1.47844	1.13922	3.81504e-60
ENSG00000059804.15	SLC2A3	0.379292	-0.67044	8.86629e-74	0.198989	-0.836978	3.71876e-70	0.495229	-0.547622	1.5912e-31	0.473301	-0.586259	4.06976e-47	1.86815	0.985645	8.88813e-89	1.2839	0.330086	1.70414e-15	0.886688	-0.105015	0.0181384	0.429299	-0.591508	9.80111e-13	1.1266	0.158602	7.60725e-08	2.7227	1.75787	2.02861e-37	1.03714	0.0540233	4.2994e-06	2.13714	1.17246	2.84027e-25	2.45637	1.48623	3.53796e-25	1.94498	0.990437	1.00968e-33	1.11061	0.12344	1.47888e-08
ENSG00000059915.16	PSD	0.00161236	-0.00109881	1	0	-0.00276755	0.552602	0.00323913	0.000697138	1	0	-0.00297041	0.073486	0	-0.00292607	0.401355	0.0032368	0.00069956	0.997962	0	-0.00268979	0.440947	0.00796254	0.00565939	1	0.00128806	-0.00152076	1	0	-0.00264685	0.999015	0.00183172	-0.00086782	1	0.0160668	0.0137365	0.261674	0	-0.0026439	0.997078	0.0157475	0.0136047	0.174469	0.0122059	0.00970968	0.78733
ENSG00000060069.16	CTDP1	0.458817	-0.224197	0.275801	0.692426	0.0316342	0.950463	0.788172	0.139393	0.0075945	0.825689	0.185559	5.92087e-06	0.4988	-0.183543	0.987195	0.720128	0.0643323	0.117941	1.33819	0.695996	7.32197e-10	1.29805	0.672028	0.497989	0.484082	-0.205186	0.55494	0.598914	-0.0645409	0.999015	0.424552	-0.265067	1.53906e-20	0.509911	-0.155854	1	0.457566	-0.207597	0.997078	0.641039	-0.0223096	0.542573	0.573085	-0.0905658	2.79609e-16
ENSG00000060138.12	YBX3	0.12343	-0.0665442	0.0676422	0.0936075	-0.0957154	0.00658422	0.121899	-0.0688247	9.76215e-17	0.109685	-0.0844412	3.17875e-18	0.0227712	-0.180582	5.95645e-12	0.423503	0.267841	1.76808e-48	0.690451	0.521823	0.00112469	0.746153	0.59459	0.000962816	0.0476646	-0.156615	2.87163e-06	0.0993592	-0.0857106	0.999015	0.0248433	-0.177135	6.88755e-05	0.246758	0.0641593	0.00154001	0.685541	0.507948	2.80782e-26	0.0775843	-0.110114	0.0778956	0.560726	0.381325	1.5977e-11
ENSG00000060140.8	STYK1	0	0	1000	0	0	1000	0	0	1000	0	0	1000	0	0	1000	0	0	1000	0	0	1000	0	0	1000	0	0	1000	0	0	1000	0	0	1000	0	0	1000	0	0	1000	0	0	1000	0	0	1000
ENSG00000060237.16	WNK1	1.85494	-0.760257	0.00572075	2.18543	-0.382091	7.38479e-08	3.21829	0.746269	0.000658956	3.81303	1.44153	3.14676e-42	2.08216	-0.519705	0.00341755	2.44279	-0.115276	0.000211646	2.93984	0.405818	2.61349e-13	3.95233	1.48733	0.000366508	2.37182	-0.200122	7.02801e-05	2.68783	0.143863	0.128463	1.79948	-0.831222	3.55227e-35	2.27059	-0.281063	0.0776539	1.47236	-1.08707	0.427303	1.47187	-1.11232	3.38781e-26	1.39216	-1.16755	5.47722e-31
ENSG00000060303.5	RPS17P5	0	-0.000533145	0.960472	0	-0.000513602	0.978684	0	-0.000537804	0.771676	0	-0.000551249	0.684101	0	-0.000543022	0.943566	0.00151038	0.00114677	0.574178	0	-0.000499172	0.981308	0	-0.00051243	0.832878	0.00250077	0.00231766	0.0622829	0	-0.000491204	0.999015	0	-0.000539596	0.925727	0	-0.00049466	1	0	-0.000490655	0.997078	0	-0.000501822	0.993026	0	-0.00049035	0.970485
ENSG00000060339.13	CCAR1	2.98615	-0.858894	0.415347	4.89797	1.19902	8.87673e-52	4.92145	1.28157	9.70892e-05	4.68756	1.04753	4.00076e-06	3.1088	-0.737364	0.000572412	3.88488	0.132044	0.0115554	5.16507	1.44048	0.00562839	5.36162	1.6866	6.95442e-06	3.15632	-0.701712	0.0051971	3.41456	-0.357041	0.999015	2.47398	-1.43964	5.59029e-38	3.10907	-0.671414	0.0012461	2.00333	-1.78564	0.0189728	3.28568	-0.498234	0.0265356	2.86115	-0.916447	1.42613e-32
ENSG00000060491.16	OGFR	2.67586	-0.369079	0.0167419	3.18688	0.186106	0.509168	3.34528	0.370674	1.78066e-16	3.2084	0.224227	8.53084e-29	2.7248	-0.321076	0.987195	3.53275	0.582927	2.13919e-17	4.13937	1.1621	1.57639e-09	4.16811	1.22336	1.00665e-05	2.82421	-0.21507	0.031367	2.86304	-0.150296	0.999015	1.94698	-1.18523	3.62347e-32	2.80993	-0.205575	0.831476	2.27574	-0.744831	0.997078	3.2426	0.239538	0.000413817	2.64266	-0.373054	1.29955e-36
ENSG00000060558.3	GNA15	0	-0.00296965	0.384328	0	-0.0028608	0.536292	0	-0.0029956	0.158315	0	-0.00307049	0.0876984	0	-0.00302466	0.320771	0	-0.0030172	0.221206	0.0232929	0.0212152	0.0329915	0	-0.00285427	0.238957	0	-0.00310252	0.237411	0	-0.00273604	0.999015	0.00371879	0.00113564	0.941955	0	-0.00275529	1	0.0284462	0.0260714	0.159917	0.0161443	0.0139245	0.202126	0.0616026	0.0596083	1.22157e-05
ENSG00000060642.10	PIGV	0.512483	0.0724485	5.50531e-08	0.619032	0.182729	4.80919e-05	0.581423	0.149597	0.455905	0.649269	0.230522	4.59672e-08	0.301592	-0.162548	0.001221	0.305386	-0.157906	9.17229e-08	0.455939	0.00958182	0.000608931	0.646409	0.211264	0.0415405	0.372791	-0.0848883	0.899383	0.41605	-0.0310073	0.999015	0.288359	-0.176258	2.15612e-15	0.554128	0.109732	0.0134001	0.16875	-0.281387	0.0607718	0.328736	-0.122104	0.488552	0.368285	-0.0792899	9.62318e-10
ENSG00000060656.19	PTPRU	0.0021291	-0.000355407	0.991611	0	-0.00259912	0.623224	0.00431594	0.00206865	0.982757	0.00518611	0.00311031	0.830238	0	-0.002748	0.619013	0	-0.00274122	0.31281	0	-0.00252609	0.217232	0.0120903	0.0101927	0.998944	0	-0.00281873	0.512183	0	-0.00248577	0.999015	0.00366543	0.00135114	0.308255	0	-0.00250326	1	0	-0.00248299	0.997078	0.00498827	0.00262654	0.993026	0	-0.00248145	0.970485
ENSG00000060688.12	SNRNP40	2.11059	-1.50784	2.38895e-15	3.94218	0.488829	0.00015214	4.64498	1.29189	1.82675e-19	4.9861	1.71226	1.42162e-18	2.69437	-0.881546	0.169835	3.78917	0.344505	0.0186075	5.68889	2.2745	3.01167e-27	6.2428	2.92069	1.57564e-37	2.5453	-1.07559	4.10181e-10	3.00659	-0.480924	0.999015	1.94212	-1.71369	1.3217e-50	2.24008	-1.2668	5.77898e-10	1.99567	-1.50403	0.997078	3.12736	-0.366242	0.842043	2.62622	-0.865004	9.48492e-36
ENSG00000060709.14	RIMBP2	0.00229265	0.00193154	0.512298	0	-0.000569358	0.978684	0	-0.000596186	0.8315	0.00271263	0.00247492	0.0585453	0	-0.000601971	0.898881	0	-0.000600486	0.849347	0	-0.000553361	0.999023	0	-0.000568058	0.963442	0	-0.000617466	0.846846	0	-0.000544528	0.999015	0	-0.000598173	0.847806	0	-0.000548359	1	0	-0.000543919	0.997078	0	-0.000556298	0.993026	0	-0.000543582	0.970485
ENSG00000060749.14	QSER1	0.3114	-0.290262	0.00176218	0.460772	-0.121296	0.0602182	0.808038	0.258417	0.0800961	0.901093	0.370742	1.09899e-08	0.423114	-0.170446	0.366059	0.654089	0.0881813	0.00823411	1.12702	0.568461	0.267084	1.26662	0.731185	0.84744	0.360614	-0.246678	0.0349344	0.436586	-0.140524	0.999015	0.25793	-0.353318	6.61231e-07	0.386743	-0.192396	0.203309	0.323067	-0.255316	0.997078	0.450681	-0.128965	0.568355	0.279942	-0.298798	6.3933e-15
ENSG00000060762.18	MPC1	1.03455	-0.84553	1.37556e-07	2.47792	0.715357	7.11261e-22	2.82406	1.13325	1.65101e-12	3.06073	1.43082	3.49792e-45	0.976042	-0.926765	9.63191e-20	1.19176	-0.68333	5.18865e-52	2.56791	0.787965	6.64415e-09	3.59098	1.89082	0.672624	1.2992	-0.579149	0.141796	1.25037	-0.560236	0.522901	0.88067	-1.02712	6.61092e-20	0.988679	-0.831326	2.15428e-06	0.902442	-0.911918	0.997078	1.52733	-0.285514	0.462229	3.83528	2.05657	2.31622e-44
ENSG00000060971.17	ACAA1	1.96207	-0.730871	9.1442e-05	2.50948	-0.123854	0.0251427	2.88867	0.291171	8.14767e-23	2.46121	-0.187842	5.29093e-82	2.60942	-0.0189535	1.19068e-09	3.40111	0.866122	1.10325e-55	4.1049	1.52317	6.01468e-22	3.87967	1.32545	0.000139392	2.30862	-0.365208	0.00831295	2.72626	0.101297	0.544887	1.75296	-0.972573	9.10883e-21	3.52938	0.921883	2.72391e-21	1.75748	-0.879788	0.997078	2.90325	0.28679	7.03048e-06	2.2986	-0.331646	1.89702e-41
ENSG00000060982.14	BCAT1	0.969891	-0.370596	0.00031787	1.04994	-0.272165	7.43227e-05	1.45135	0.160537	8.15598e-27	1.41246	0.120303	1.44429e-40	1.03241	-0.307397	0.168967	1.83537	0.590988	1.58719e-37	3.00451	1.74902	5.1912e-18	3.51059	2.33067	1.81026e-35	1.09972	-0.237943	0.00180142	1.01032	-0.300458	0.999015	0.737233	-0.634166	4.95154e-13	0.194306	-1.13561	2.02236e-26	0.203666	-1.11693	9.86372e-10	0.103458	-1.24613	7.75853e-80	0.401206	-0.916338	2.08497e-20
ENSG00000061273.17	HDAC7	4.31352	1.16212	2.10155e-138	3.06601	-0.202787	0.000725551	3.90348	0.717167	2.85506e-05	3.43812	0.205681	1.90518e-12	3.0579	-0.223486	0.161465	3.34279	0.0955434	0.892372	3.53443	0.285468	0.00328698	3.85944	0.636754	0.00482907	2.9153	-0.393156	2.0087e-09	2.85523	-0.407615	0.877858	2.3647	-0.99402	3.82675e-23	3.32832	0.072474	0.323755	1.34851	-1.93284	1.70097e-16	2.97775	-0.289536	0.329765	1.65645	-1.62003	2.40047e-41
ENSG00000061337.15	LZTS1	0	-0.00282581	0.591956	0.00608798	0.00373072	0.906202	0.00652342	0.00438981	0.74264	0.00425336	0.00191704	0.999821	0	-0.00287816	0.511249	0	-0.00287106	0.270185	0	-0.00264574	0.310312	0.00980437	0.00765239	0.984547	0.0040753	0.00173236	0.670191	0	-0.00260351	0.999015	0	-0.00286	0.638818	0	-0.00262183	1	0	-0.0026006	0.997078	0	-0.00265979	0.95708	0	-0.00259899	0.970485
ENSG00000061455.10	PRDM6	0.00416327	0.00400076	0.0386483	0.00261145	0.00220926	0.388431	0	-0.000585075	0.821951	0	-0.000599702	0.724926	0	-0.000590752	0.905086	0	-0.000589294	0.849347	0	-0.000543047	0.999023	0	-0.000557471	0.950884	0	-0.000605958	0.85309	0	-0.000534379	0.999015	0	-0.000587025	0.86202	0	-0.000538139	1	0	-0.000533782	0.997078	0	-0.00054593	0.993026	0	-0.000533451	0.970485
ENSG00000061492.11	WNT8A	0	-0.000203114	0.99044	0	-0.000195668	0.978684	0	-0.000204889	0.971884	0	-0.000210011	0.940999	0	-0.000206876	0.987195	0	-0.000206366	0.9505	0	-0.000190171	0.999023	0	-0.000195222	1	0.00141931	0.00141931	0.278613	0	-0.000187135	0.999015	0	-0.000205571	0.939713	0	-0.000188452	1	0	-0.000186926	0.997078	0	-0.00019118	0.993026	0	-0.00018681	0.970485
ENSG00000061656.9	SPAG4	0.00410694	-0.0207685	0.0331741	0.0117233	-0.0119342	0.400764	0.0247725	0.00198661	0.932729	0.035582	0.0143336	0.649956	0.0114325	-0.0129438	0.258798	0.00963571	-0.0149204	0.048042	0.0326643	0.00997377	0.999023	0.058348	0.0374	0.815826	0.0090829	-0.0159778	0.236934	0	-0.023298	0.558573	0.00728632	-0.0174792	0.25976	0	-0.0234619	0.183736	0	-0.023272	0.67166	0.00833089	-0.0151738	0.942704	0.558132	0.541552	9.97446e-44
ENSG00000061676.14	NCKAP1	0.00619919	-0.0123458	0.464902	0.00931808	-0.0085874	0.79801	0.0249227	0.00832738	0.986517	0.0264796	0.0103069	0.746034	0.0341772	0.0187794	0.00253249	0.0212827	0.00431838	0.9505	0.0335011	0.0165665	0.989154	0.0207103	0.00347975	0.615771	0.00671423	-0.0123062	0.34254	0	-0.0176589	0.750299	0.00372421	-0.0152513	0.225429	0.00880448	-0.008795	1	0	-0.0176391	0.813562	0.0346126	0.0178055	0.533935	0	-0.0176282	0.302472
ENSG00000061794.12	MRPS35	2.81717	-0.472699	6.37746e-05	3.34145	0.100337	0.942895	3.8023	0.616555	3.69885e-34	3.21465	-0.0365638	3.82795e-160	2.73529	-0.573218	0.672433	4.41794	1.30923	4.06041e-112	5.40275	2.221	4.79421e-74	5.19702	2.06243	2.45906e-13	2.82155	-0.488814	0.85898	2.85505	-0.39712	0.999015	1.97576	-1.41541	1.41573e-38	2.56563	-0.695366	0.00097514	1.99632	-1.26621	0.899039	2.91168	-0.347049	0.540658	2.48546	-0.770441	7.37799e-34
ENSG00000061918.12	GUCY1B3	0.00141926	-0.00646286	0.996191	0.00853163	0.0013128	0.978684	0.0159707	0.00963124	0.743496	0.015773	0.00964707	0.359385	0.00307874	-0.00472287	1	0.00294384	-0.00486201	0.85256	0.0268442	0.0201409	0.999023	0.0202868	0.0137412	0.480394	0	-0.00838348	0.100577	0	-0.00739318	0.999015	0.00186506	-0.00604461	1	0	-0.00744519	0.937287	0	-0.00738491	0.997078	0.00466446	-0.0027223	0.999437	0	-0.00738033	0.572178
ENSG00000061936.9	SFSWAP	1.61965	-0.259413	3.94406e-06	2.25328	0.421708	4.19507e-07	2.23042	0.416207	9.60296e-06	2.10641	0.285534	1.94494e-15	1.53201	-0.36243	0.987195	1.90376	0.0540406	0.9505	3.0014	1.18056	3.50323e-06	3.15973	1.37935	0.167605	1.51365	-0.39287	0.612603	1.80966	-0.0463884	0.999015	1.13235	-0.805202	1.00353e-17	1.58057	-0.280585	1	1.09801	-0.766943	0.960629	1.73485	-0.124867	0.443941	1.68085	-0.17666	2.59728e-28
ENSG00000061938.17	TNK2	0.37464	-0.0157513	0.15784	0.31418	-0.0792576	0.174032	0.514318	0.13914	0.15237	0.438678	0.0565666	9.66268e-06	0.301994	-0.0974547	0.734549	0.385944	-0.00336676	0.955131	0.612749	0.230546	0.146627	0.588882	0.211428	0.03239	0.323807	-0.0748889	0.977753	0.367743	-0.0215034	0.999015	0.265309	-0.137692	2.581e-14	0.323687	-0.0666295	0.216836	0.266683	-0.123812	0.997078	0.464052	0.077773	0.0669366	0.584043	0.197421	2.1178e-18
ENSG00000061987.15	MON2	0.953311	-0.159466	0.99044	1.05902	-0.0415727	0.904268	1.22722	0.143151	0.000290329	1.23391	0.154341	0.00117585	1.06236	-0.0402084	0.108353	1.04936	-0.0546458	0.518291	1.43194	0.34376	0.0088266	1.42206	0.342448	0.00010504	0.991043	-0.123227	0.585326	1.09972	0.00149263	0.999015	0.859383	-0.265994	1.8133e-23	1.02215	-0.0776779	0.985745	0.750544	-0.352077	0.104616	1.21592	0.121875	0.257937	1.50854	0.415201	2.94005e-38
ENSG00000062038.13	CDH3	0	-0.000215875	0.99044	0	-0.000207962	0.978684	0	-0.000217762	0.989702	0	-0.000223206	0.972228	0	-0.000219875	0.987195	0	-0.000219332	0.9505	0	-0.000202119	0.999023	0	-0.000207488	1	0	-0.000225534	0.974405	0	-0.000198893	0.999015	0.00192341	0.00192341	0.248574	0	-0.000200292	1	0	-0.000198671	0.997078	0	-0.000203192	0.993026	0	-0.000198547	0.970485
ENSG00000062194.15	GPBP1	2.90911	-0.261197	0.000278711	3.65307	0.536939	3.15211e-10	3.79381	0.718445	0.238455	3.69553	0.624607	0.000156734	2.88549	-0.292505	0.5037	3.16739	0.0233562	0.110993	3.97437	0.852847	0.000186541	3.98305	0.884673	8.74633e-08	2.80774	-0.389402	0.00439659	2.8608	-0.289623	0.999015	2.11464	-1.14907	4.19059e-26	3.17475	0.0288361	5.19188e-05	1.94122	-1.22046	0.0323336	3.17482	0.0293337	0.10061	2.30709	-0.849446	1.27467e-49
ENSG00000062282.14	DGAT2	0.0312172	-0.173947	5.27272e-08	0.0335168	-0.165134	8.8593e-14	0.129865	-0.0659781	3.21317e-15	0.073838	-0.131367	3.3933e-34	0.113944	-0.0844603	0.981973	0.488512	0.334477	3.04021e-60	1.4587	1.30769	2.46248e-83	0.585125	0.418585	0.0697301	0.0711648	-0.13581	0.00106347	0.0269065	-0.164633	0.0424497	0.0575442	-0.146734	0.0523795	0.0515087	-0.140676	0.12754	0.117507	-0.0727074	0.997078	0.115425	-0.0765183	0.397374	0.113374	-0.0768453	0.0611743
ENSG00000062370.16	ZNF112	0.00208549	-0.00205662	0.991611	0.00291006	-0.00110724	0.995298	0.00313022	-0.000915061	0.979593	0.00275565	-0.00136406	0.90885	0.0016069	-0.00263107	0.985084	0.00141246	-0.00284194	0.857095	0.0148395	0.0112132	0.465034	0.00540278	0.00153141	1	0.0014823	-0.00284202	0.871983	0.0119765	0.0081319	0.999015	0.00983942	0.00655321	0.119162	0.008788	0.00493413	1	0	-0.00400447	0.997078	0.0106953	0.00698089	0.962512	0	-0.00400198	0.950188
ENSG00000062485.18	CS	3.19243	-0.231247	2.19645e-24	3.92627	0.555059	1.54205e-07	4.43155	1.14202	1.52196e-06	4.29827	1.01895	2.74694e-09	2.6669	-0.824476	3.70442e-05	3.31082	-0.102602	2.30779e-08	4.74838	1.38637	0.999023	5.45512	2.1706	5.13149e-25	3.06341	-0.389906	0.0102823	2.819	-0.591616	0.955133	2.06195	-1.49294	5.32397e-37	2.40619	-1.0172	1.27823e-05	1.50296	-1.92356	3.37575e-05	2.7178	-0.709203	1.14177e-06	2.01629	-1.4029	2.18246e-41
ENSG00000062524.15	LTK	0.00221832	-0.000137494	0.997046	0	-0.00248376	0.600288	0.00137361	-0.00107623	0.937324	0.00127154	-0.00121926	0.811718	0	-0.00262604	0.496315	0	-0.00261956	0.282599	0	-0.00241398	0.387407	0.00984868	0.00793718	0.851414	0.00142416	-0.00105654	1	0	-0.00237545	0.999015	0.00189099	-0.000503671	0.979088	0	-0.00239216	1	0.0258392	0.0237917	0.0907572	0.00508804	0.00284257	0.993026	0.0373009	0.0353758	0.00629045
ENSG00000062582.13	MRPS24	5.38013	0.428543	4.15829e-88	5.00543	0.0156645	0.0282575	5.64553	0.726848	6.05723e-26	5.03365	0.0489146	2.54922e-172	4.01541	-1.09291	7.69704e-27	5.01922	0.0319434	1.77201e-13	6.12655	1.17017	1.45412e-05	7.14086	2.27392	1.16204e-139	4.9793	-0.0130514	1.31458e-12	4.83027	-0.162576	0.872172	3.71718	-1.41812	4.24242e-45	5.04024	0.0506253	0.0742926	3.01467	-2.00087	5.06058e-05	5.24286	0.261196	2.38359e-07	6.33675	1.3622	1.18074e-21
ENSG00000062598.17	ELMO2	0.366335	-0.18612	0.307564	0.684617	0.158065	0.00125879	0.692897	0.174703	0.675979	0.601193	0.0747444	0.00581414	0.496351	-0.0438642	0.04365	0.460857	-0.0834343	0.00162515	0.758823	0.230069	0.465101	0.980861	0.470991	0.00268539	0.47305	-0.0717774	0.386612	0.285489	-0.253434	0.208889	0.341973	-0.215502	1.67185e-15	0.378421	-0.160347	0.210848	0.176834	-0.363174	0.06848	0.734672	0.206279	1.10195e-06	0.409314	-0.127687	6.55475e-19
ENSG00000062650.18	WAPL	2.55303	-0.716423	0.575203	3.12403	-0.0849296	0.19628	4.03228	0.919129	0.000219289	4.59869	1.58647	2.35547e-37	2.61631	-0.658781	0.000920499	2.9123	-0.326275	2.09647e-16	3.9466	0.764841	3.48116e-06	4.72459	1.6079	7.6186e-06	2.95524	-0.286136	0.000905384	3.00233	-0.2046	0.999015	2.23314	-1.08132	1.29621e-29	1.98991	-1.23957	9.6972e-13	1.6166	-1.60755	0.00393747	3.06245	-0.146766	0.993026	2.19607	-1.02015	2.64105e-40
ENSG00000062716.12	VMP1	1.26122	-0.408828	0.0273318	1.50609	-0.134293	0.205514	1.79059	0.175154	3.01133e-08	1.74167	0.12388	2.71431e-13	1.7211	0.098972	1.11211e-09	1.86758	0.262476	1.2466e-05	2.4495	0.841354	3.14849e-12	2.24975	0.652461	0.00024018	1.37305	-0.298563	0.0238752	1.94612	0.317635	0.0298379	1.15518	-0.531856	1.01652e-28	1.49842	-0.137163	1	0.955184	-0.68613	0.24929	1.76998	0.142091	0.0701853	2.55035	0.928541	1.82873e-35
ENSG00000062725.9	APPBP2	0.839811	-0.0275408	0.000487239	1.01447	0.158598	0.023292	1.01718	0.169081	0.000526348	0.891731	0.0305906	1.71485e-07	0.782168	-0.0926499	0.5684	0.805338	-0.0665189	0.191384	1.273	0.420471	0.00234289	1.29328	0.453085	0.0747259	0.763879	-0.116058	0.974405	0.864896	5.53152e-05	0.999015	0.569984	-0.328352	8.90363e-20	0.760785	-0.106227	0.344923	0.795659	-0.0700539	0.798894	0.871157	0.00654069	0.993026	1.01036	0.14726	5.72277e-24
ENSG00000062822.12	POLD1	0.482347	-1.02249	1.34874e-15	0.77513	-0.674673	1.85652e-33	2.21399	0.890515	0.0297403	2.98578	1.79081	2.11286e-105	0.695259	-0.802826	1.54167e-05	1.27073	-0.157525	0.00766741	3.0655	1.70375	0.00118802	3.75107	2.47401	0.378474	0.684064	-0.836361	6.86949e-10	0.733057	-0.6879	0.0381087	0.65704	-0.840323	9.58949e-21	0.728894	-0.696989	0.0376439	0.533761	-0.888936	0.997078	1.05367	-0.370728	0.283309	0.484583	-0.938151	3.45475e-33
ENSG00000063015.19	SEZ6	0.00821268	-0.00249535	0.980649	0.00603006	-0.00471734	0.978684	0.0094972	-0.00109147	1	0.0106417	0.000183326	1	0.011763	0.00143712	0.99465	0.00685702	-0.0040508	0.873501	0.00520627	-0.00543344	0.971871	0.00667752	-0.00402187	0.970447	0.0199405	0.0108743	0.180724	0.0141422	0.00371185	0.999015	0.00961708	-0.000961613	0.997458	0.0344932	0.0245134	0.344989	0	-0.0106126	0.935763	0.00543289	-0.0052276	0.993026	0	-0.010606	0.584044
ENSG00000063046.17	EIF4B	6.3081	-0.059462	1.72761e-26	6.37806	0.0168638	8.56434e-05	7.07901	0.795644	0.00263185	6.92369	0.638835	4.81611e-37	6.2114	-0.168941	0.00641838	6.56353	0.225127	0.262077	7.11789	0.778539	0.00872142	7.40069	1.09829	4.39886e-05	6.38442	0.0256063	1.03553e-08	5.53225	-0.841282	0.000572461	4.81918	-1.71824	2.16967e-20	6.6446	0.288343	0.00104246	4.61341	-1.77075	0.736341	5.85786	-0.522259	1.79991e-07	5.25438	-1.12101	4.16046e-51
ENSG00000063127.15	SLC6A16	0.197782	0.0386183	0.117616	0.1958	0.0351025	0.670104	0.20712	0.0493208	0.0355933	0.165123	0.00277538	0.278782	0.192328	0.0332216	0.269638	0.0972452	-0.0731528	0.000101391	0.106791	-0.0575778	0.0564143	0.160794	-0.00199743	0.381091	0.190231	0.0316668	0.126517	0.0695493	-0.0944119	0.388193	0.137862	-0.0276403	1.27473e-05	0.158134	-0.00464417	0.517983	0.0298973	-0.134458	0.0459943	0.143832	-0.019523	0.993026	0.060792	-0.10311	9.28698e-08
ENSG00000063169.10	BICRA	0.14273	-0.0412643	0.657304	0.176703	-0.00374251	0.999913	0.264424	0.0934425	0.156139	0.240593	0.068668	0.0201724	0.143433	-0.0412405	0.994274	0.132128	-0.0537768	0.0524364	0.221441	0.0424504	0.0462989	0.331853	0.160342	0.100217	0.138495	-0.0479788	1	0.179583	-0.000659119	0.999015	0.121158	-0.0657863	3.48717e-07	0.1356	-0.0455641	1	0.147234	-0.0334154	0.997078	0.206169	0.0268597	0.581937	0.189534	0.00941198	9.21467e-14
ENSG00000063176.15	SPHK2	0.624964	-0.184501	0.287294	0.920934	0.135975	0.0438255	1.00292	0.233377	0.0646076	1.07249	0.318356	8.00147e-11	0.633591	-0.178251	0.992582	0.71599	-0.0856976	0.117616	1.3351	0.558813	0.180812	1.41819	0.66153	0.0329781	0.614453	-0.204838	0.231244	0.612625	-0.182495	0.0898768	0.510429	-0.314279	3.44227e-25	0.614817	-0.181542	0.976535	0.298384	-0.500489	0.0881107	0.738958	-0.0556048	0.993026	0.696738	-0.0970587	1.05296e-25
ENSG00000063177.12	RPL18	11.6336	0.11914	8.91439e-46	11.42	-0.111597	2.60338e-29	11.5257	0.000465192	7.30821e-05	11.428	-0.110729	2.75988e-85	11.5747	0.055345	3.85077e-12	11.5573	0.0357801	0.0294465	11.6286	0.106391	0.00759471	11.7057	0.190799	2.23999e-28	11.6205	0.109406	3.1502e-47	11.3816	-0.145658	1.95035e-09	11.4233	-0.113667	7.58958e-19	11.8578	0.339419	4.13895e-76	12.0781	0.559715	7.84458e-140	11.3662	-0.164821	1.65378e-33	10.802	-0.732004	3.80517e-180
ENSG00000063180.8	CA11	0.0400412	-0.0047618	0.995014	0.0239857	-0.0216053	0.348535	0.0594371	0.016724	0.94871	0.0444463	8.78859e-05	0.404677	0.0278308	-0.0185338	0.694807	0.0411855	-0.00355884	0.959466	0.0688532	0.0252228	0.999023	0.064196	0.0209676	0.707136	0.0479719	0.00414157	0.742357	0.0389399	-0.00550362	0.999015	0.022831	-0.0239846	0.134418	0.051894	0.0076819	1	0.179843	0.13718	0.000304063	0.0582487	0.0143743	0.946475	0.0380816	-0.00636262	0.073634
ENSG00000063241.7	ISOC2	1.09553	-1.25321	1.10072e-24	1.95778	-0.293333	2.34692e-10	2.50098	0.295744	1.71738e-86	1.60367	-0.717688	1.01796e-306	1.91692	-0.355926	4.44924e-05	4.13112	2.1202	0	4.88129	2.72662	2.09698e-57	5.15154	3.08483	1.00758e-69	1.69216	-0.62345	0.466811	1.86063	-0.379024	0.999015	0.954569	-1.42535	7.51529e-34	2.08337	-0.154304	0.0845873	1.26654	-0.980167	0.997078	1.83562	-0.41312	0.0252618	3.48287	1.26328	3.88888e-33
ENSG00000063244.12	U2AF2	2.99438	-0.965537	0.855756	4.02842	0.16588	0.872466	4.79373	1.02311	1.75877e-24	4.98581	1.26721	2.56033e-25	3.08619	-0.880534	0.0549621	4.71172	0.938815	2.54368e-40	5.90139	2.0907	6.34166e-35	6.3673	2.63894	2.28669e-27	3.1745	-0.801686	0.00357074	2.9492	-0.935379	0.017707	2.19338	-1.86921	4.46483e-37	2.74312	-1.15234	4.36622e-07	2.27334	-1.6187	0.997078	3.50112	-0.384014	0.486799	2.93233	-0.95083	1.64491e-36
ENSG00000063245.14	EPN1	3.99759	-0.227291	4.90853e-14	4.34247	0.146597	0.996354	5.1367	1.03501	4.50852e-07	5.52721	1.50515	4.24541e-23	3.30094	-1.01221	2.17916e-15	3.69618	-0.56788	2.46247e-47	4.53964	0.345594	3.45598e-27	6.07986	1.9836	1.4747e-33	4.19417	-0.0114977	2.07167e-15	3.86247	-0.346384	0.999015	3.01326	-1.32619	1.04152e-38	3.70162	-0.513034	0.0285884	2.38063	-1.8465	0.00603102	3.6885	-0.534046	1.04462e-05	3.0821	-1.13549	4.35827e-48
ENSG00000063322.13	MED29	1.45782	-0.249548	0.00699582	1.43116	-0.268658	4.42614e-05	2.19995	0.571962	8.11461e-06	2.23195	0.62266	4.84581e-06	1.44743	-0.265819	0.686636	1.65823	-0.0295098	0.926932	2.11174	0.440002	5.4938e-07	2.3667	0.721317	4.56786e-07	1.56983	-0.13196	0.00818418	1.65083	-0.0342627	0.999015	1.06653	-0.688303	1.61979e-24	1.43917	-0.250573	0.0448567	0.956862	-0.736927	0.419817	1.61055	-0.0767171	0.412015	1.61445	-0.0710095	2.28868e-33
ENSG00000063438.16	AHRR	0.0214618	-0.00835961	0.978707	0.0415799	0.013271	0.722281	0.0350036	0.00659739	0.814643	0.0447207	0.0178169	0.812133	0.0198814	-0.0102855	1	0.0175909	-0.0128207	0.470223	0.0226314	-0.006622	0.144705	0.0757968	0.0494261	0.966228	0.0226327	-0.0073876	1	0.0140488	-0.0152167	0.999015	0.0191981	-0.0109815	0.534813	0.0160396	-0.0132914	1	0	-0.0294254	0.610201	0.0379193	0.00917552	0.823702	0.0150813	-0.0141454	0.0450385
ENSG00000063587.13	ZNF275	0.175836	-0.126205	0.00152205	0.193927	-0.102404	0.00846495	0.230906	-0.066186	3.90478e-07	0.285613	-0.00560441	0.00281076	0.29872	0.00916822	0.115391	0.36212	0.0800209	0.00100307	0.438935	0.152873	0.271009	0.372121	0.0862752	0.0413008	0.248575	-0.0482376	1	0.225475	-0.0659565	0.999015	0.19107	-0.110768	2.1951e-06	0.435515	0.148	0.00801191	0.235684	-0.0555456	0.599143	0.565055	0.284299	4.29552e-11	1.10766	0.826897	4.9876e-48
ENSG00000063601.16	MTMR1	0.401524	0.030678	1.24878e-05	0.318236	-0.0587283	0.396308	0.448486	0.0830683	0.378587	0.519093	0.165471	0.000830896	0.295712	-0.0873342	0.847514	0.32775	-0.0513032	0.278866	0.481268	0.110872	0.00439938	0.609123	0.249028	0.141685	0.286032	-0.100709	0.692402	0.468976	0.0966423	0.454271	0.229063	-0.161003	7.68214e-11	0.367435	-0.00633678	0.235868	0.127941	-0.248796	0.128676	0.401279	0.0286211	0.661208	0.327884	-0.046306	5.86168e-08
ENSG00000063660.8	GPC1	0	-0.012868	0.0450682	0.0028697	-0.00935455	0.517906	0.011275	-0.000466336	0.766739	0.0445484	0.0373752	1.02583e-07	0.00324754	-0.00946696	0.798378	0.00154819	-0.0113433	0.0511506	0.0182742	0.00677749	0.9329	0.0292267	0.0185401	0.944165	0.00517758	-0.00749205	0.975119	0.012905	0.00122645	0.999015	0.00541527	-0.00699326	0.994648	0.00751381	-0.00426857	1	0.0118713	0.00017832	0.997078	0.00917597	-0.00260898	0.99971	0.0148894	0.00323247	0.624194
ENSG00000063761.15	ADCK1	0.104244	-0.0880341	0.0929311	0.0976286	-0.091819	0.000580488	0.17897	-0.00586543	0.0071764	0.125571	-0.0667604	5.76638e-11	0.213498	0.0327716	0.000991564	0.365639	0.202769	1.74487e-22	0.485354	0.310183	1.34149e-05	0.341257	0.166035	0.92448	0.138236	-0.0528992	0.817334	0.113483	-0.0717423	0.999015	0.09661	-0.0976003	4.78716e-06	0.156105	-0.0287362	1	0.0745488	-0.111087	0.92243	0.149775	-0.0357087	0.993026	0.154085	-0.0305304	2.29203e-19
ENSG00000063854.12	HAGH	0.575826	-0.684655	1.91231e-13	1.85237	0.693509	2.50168e-29	2.40634	1.34104	6.23406e-83	1.6146	0.473849	0.000148636	0.841282	-0.399852	0.239149	0.757707	-0.492293	5.81306e-32	1.48559	0.296182	1.7835e-12	1.94922	0.794348	5.81736e-17	0.726969	-0.541548	1.81747e-09	1.04737	-0.152781	0.999015	0.602202	-0.663566	3.74243e-13	0.984539	-0.217996	0.0194262	0.788788	-0.414446	0.997078	1.4577	0.26887	1.34165e-08	2.46043	1.27745	3.93233e-66
ENSG00000063978.15	RNF4	1.52359	-0.83478	1.10255e-06	2.33139	0.0520499	0.880885	3.08419	0.890034	0.000472989	3.2162	1.06246	3.39148e-18	1.86933	-0.462789	0.99465	2.19965	-0.0923785	0.0166104	3.1855	0.930468	1.66369e-06	3.48591	1.27287	6.38554e-06	1.80841	-0.544729	0.108031	2.19663	-0.0868328	0.135275	1.53644	-0.830573	9.76891e-23	1.67583	-0.6191	0.00565147	1.66039	-0.629725	0.803471	2.03055	-0.260712	0.0440904	2.49288	0.213115	1.13107e-36
ENSG00000064012.21	CASP8	0.773108	-0.0909613	0.0593592	1.25006	0.417918	3.12618e-13	0.904502	0.0540771	8.73584e-05	0.722391	-0.151748	5.83203e-17	0.729571	-0.141436	0.7375	0.898784	0.0480748	0.475883	1.1988	0.353368	0.0206943	1.09084	0.248587	0.00839027	0.788324	-0.0775406	0.11833	0.998064	0.144238	0.676358	0.581432	-0.305511	5.50594e-24	1.10201	0.251369	0.00400143	1.32362	0.473732	1.88842e-07	1.00693	0.156538	0.0684178	1.1865	0.334672	9.70206e-34
ENSG00000064042.17	LIMCH1	0	-0.000213202	0.99044	0	-0.000205387	0.978684	0	-0.000215065	0.983214	0	-0.000220442	0.96243	0	-0.000217152	0.987195	0	-0.000216616	0.9505	0	-0.000199616	0.999023	0	-0.000204918	1	0.0014898	0.0014898	0.287408	0	-0.00019643	0.999015	0	-0.000215782	0.916171	0	-0.000197812	1	0	-0.00019621	0.997078	0	-0.000200676	0.993026	0	-0.000196089	0.970485
ENSG00000064102.14	INTS13	0.717684	-0.328988	0.0338371	1.0082	-0.00899991	0.950463	1.21239	0.217203	3.96489e-09	0.983271	-0.0380178	7.76554e-33	0.73311	-0.317796	0.987195	1.5014	0.541861	2.21447e-40	2.33496	1.35804	5.41786e-19	2.12858	1.17586	0.439891	0.75569	-0.300021	0.974714	0.821404	-0.197965	0.999015	0.48252	-0.594847	1.53502e-23	0.944266	-0.0739331	0.0507332	0.6092	-0.412619	0.997078	0.743531	-0.282892	0.104019	1.12951	0.114171	2.5692e-21
ENSG00000064115.10	TM7SF3	0.872579	-0.466386	0.00567467	0.9629	-0.353555	9.50517e-09	1.56344	0.296326	1.59e-05	1.65994	0.413517	0.000156366	1.08953	-0.231894	0.773318	1.18955	-0.119515	0.00372309	2.00877	0.733798	0.0291183	2.27011	1.02967	0.00178609	1.02719	-0.309532	0.575946	1.45875	0.16452	0.156307	0.973868	-0.359235	3.82288e-32	1.44405	0.150672	0.0013759	0.789546	-0.513296	0.997078	1.7394	0.458722	8.22641e-12	1.56	0.266691	1.06292e-27
ENSG00000064195.7	DLX3	0	-0.00087001	0.934565	0	-0.000838119	0.964575	0	-0.000877612	0.568923	0	-0.000899553	0.482023	0	-0.000886128	0.903719	0.00634214	0.00620593	0.00301197	0	-0.000814571	0.806756	0.00223981	0.00153246	1	0	-0.000908937	0.844336	0	-0.000801569	0.999015	0	-0.000880537	0.921788	0	-0.000807208	1	0	-0.000800673	0.997078	0	-0.000818895	0.993026	0	-0.000800176	0.970485
ENSG00000064199.6	SPA17	0.145541	-0.254766	0.00128046	1.25336	0.928806	3.0773e-119	1.19644	0.909393	1.0852e-108	0.488846	0.127141	6.41011e-06	0.0636284	-0.351282	7.30112e-25	0.0824855	-0.329335	5.05285e-45	0.311012	-0.0680688	6.55782e-28	0.993381	0.651748	0.00406083	0.0926409	-0.326974	3.44319e-20	0.191742	-0.187889	0.999015	0.0880917	-0.321824	1.59747e-06	0.0311151	-0.353188	1.07685e-07	0.0261838	-0.355322	0.00163313	0.223675	-0.158879	0.267218	0.13814	-0.241806	3.4429e-07
ENSG00000064201.15	TSPAN32	0.0398784	-0.0586582	9.71304e-05	0.0189384	-0.0787034	1.95214e-06	0.0670883	-0.0289707	0.437637	0.0674869	-0.0292415	0.15066	0.135538	0.0474569	0.0151859	0.0765166	-0.0186397	0.692855	0.03756	-0.0573087	0.0505149	0.0531297	-0.0423655	0.0329255	0.096939	0.004309	0.813056	0.158334	0.0660378	0.889637	0.0881904	-0.00556801	0.149306	0.472162	0.386876	2.731e-19	0.31145	0.221007	0.000573642	0.194305	0.104718	0.00122537	0.16836	0.0760688	5.91305e-14
ENSG00000064225.12	ST3GAL6	0.00648482	0.00360228	0.988022	0	-0.00340334	0.49134	0	-0.00356371	0.265864	0	-0.0036528	0.163213	0	-0.00359829	0.158764	0.00169379	-0.00169591	0.9505	0	-0.00330772	0.833606	0.00320345	-7.82976e-06	1	0	-0.00369091	0.10422	0.0114007	0.0083023	0.999015	0.00185763	-0.00150693	0.819557	0.0709351	0.0691368	1.52635e-07	0	-0.00325128	0.997078	0	-0.00332528	0.817892	0.04008	0.0373102	0.00963826
ENSG00000064270.12	ATP2C2	0	0	1000	0	0	1000	0	0	1000	0	0	1000	0	0	1000	0	0	1000	0	0	1000	0	0	1000	0	0	1000	0	0	1000	0	0	1000	0	0	1000	0	0	1000	0	0	1000	0	0	1000
ENSG00000064300.8	NGFR	0.0022222	-0.00192911	0.993299	0.00308863	-0.000940027	0.992643	0.00315248	-0.000913455	0.952293	0.00638323	0.00273914	0.916194	0.00332026	-0.000734293	1	0.00203895	-0.00216486	0.830537	0.0194724	0.0159644	0.26364	0.00505596	0.00114263	1	0.00433635	0.000414811	1	0	-0.00403005	0.999015	0	-0.00442708	0.252265	0.0260389	0.0225236	0.105436	0	-0.00402555	0.997078	0	-0.00411717	0.75798	0	-0.00402305	0.929705
ENSG00000064309.14	CDON	0	-0.00217572	0.685911	0	-0.00209597	0.680517	0.00123718	-0.000821585	0.952992	0.0026845	0.000804405	1	0	-0.00221602	0.610495	0.00292349	0.00105761	0.9505	0.00464531	0.00274838	1	0.00523844	0.00344863	1	0.00240101	0.00048692	0.925	0	-0.00200456	0.999015	0	-0.00220204	0.728114	0	-0.00201866	1	0	-0.00200232	0.997078	0.00546529	0.00361217	0.993026	0.025414	0.0237169	0.0724309
ENSG00000064313.11	TAF2	0.780418	-0.329283	0.741083	1.20361	0.131354	0.135676	1.44815	0.408955	0.0514407	1.47845	0.453651	3.89107e-11	0.830198	-0.279597	1	1.06049	-0.0214627	0.942375	1.6574	0.59514	0.0111734	2.04061	1.0162	0.00669293	0.793706	-0.328742	0.389993	0.78672	-0.296991	0.911905	0.622752	-0.508844	1.51256e-16	0.84959	-0.234899	0.635954	0.496213	-0.590824	0.112383	0.984868	-0.0982011	0.224713	0.92146	-0.160123	2.94765e-09
ENSG00000064393.15	HIPK2	0.200189	0.159676	2.54567e-31	0.0210276	-0.036079	0.0356895	0.0715625	0.0183093	0.418506	0.0206782	-0.0391211	6.20606e-06	0.0220393	-0.0370119	0.00105915	0.0210862	-0.037986	0.000550161	0.0321031	-0.0236556	0.546897	0.0345075	-0.0217413	0.38892	0.0228688	-0.037011	0.000561771	0.0262185	-0.0292434	0.999015	0.0118114	-0.0481681	7.91983e-08	0.146942	0.0937918	0.00957183	0.266925	0.214526	7.43159e-07	0.00899786	-0.0477099	0.0253711	0.551891	0.502769	1.43085e-40
ENSG00000064419.13	TNPO3	1.06048	-0.635524	0.0153666	2.01213	0.396473	1.41923e-08	2.1302	0.546205	1.27677e-05	2.32496	0.781421	7.75921e-10	1.30532	-0.372912	0.708695	1.6307	-0.00825428	0.671726	2.7787	1.17503	1.42422e-07	3.05745	1.50102	0.0181116	1.24072	-0.456768	0.202795	1.42684	-0.21414	0.999015	0.851604	-0.875814	1.01349e-19	1.23186	-0.414688	0.291848	0.941979	-0.704866	0.997078	1.19585	-0.457991	0.000308534	0.955608	-0.690637	7.05454e-20
ENSG00000064490.13	RFXANK	2.70052	-0.553053	0.991611	3.35002	0.155656	0.853919	3.70122	0.55279	2.46525e-11	3.10974	-0.106282	1.52726e-100	3.26049	0.0642502	5.29396e-17	3.52701	0.362028	2.49692e-05	4.14808	0.973422	0.331525	4.78692	1.67487	3.59905e-16	3.25708	0.0619837	3.1221e-17	3.899	0.705386	2.36524e-09	2.16177	-1.15969	3.45647e-31	3.20433	0.00118788	0.166052	1.36309	-1.86325	4.57812e-08	3.00043	-0.209954	0.035774	2.04071	-1.17636	2.57637e-46
ENSG00000064545.14	TMEM161A	0.870728	-1.322	3.48295e-94	0.621568	-1.53764	1.97028e-129	1.58602	-0.539651	6.05996e-64	1.57898	-0.561155	1.12331e-93	3.32057	1.39896	2.00061e-181	3.52999	1.62961	6.92508e-180	4.88792	2.90063	1.62624e-195	2.3854	0.331181	1.18076e-14	1.9369	-0.155574	1.02538e-06	0.866393	-1.2224	1.37257e-15	1.74765	-0.36146	3.80027e-15	1.79476	-0.283262	0.227223	0.464636	-1.62785	8.63816e-21	2.85459	0.810227	3.47991e-18	1.15301	-0.930224	1.08999e-35
ENSG00000064547.13	LPAR2	0.163762	-0.192196	1.75398e-05	0.163135	-0.185816	2.77842e-08	0.299292	-0.0434515	1.45629e-07	0.176356	-0.184395	9.43915e-35	0.457328	0.133232	1.40667e-15	0.642175	0.339543	3.80978e-35	1.08365	0.767692	3.04528e-29	0.608421	0.285511	0.25132	0.240563	-0.112512	0.0846712	0.233718	-0.106161	0.999015	0.185992	-0.169767	2.04672e-08	0.271284	-0.0685587	1	0.261994	-0.0774097	0.756548	0.43029	0.0951216	0.073239	0.249877	-0.0896237	1.74685e-12
ENSG00000064601.16	CTSA	0.661708	-0.62909	1.26576e-15	0.777749	-0.483032	2.84212e-18	1.2353	0.00204617	2.24267e-17	1.33601	0.116661	6.32747e-15	1.23989	0.00720801	4.69803e-07	1.51655	0.316466	1.85278e-12	2.36893	1.16972	2.55055e-17	1.89677	0.701468	0.00563832	1.02336	-0.241517	0.975863	1.45557	0.225155	0.0349368	0.80779	-0.474025	2.20091e-18	1.90222	0.682707	8.74354e-16	1.70072	0.473147	1.35048e-14	1.5765	0.355263	6.39889e-09	2.03493	0.811056	3.09423e-36
ENSG00000064607.16	SUGP2	0.907497	-0.997463	5.61815e-19	2.06683	0.267936	0.00272916	2.7327	1.01961	5.22721e-09	3.22319	1.6031	3.65483e-81	1.38025	-0.486146	0.101419	1.55036	-0.294777	4.98479e-10	2.66713	0.87882	0.00195098	3.03617	1.29243	5.46435e-13	1.20788	-0.6968	8.48897e-09	1.22702	-0.595088	0.223123	1.09117	-0.804995	1.25477e-16	1.20152	-0.625305	0.0049176	0.640158	-1.18867	0.00054177	1.34767	-0.483002	0.000349438	0.977942	-0.846111	4.24567e-34
ENSG00000064651.13	SLC12A2	0.351613	-0.262342	0.0185488	0.33701	-0.268203	1.27658e-09	0.612183	0.0245707	1.97702e-10	0.794654	0.232773	0.00121011	0.608101	0.0202347	1.54363e-06	0.683982	0.105012	0.00615221	1.14883	0.575639	0.0354264	1.24988	0.697797	0.0622676	0.468572	-0.139635	0.904882	0.512243	-0.0788691	0.999015	0.374406	-0.240133	5.3747e-15	0.347608	-0.247493	0.0410329	0.197732	-0.397252	0.128857	0.606821	0.0173747	0.888323	0.209063	-0.385539	1.80204e-08
ENSG00000064652.10	SNX24	0.0491311	0.00132917	0.388802	0.0477104	-0.00022545	0.855436	0.088383	0.0449062	0.0805547	0.0937983	0.0521897	0.00072567	0.0253812	-0.0252619	0.564129	0.028744	-0.0214403	0.166149	0.0317064	-0.0167059	0.00706409	0.0930349	0.0477071	0.895508	0.018339	-0.0340072	0.0496939	0.132768	0.086009	0.0283383	0.0169666	-0.0344729	0.223386	0.033369	-0.0148577	1	0.0266244	-0.0215669	0.997078	0.022922	-0.025892	0.851912	0.0356368	-0.0124332	0.970485
ENSG00000064655.18	EYA2	0.191304	-0.247122	4.08216e-07	0.17281	-0.257666	5.56652e-13	0.424408	0.00943901	2.81025e-05	0.4962	0.0913486	7.59563e-06	0.688238	0.305196	3.39183e-46	0.471858	0.0625518	0.00752112	1.23869	0.847611	9.40974e-23	0.776876	0.38174	1	0.322297	-0.107601	0.736412	0	-0.421611	7.09452e-12	0.228629	-0.208547	0.0346118	0.0175097	-0.406703	2.82204e-13	0.0682107	-0.35207	0.00249199	0.352181	-0.0659926	0.85952	0.172033	-0.246788	0.000484685
ENSG00000064666.14	CNN2	7.86239	-0.358508	1.79317e-05	8.48175	0.311124	1.76883e-22	8.52058	0.368886	0.019776	7.73075	-0.520443	8.4035e-248	8.81843	0.70625	1.41008e-92	8.39517	0.231354	0.121988	8.08986	-0.101332	6.0754e-06	8.31171	0.130596	0.73409	8.92195	0.843428	1.13565e-141	9.37104	1.19906	3.16832e-53	7.84714	-0.37982	0.00263795	7.67643	-0.522464	7.98367e-11	7.29489	-0.904584	0.647342	6.83372	-1.40277	3.93056e-70	3.8928	-4.3468	3.42772e-252
ENSG00000064687.12	ABCA7	0.400556	-0.094935	0.727583	0.253835	-0.246973	1.66624e-10	0.54787	0.0677377	0.0631067	0.770418	0.322612	1.01764e-18	0.471101	-0.017637	0.0830016	0.366273	-0.13478	3.65024e-05	0.441261	-0.0469528	1.99251e-07	0.783184	0.313394	0.0124824	0.434492	-0.0601739	0.766873	0.415038	-0.0727863	0.999015	0.373402	-0.126322	2.15251e-11	0.60831	0.124005	0.0514712	0.298552	-0.190658	0.997078	0.5103	0.0242968	0.993026	0.52473	0.0383443	2.23797e-33
ENSG00000064692.18	SNCAIP	0	0	1000	0	0	1000	0	0	1000	0	0	1000	0	0	1000	0	0	1000	0	0	1000	0	0	1000	0	0	1000	0	0	1000	0	0	1000	0	0	1000	0	0	1000	0	0	1000	0	0	1000
ENSG00000064703.11	DDX20	0.478432	-0.308564	0.174755	0.856585	0.103569	0.147693	0.978281	0.24352	0.00150512	0.873725	0.13066	4.87615e-10	0.601073	-0.176841	0.885169	0.982306	0.249775	2.11544e-11	1.83001	1.10345	7.45869e-15	1.43131	0.711121	0.00181331	0.4907	-0.308268	0.00440439	0.671175	-0.0889022	0.999015	0.350264	-0.455025	1.30723e-14	0.634723	-0.12674	0.989251	0.593163	-0.167796	0.894288	0.702419	-0.058466	0.993026	0.409148	-0.353909	5.32611e-23
ENSG00000064726.9	BTBD1	1.18675	-0.258585	0.0967882	1.64199	0.233421	0.00631328	1.73281	0.34522	0.015799	1.64537	0.254376	1.10302e-09	1.2145	-0.23228	0.138264	1.47672	0.0614345	0.255589	2.0647	0.662322	0.00036735	2.2286	0.853252	0.109762	1.29504	-0.145675	0.0305002	1.17978	-0.245313	0.999015	0.876573	-0.607127	1.99037e-19	1.12902	-0.298855	0.452797	0.861713	-0.567108	0.949049	1.39186	-0.0309703	0.887073	1.06331	-0.362745	8.4355e-10
ENSG00000064763.10	FAR2	0.0356218	-0.00948928	0.342124	0.0120745	-0.0341004	0.0236886	0.0788615	0.0384194	0.53699	0.116824	0.0825676	7.87944e-10	0.00459935	-0.0444308	0.00239369	0.0129489	-0.0349872	0.00247633	0.0639187	0.020266	0.0334559	0.142661	0.104077	0.874095	0.020171	-0.0276747	0.914684	0.0476906	0.00349167	0.999015	0.00739021	-0.0410426	0.365706	0.0160646	-0.0287694	0.762038	0.0117748	-0.0328803	0.997078	0.0286918	-0.0161087	0.993026	0.0659009	0.0219138	0.185773
ENSG00000064787.13	BCAS1	0.0615916	-0.00704743	0.99044	0.0492376	-0.0198838	0.75377	0.0882285	0.0224551	0.753363	0.0546446	-0.01519	0.042714	0.0667512	-0.00139587	0.644608	0.110214	0.0471951	0.00196626	0.102057	0.0350874	0.597971	0.0703594	0.00249857	0.0774612	0.0775531	0.0109851	0.325957	0.039613	-0.0287733	0.999015	0.0349358	-0.0368165	0.0113547	0.0447913	-0.0236895	1	0.0268456	-0.0416693	0.997078	0.0603588	-0.00791018	0.76137	0.0629695	-0.00508735	0.149643
ENSG00000064886.13	CHI3L2	0.491983	-0.247204	1.00509e-05	0.650932	-0.0696644	0.768951	0.974093	0.285728	5.69725e-07	0.95043	0.265951	8.75548e-08	0.32189	-0.4424	1.67149e-31	0.534458	-0.203678	5.08499e-08	0.359625	-0.367802	1.47453e-20	1.21864	0.530862	1.81633e-09	0.862866	0.16807	5.33891e-12	1.70783	1.00478	1.49955e-19	0.605096	-0.124233	0.00299986	0.61748	-0.101244	1	2.3309	1.63457	4.52518e-71	0.342322	-0.387674	1.23406e-09	0.163071	-0.560207	8.0353e-14
ENSG00000064932.15	SBNO2	0.256306	-0.265653	1.37985e-06	0.336497	-0.170917	0.000109544	0.470582	-0.0301507	6.02511e-07	0.490529	-0.00821201	2.95855e-07	0.586033	0.0989393	2.09042e-10	0.571752	0.08273	0.00184209	1.38267	0.911617	1.37124e-25	0.745263	0.261756	0.000285783	0.383865	-0.130909	0.273926	0.653633	0.158025	0.115925	0.363102	-0.14994	1.62254e-09	0.587522	0.0916478	0.0920008	0.379601	-0.119633	0.997078	0.601224	0.107164	0.0233485	0.672292	0.176634	2.06968e-21
ENSG00000064933.17	PMS1	1.07803	-0.498454	0.295659	1.5765	0.04817	0.784917	2.1952	0.737129	0.000192311	1.91752	0.439658	5.13858e-17	1.1195	-0.461214	0.489101	1.56295	0.0356515	0.853571	2.74663	1.25224	0.00025646	3.20266	1.76777	1.01863e-09	1.13338	-0.457137	0.388161	1.31824	-0.215741	0.794153	0.884206	-0.720332	8.91958e-22	1.10702	-0.43288	0.520214	0.910211	-0.628665	0.997078	1.08873	-0.458097	0.000480439	1.11549	-0.420541	3.13297e-16
ENSG00000064961.18	HMG20B	1.40195	-0.811633	6.09012e-05	3.26085	1.18846	3.00705e-69	3.25182	1.23444	3.90621e-23	2.59268	0.515434	1.24419e-20	1.69559	-0.497597	0.413212	1.87426	-0.296632	1.03744e-11	2.76234	0.641516	1.77619e-08	3.5636	1.50591	0.0158265	1.62794	-0.588173	1.17543e-05	2.05013	-0.0907043	0.999015	1.21703	-1.02738	4.1628e-22	2.07481	-0.0661518	0.204115	1.19313	-0.958394	0.535411	2.19512	0.0574916	0.155555	1.96188	-0.179855	3.72116e-28
ENSG00000064989.12	CALCRL	0.0301656	0.0101892	0.328479	0.0150244	-0.00623324	0.978684	0.0293613	0.00938554	0.747827	0.0349454	0.0159728	0.209915	0.0152176	-0.00637372	0.962347	0.0114831	-0.0105328	0.402798	0.00505557	-0.0163277	0.140609	0.0191656	-0.00183951	0.667119	0.015175	-0.00658674	0.884258	0.0271309	0.00631127	0.999015	0.0142255	-0.00743838	0.182337	0	-0.0213411	0.197722	0.0459364	0.0253465	0.923224	0.0201601	-0.000771537	0.993026	0.0234953	0.00262119	0.970485
ENSG00000064995.16	TAF11	1.80601	-0.371234	0.00615204	2.44263	0.317159	0.000498658	2.68337	0.599299	4.07644e-07	2.63564	0.559985	7.98118e-08	1.86178	-0.315617	0.220542	2.08437	-0.0660029	0.108714	3.10849	0.994192	0.0191861	3.65665	1.6003	8.19353e-05	1.72788	-0.477653	0.0357584	1.88253	-0.264465	0.999015	1.30598	-0.932557	8.03129e-31	1.75108	-0.400512	0.128557	1.10935	-1.04708	0.0400756	2.15309	0.0100211	0.273505	1.74634	-0.401818	1.14901e-28
ENSG00000064999.13	ANKS1A	0.120755	-0.00948121	0.24636	0.110278	-0.0202382	0.865947	0.143587	0.0157772	0.329504	0.12918	-0.000218119	0.106077	0.0987575	-0.0343084	1	0.149255	0.0222273	0.547415	0.274708	0.149721	0.121962	0.231566	0.108073	0.758498	0.115991	-0.0153817	0.897931	0.0967044	-0.0331158	0.999015	0.0848865	-0.0495387	0.000733874	0.141193	0.0120681	0.405184	0.0607777	-0.0694579	0.819896	0.129489	0.000121168	0.993026	0.0879205	-0.0419473	0.691641
ENSG00000065000.15	AP3D1	1.30825	-0.328463	0.0615111	1.9525	0.366453	1.85731e-08	1.90452	0.330469	5.71071e-12	1.87561	0.305833	1.53885e-12	1.21337	-0.440871	0.271554	1.73953	0.148405	0.0432116	2.72297	1.14987	2.99782e-06	2.79303	1.2545	0.0101727	1.28391	-0.371135	0.759517	1.17864	-0.43401	0.642534	0.906769	-0.779522	4.61403e-21	1.33909	-0.273269	1	1.06463	-0.548977	0.885885	1.49387	-0.116928	0.993026	2.8721	1.28046	1.49985e-28
ENSG00000065029.14	ZNF76	0.570828	-0.3159	0.00976699	0.766997	-0.0963912	0.3483	1.03389	0.195288	0.021548	1.25915	0.456435	8.05663e-14	0.759919	-0.109845	0.0221722	0.967377	0.122343	0.00859307	1.19317	0.345346	0.000211713	1.5025	0.68165	0.2155	0.614226	-0.280149	0.00360817	0.670334	-0.190177	0.999015	0.549424	-0.343558	1.4384e-17	0.795039	-0.0642098	1	0.432387	-0.430908	0.575894	0.738488	-0.123705	0.993026	0.561619	-0.299863	1.80023e-09
ENSG00000065054.13	SLC9A3R2	0	-0.00260034	0.529038	0.00279356	0.000456007	0.998769	0.00632052	0.00439205	0.668824	0	-0.00268864	0.0855763	0	-0.00264852	0.455802	0.00162668	-0.000823512	0.980185	0	-0.00243464	0.437817	0.00223347	-0.000137348	0.894598	0	-0.00271669	0.354096	0.0131984	0.0109838	0.999015	0	-0.00263181	0.544192	0.0183851	0.0163559	0.209977	0	-0.0023931	0.997078	0	-0.00244757	0.952494	0.0619325	0.0602818	8.29294e-06
ENSG00000065057.7	NTHL1	0.55365	-0.583303	1.86809e-05	0.764423	-0.338514	1.07127e-09	1.3483	0.293581	6.60127e-17	1.17526	0.104062	6.77093e-32	0.589999	-0.553374	3.00894e-05	1.62051	0.600001	2.41058e-50	2.70711	1.67229	1.73681e-27	2.89338	1.91369	1.58638e-08	0.813999	-0.310129	0.324966	0.903356	-0.182911	0.999015	0.538864	-0.606826	6.69511e-22	0.963618	-0.122679	0.269575	0.669996	-0.419005	0.997078	0.781617	-0.312942	0.086122	0.896637	-0.189393	1.56972e-18
ENSG00000065060.16	UHRF1BP1	0.301421	-0.110071	0.22317	0.325188	-0.0808446	0.223045	0.515743	0.126842	0.102824	0.546918	0.16548	4.81195e-05	0.245086	-0.175243	0.140343	0.431667	0.0337684	0.256493	0.722784	0.331018	0.699995	0.93693	0.566275	0.0461534	0.249443	-0.174745	0.111057	0.325291	-0.0772143	0.937399	0.246358	-0.17272	1.46545e-13	0.297921	-0.105698	1	0.19867	-0.205344	0.919884	0.355298	-0.0478073	0.640127	0.570496	0.171059	2.36817e-16
ENSG00000065135.10	GNAI3	2.46521	-0.762757	0.99044	4.11808	1.01716	8.12661e-49	4.30012	1.26715	3.83408e-05	4.26401	1.25774	6.4426e-10	2.63968	-0.581365	0.192932	2.89751	-0.2917	7.52648e-15	4.02328	0.890927	5.74876e-07	4.85254	1.79156	0.00485311	2.64732	-0.587546	0.0391102	3.32822	0.17211	0.00513831	1.86436	-1.44108	2.55268e-24	2.46761	-0.705238	0.000123231	1.88455	-1.28993	0.997078	2.49735	-0.684652	8.36951e-06	2.17976	-0.990393	3.43656e-39
ENSG00000065150.18	IPO5	1.95657	-0.628558	1.61751e-08	2.43993	-0.0931817	0.058373	3.48348	1.06065	0.250619	3.2594	0.832255	1.6125e-24	1.68515	-0.944371	5.01731e-08	2.76673	0.267051	8.71918e-06	4.31241	1.8384	0.000326137	5.25531	2.88438	7.01145e-39	1.9845	-0.624576	0.716358	1.66117	-0.878562	0.0181983	1.33456	-1.32883	2.67814e-32	1.59717	-0.950078	3.72936e-05	1.12127	-1.42428	0.0889238	2.22639	-0.312199	0.993026	1.98223	-0.552135	7.06444e-25
ENSG00000065154.11	OAT	0.570906	-0.584733	9.21156e-05	1.30567	0.215512	0.000315045	1.62278	0.577628	0.000305121	1.40462	0.343885	5.33406e-08	0.727319	-0.420279	0.690167	1.09692	-0.00606084	0.471761	1.7753	0.693259	9.87613e-05	2.95433	1.95853	1.97929e-22	0.812632	-0.333029	0.902185	1.1668	0.0653345	0.126848	0.535849	-0.630847	3.64635e-20	0.598246	-0.514614	0.021926	0.367264	-0.744338	0.0508952	0.908237	-0.201026	0.993026	0.844893	-0.260532	4.56958e-15
ENSG00000065183.15	WDR3	0.42416	-0.27086	0.0439219	0.492175	-0.188839	0.000321988	0.593135	-0.0856815	5.41589e-21	0.332533	-0.384295	4.11006e-84	0.541171	-0.144747	0.784025	1.51061	0.939348	2.11538e-140	2.12234	1.49581	3.05696e-56	1.16711	0.525355	0.0278163	0.592642	-0.089307	0.167078	0.514276	-0.158199	0.999015	0.30698	-0.404627	4.51527e-14	0.4698	-0.204715	0.568648	0.484741	-0.187929	0.997078	0.602717	-0.0700255	0.993026	0.342275	-0.331983	4.88248e-07
ENSG00000065243.19	PKN2	1.21337	-0.22878	0.692497	1.49595	0.0791213	0.870328	1.75541	0.370829	0.0668388	1.77833	0.406175	0.000178803	1.2099	-0.236911	0.987195	1.3317	-0.100167	0.0365073	1.85978	0.451704	0.315976	2.08124	0.697907	0.211886	1.2626	-0.182431	0.0503762	1.22743	-0.196527	0.999015	1.06335	-0.398613	3.29721e-24	1.33268	-0.0904703	0.197453	0.900765	-0.52709	0.736998	1.21475	-0.213916	0.363178	0.919932	-0.507366	9.16658e-39
ENSG00000065268.10	WDR18	2.32832	-0.250032	4.74851e-16	2.1868	-0.390877	3.08791e-10	2.85827	0.335965	1.3842e-47	2.36829	-0.213055	2.07736e-151	2.09761	-0.513214	0.376509	3.56078	1.12373	1.09207e-85	4.82859	2.3416	6.94373e-62	4.91937	2.4998	8.0625e-43	2.22633	-0.378463	0.141405	2.09859	-0.463252	0.999015	1.32343	-1.3721	3.11341e-36	2.09065	-0.474608	1	1.10201	-1.47186	0.00100716	2.646	0.0936555	0.0915332	2.22074	-0.338835	4.15904e-26
ENSG00000065308.4	TRAM2	0.303163	0.0888432	5.36442e-13	0.194547	-0.0295406	0.761857	0.336126	0.126205	0.0139532	0.265048	0.0484987	0.782059	0.0773784	-0.16254	5.37249e-12	0.151985	-0.0787362	0.00185232	0.176481	-0.0473218	0.000200542	0.320128	0.103333	0.254456	0.181641	-0.0468733	0.975119	0.0570473	-0.16764	0.0222013	0.103046	-0.132931	1.24091e-07	0.388679	0.16973	0.00113799	0.151458	-0.0718531	0.997078	0.17196	-0.0522553	0.468788	1.56017	1.35375	2.32699e-86
ENSG00000065320.8	NTN1	0.0148447	0.012013	0.0128229	0	-0.00416196	0.370067	0.00480459	0.000974513	1	0.00273725	-0.00135302	0.90885	0.00157996	-0.00262976	0.958075	0.00466548	0.000826021	0.988392	0.0239687	0.0206467	0.0217206	0	-0.00415246	0.119719	0	-0.00451364	0.106972	0	-0.00398046	0.999015	0.00207142	-0.00206589	0.966945	0	-0.00400847	0.966191	0	-0.00397601	0.997078	0	-0.0040665	0.754699	0	-0.00397354	0.950983
ENSG00000065328.16	MCM10	0.135989	-0.667679	5.54233e-15	0.576596	-0.176183	0.00582708	1.77973	1.15087	6.98368e-54	1.39032	0.736629	7.14412e-31	0.157651	-0.655771	5.64015e-20	0.364475	-0.422944	1.32921e-26	1.93609	1.22927	0.559501	2.81153	2.18773	0.00372431	0.190497	-0.634895	1.37291e-20	0.339564	-0.408785	0.0206587	0.234587	-0.565958	1.20213e-05	0.0849917	-0.671543	4.24109e-10	0.138639	-0.611783	0.0895859	0.582838	-0.165677	0.993026	0.37286	-0.37438	1.79313e-07
ENSG00000065357.19	DGKA	1.06923	0.288313	2.63171e-18	0.585146	-0.235358	2.27762e-05	0.933137	0.139785	0.00310231	0.65489	-0.173266	9.42937e-13	0.787912	-0.0216075	0.169836	0.682304	-0.139613	0.00227836	0.541571	-0.273635	4.15959e-09	0.831235	0.0254253	0.0069016	0.825501	0.0210461	0.206108	1.05526	0.251471	0.198815	0.685587	-0.135419	1.94484e-15	1.34712	0.551187	3.98134e-09	1.31145	0.510611	1.29371e-06	1.01089	0.210954	0.00989833	0.708374	-0.100001	2.79651e-39
ENSG00000065361.14	ERBB3	0.006371	0.00451767	0.225188	0	-0.00240086	0.634379	0.00142211	-0.000935595	0.94871	0.00137836	-0.00100876	0.861703	0.00182388	-0.000494429	1	0	-0.00253212	0.316624	0.00467917	0.00248693	0.999122	0.0124966	0.0108201	0.347079	0.00279562	0.000609872	0.974405	0	-0.00229616	0.999015	0	-0.00252237	0.646438	0	-0.00231231	1	0	-0.00229359	0.997078	0	-0.00234579	0.988597	0	-0.00229217	0.970485
ENSG00000065413.18	ANKRD44	3.20638	1.15095	2.25429e-117	1.63313	-0.558808	1.63132e-14	2.56404	0.448077	4.35986e-08	2.71507	0.631093	6.76293e-21	1.75789	-0.450994	2.05244e-10	1.50222	-0.735701	3.92778e-47	1.64776	-0.528036	3.16333e-16	2.01356	-0.155215	4.31854e-17	2.04538	-0.132132	0.103265	2.7118	0.559042	8.99092e-05	1.80423	-0.396547	6.90217e-16	2.64327	0.493014	2.77297e-05	3.15802	1.01025	3.84666e-18	1.73166	-0.44395	0.000206151	2.05002	-0.111629	2.04735e-30
ENSG00000065427.14	KARS	1.24336	-0.65301	0.0240672	1.97502	0.146446	0.31489	2.28159	0.493612	4.405e-15	2.1242	0.3269	6.52317e-33	1.42752	-0.458725	0.500698	2.22821	0.437492	3.07436e-16	3.54674	1.76147	8.37268e-19	3.67126	1.93994	1.19266e-08	1.48207	-0.407834	0.340797	1.80819	-0.0290574	0.374561	0.862385	-1.08516	3.25483e-30	1.76208	-0.0763376	0.125792	1.05453	-0.792176	0.735336	1.46765	-0.382365	0.0698243	1.51711	-0.323569	8.68449e-22
ENSG00000065457.10	ADAT1	0.22058	-0.107459	0.317408	0.435213	0.12398	0.000923542	0.492648	0.193569	0.000988208	0.403387	0.096861	0.0394359	0.180167	-0.154739	0.165394	0.305094	-0.0147014	0.9505	0.648027	0.339731	0.109905	0.716162	0.420809	0.451545	0.212162	-0.121943	0.754978	0.202878	-0.116951	0.999015	0.137702	-0.201052	4.44602e-07	0.220299	-0.099989	1	0.172444	-0.147636	0.997078	0.250578	-0.0700788	0.993026	0.260687	-0.0582465	3.74945e-15
ENSG00000065485.19	PDIA5	0.165196	-0.099755	0.206912	0.0936468	-0.171937	6.68326e-10	0.197312	-0.0649813	1.98287e-10	0.107991	-0.168222	3.79222e-36	0.160646	-0.106703	0.205273	0.524099	0.299865	2.40653e-36	0.851166	0.613266	1.69928e-16	0.501544	0.259819	0.284592	0.11936	-0.156908	2.60229e-07	0.189756	-0.0670102	0.999015	0.112414	-0.15974	3.98572e-09	0.162979	-0.0948176	0.985494	0.145347	-0.111904	0.997078	0.392101	0.141097	3.66179e-05	2.42113	2.19118	5.87861e-136
ENSG00000065491.8	TBC1D22B	0.266798	-0.0575086	0.99044	0.359331	0.0426804	0.680318	0.361514	0.0471138	0.275383	0.341944	0.0260282	0.0661684	0.35003	0.034702	0.00025662	0.333008	0.0155873	0.9505	0.578275	0.26703	0.200678	0.584936	0.281167	0.916395	0.235014	-0.0966172	0.244917	0.388474	0.0703623	0.999015	0.189362	-0.144436	1.09194e-07	0.287928	-0.0317867	1	0.175599	-0.145273	0.163081	0.278442	-0.0420705	0.993026	0.125466	-0.195915	1.54579e-08
ENSG00000065518.7	NDUFB4	5.02469	-0.383725	3.21306e-12	6.9478	1.66874	1.34601e-144	6.86968	1.66067	4.70713e-30	6.21116	0.953028	7.39332e-93	4.31168	-1.18988	2.27411e-40	4.9035	-0.525341	2.7308e-81	6.30189	0.956466	8.1901e-06	7.57408	2.32724	9.06995e-93	4.86239	-0.587453	4.13267e-08	5.03232	-0.345805	0.999015	3.56641	-2.01229	1.14253e-42	4.93364	-0.448972	0.00498239	4.03268	-1.35764	0.00149524	5.32808	-0.0469786	0.567873	6.5286	1.16898	2.01481e-23
ENSG00000065526.10	SPEN	1.92813	-0.507795	0.0445522	1.71775	-0.712181	2.03044e-23	2.83537	0.49471	0.218377	2.8218	0.491634	5.7717e-09	2.28106	-0.121693	0.000237736	2.52186	0.147799	0.218913	3.03395	0.663744	0.000449216	3.43176	1.10206	0.0965247	2.29694	-0.106569	0.000586224	2.0673	-0.326777	0.75768	1.83662	-0.615853	4.264e-26	2.02934	-0.36782	0.0235707	1.55542	-0.844732	0.698786	2.53197	0.147396	0.0554379	1.77546	-0.621535	8.09569e-20
ENSG00000065534.18	MYLK	0.00809008	-0.0165592	0.562736	0.0177758	-0.00568584	0.978684	0.0309804	0.00870189	0.844856	0.0198249	-0.0037715	0.302856	0.0163775	-0.00757858	1	0.0319121	0.00980627	0.487282	0.0581335	0.0360492	0.9329	0.0461122	0.0242937	0.899895	0.0104238	-0.0146175	0.70419	0.0263138	0.00321732	0.999015	0.0224635	-0.000753393	0.257893	0.0333555	0.0104285	0.916025	0.016935	-0.0062832	0.997078	0.0428552	0.0204178	0.361797	0	-0.0234169	0.168243
ENSG00000065548.17	ZC3H15	4.32284	-0.575571	0.505794	5.35805	0.542801	5.75304e-08	5.41928	0.636338	1.86178e-21	4.73739	-0.12351	1.17371e-200	4.72885	-0.131228	5.27943e-06	6.03225	1.32616	9.37803e-129	6.4855	1.68901	1.81213e-46	6.30124	1.53901	1.09569e-07	4.52159	-0.37286	0.00673077	4.42959	-0.422072	0.999015	3.32069	-1.69852	6.13459e-29	4.10403	-0.757395	1.00297e-07	3.11211	-1.75567	0.0112777	4.75575	-0.0934173	0.601402	4.53618	-0.313473	6.81571e-18
ENSG00000065559.14	MAP2K4	0.735726	-0.207714	0.714588	0.87432	-0.0531972	0.870328	1.04816	0.137234	0.0021859	1.06399	0.158684	6.63343e-05	0.829884	-0.106043	0.364462	1.02456	0.111842	0.0684938	1.3895	0.479023	0.081923	1.43153	0.536187	0.385982	0.810335	-0.131244	0.66181	0.726622	-0.200603	0.999015	0.703436	-0.246185	6.9227e-31	0.809818	-0.117082	1	0.501377	-0.428459	0.629664	0.947287	0.0235898	0.572364	0.902941	-0.021826	5.86386e-31
ENSG00000065600.12	TMEM206	0.947963	-0.242715	0.668542	0.721265	-0.474106	4.51285e-18	1.17505	0.00720344	6.61352e-07	1.18773	0.0218116	2.54891e-14	1.21813	0.0555585	3.11952e-05	1.54516	0.421005	1.32626e-18	1.85527	0.707435	5.98618e-16	1.58014	0.435263	0.00684519	1.17408	0.00635279	0.00107634	1.34885	0.182768	0.336125	0.869665	-0.332843	4.91813e-24	1.07043	-0.100176	1	0.710231	-0.464097	0.807508	1.09367	-0.0775596	0.993026	0.844652	-0.327779	1.90646e-26
ENSG00000065609.14	SNAP91	0	-0.00041066	0.951353	0	-0.000395607	0.978684	0.00159771	0.00135904	0.269068	0	-0.000424605	0.884341	0	-0.000418267	0.947491	0.00203895	0.0018621	0.392487	0	-0.000384492	0.999023	0	-0.000394704	1	0	-0.000429034	0.905699	0	-0.000378354	0.999015	0	-0.000415628	0.8645	0	-0.000381016	1	0	-0.000377931	0.997078	0	-0.000386533	0.993026	0	-0.000377697	0.970485
ENSG00000065613.13	SLK	0.152393	-0.166105	0.131161	0.168264	-0.143194	5.28688e-05	0.358594	0.0613051	0.00381676	0.43243	0.146836	0.0527476	0.182497	-0.135446	0.66842	0.340681	0.0417222	0.0889933	0.639091	0.345861	0.873657	0.87978	0.609582	0.0213422	0.22675	-0.088063	0.759274	0.389183	0.0870021	0.18554	0.143995	-0.177467	7.04904e-06	0.29394	-0.00961585	0.506464	0.203333	-0.101285	0.997078	0.221643	-0.0846285	0.791593	0.218356	-0.0860198	1.69249e-10
ENSG00000065615.13	CYB5R4	1.86357	-0.0740502	5.29421e-08	2.56652	0.673757	2.28355e-20	2.51713	0.650689	0.000519446	2.45079	0.591481	7.48975e-07	1.59827	-0.372736	0.605696	1.6354	-0.330306	9.25367e-13	2.27844	0.358062	5.02869e-06	2.8927	1.01716	3.84624e-05	1.67916	-0.289345	0.90935	2.14077	0.212784	0.133512	1.20637	-0.806802	1.72863e-24	1.40919	-0.53256	0.00770965	1.3195	-0.619069	0.997078	1.62526	-0.316502	0.194079	1.56684	-0.368381	9.60373e-26
ENSG00000065621.14	GSTO2	0.100805	0.0457224	3.68874e-06	0.0547774	-0.0047403	0.987561	0.089147	0.0331829	0.459867	0.071306	0.0137158	0.881919	0.0147778	-0.049838	0.000132583	0.0205708	-0.0432391	7.78694e-05	0.0821421	0.0235831	0.999023	0.0969498	0.0398691	0.930643	0.065013	0.00662508	0.428928	0.0367372	-0.0228214	0.999015	0.032355	-0.0299497	0.450537	0.109194	0.0509863	0.113649	0.0119471	-0.0478982	0.986399	0.0659897	0.00698023	0.993026	0.0799188	0.0209164	0.268002
ENSG00000065665.20	SEC61A2	0.10246	-0.0116102	0.135147	0.173929	0.0645687	0.015014	0.173788	0.0674546	0.118042	0.157387	0.0504823	0.716439	0.0430606	-0.0783925	0.00466549	0.0793345	-0.0376485	0.100562	0.225299	0.115674	0.988979	0.246154	0.140801	0.856012	0.0602618	-0.0606374	0.211854	0.128268	0.0154654	0.999015	0.0327975	-0.0893268	0.00145593	0.0512899	-0.0630099	0.448154	0.0630386	-0.0506031	0.997078	0.178144	0.0674528	0.0189151	0.116289	0.00331619	0.0385445
ENSG00000065675.14	PRKCQ	0	-0.00120947	0.90556	0	-0.00116514	0.911745	0	-0.00122004	0.421148	0.00123363	0.000152888	1	0	-0.00123188	0.859638	0.00428832	0.00356507	0.145234	0	-0.0011324	0.618753	0.00225183	0.0012189	1	0.00288485	0.00205258	0.456807	0	-0.00111433	0.999015	0	-0.00122411	0.911774	0	-0.00112217	1	0	-0.00111308	0.997078	0	-0.00113841	0.993026	0	-0.00111239	0.970485
ENSG00000065717.14	TLE2	0	-0.000690986	0.969396	0	-0.000665657	0.978684	0	-0.000697024	0.652553	0	-0.00071445	0.569467	0	-0.000703787	0.948152	0	-0.00070205	0.807622	0.00540848	0.00492469	0.568366	0	-0.000664138	0.527325	0	-0.000721903	0.902024	0	-0.000636628	0.999015	0	-0.000699347	0.9467	0.00896163	0.00850743	0.165646	0	-0.000635917	0.997078	0.00832674	0.00797309	0.0190134	0	-0.000635522	0.970485
ENSG00000065802.11	ASB1	0.953405	-0.516846	0.0790773	1.27484	-0.157194	0.0604712	1.69103	0.297327	1.86343e-07	2.00449	0.661361	2.52844e-09	1.35817	-0.072816	6.68644e-09	1.60969	0.208537	0.000111682	2.53287	1.14321	0.000206241	2.63665	1.28332	0.0458398	0.98777	-0.500469	0.0006685	1.28482	-0.140221	0.999015	0.777452	-0.71904	2.20763e-19	1.01751	-0.414098	0.2861	0.769384	-0.661993	0.997078	1.17317	-0.258884	0.088889	1.07981	-0.347443	3.82933e-36
ENSG00000065809.13	FAM107B	2.7564	-0.27857	3.33531e-15	4.05821	1.11149	2.62851e-48	4.53243	1.6902	3.43296e-45	4.83363	2.07512	3.101e-86	1.4586	-1.73812	4.22222e-106	1.7445	-1.41423	4.51406e-188	3.02719	0.0181423	5.5894e-75	4.99642	2.10114	0.877639	2.80923	-0.230302	1.73796e-12	2.62846	-0.386351	0.999015	1.83569	-1.30723	7.13928e-14	2.07862	-0.950373	1.25637e-06	1.86796	-1.156	0.997155	2.35893	-0.673832	5.28102e-06	2.31226	-0.705659	1.66494e-10
ENSG00000065833.8	ME1	0	-0.000141678	1	0	-0.000136484	0.984895	0	-0.000142916	0.950162	0	-0.000146489	0.935387	0	-0.000144302	1	0	-0.000143946	0.977616	0	-0.00013265	0.962013	0	-0.000136173	0.695228	0	-0.000148017	1	0	-0.000130532	0.999015	0	-0.000143392	1	0	-0.000131451	1	0	-0.000130386	0.997078	0	-0.000133354	0.993145	0.0108921	0.0108921	0.0313071
ENSG00000065882.15	TBC1D1	2.48392	0.191181	2.39249e-25	2.43756	0.135037	0.319501	3.18576	0.971818	2.05089e-16	3.01188	0.798308	2.80081e-09	1.73621	-0.643208	1.91732e-12	1.81696	-0.551351	4.75822e-34	1.99152	-0.328253	4.46415e-35	3.12636	0.863154	0.00033811	2.05425	-0.294174	0.336176	2.36916	0.0598109	0.838977	1.48664	-0.917066	5.83955e-17	2.40736	0.0992235	0.0707391	1.24747	-1.07608	0.0154327	2.73797	0.443056	1.66939e-12	1.96471	-0.349583	6.73586e-22
ENSG00000065883.14	CDK13	3.16482	1.6386	3.89959e-274	1.84841	0.183208	0.023081	2.55877	0.980272	4.57445e-43	2.03437	0.408192	1.78191e-06	0.962738	-0.798835	8.89155e-45	0.950608	-0.810424	5.15885e-74	1.2555	-0.432731	8.30363e-26	2.26566	0.624045	6.82527e-05	1.34847	-0.37599	3.51282e-12	1.41128	-0.267907	0.514974	1.2428	-0.481916	2.29277e-06	1.04892	-0.639713	8.52994e-08	0.871644	-0.81404	0.00262251	1.02369	-0.675106	4.80263e-15	1.1545	-0.527297	3.22786e-29
ENSG00000065911.11	MTHFD2	3.20924	-1.48794	1.11961e-13	3.34339	-1.29121	3.76198e-108	5.13038	0.63132	6.83768e-89	5.5988	1.18001	6.48454e-21	4.73599	0.195467	9.16059e-50	5.8621	1.45386	1.62555e-106	7.32107	2.84275	9.12774e-137	6.94756	2.52326	6.65681e-17	3.95602	-0.696077	0.0124403	3.5633	-1.01197	0.000565411	2.79408	-1.96826	2.04472e-24	4.02577	-0.546968	0.0924945	1.53612	-3.06354	5.89155e-18	3.9967	-0.584996	0.00372407	4.28337	-0.281522	5.67584e-09
ENSG00000065923.9	SLC9A7	2.57585	1.08107	3.61518e-133	1.24761	-0.366424	5.08744e-08	2.04087	0.496743	4.82042e-08	1.74831	0.176332	1.42972e-07	1.25341	-0.380918	4.20957e-09	1.32391	-0.301159	5.71157e-15	1.69097	0.100601	0.00540972	1.9261	0.35193	0.00036032	1.54059	-0.060604	0.000754969	1.39478	-0.201253	0.999015	1.34031	-0.281741	1.21027e-20	1.34788	-0.250547	0.0161638	0.524393	-1.08238	7.10511e-10	0.879362	-0.739392	2.01482e-17	0.503877	-1.10247	2.25794e-24
ENSG00000065970.8	FOXJ2	0.0368633	-0.0586144	0.0075842	0.0451356	-0.0476976	0.0565584	0.106038	0.0176496	0.949885	0.112174	0.0250717	0.794133	0.0802627	-0.0110641	0.80668	0.065732	-0.0272806	0.243919	0.133648	0.0448251	0.427105	0.187238	0.102689	1	0.0832735	-0.007888	0.79961	0.108029	0.0181392	0.999015	0.0594863	-0.0341308	0.0147852	0.153519	0.0647052	0.0701461	0.150001	0.0606188	0.166502	0.100902	0.0111506	0.599747	0.262796	0.174726	1.65251e-16
ENSG00000065978.18	YBX1	9.41631	-0.360217	7.69284e-15	10.1138	0.392264	5.33309e-29	10.2827	0.598213	0.0179203	10.225	0.5475	0.0334953	9.41893	-0.363956	1.63968e-24	10.4185	0.754388	0	10.6161	0.898747	5.8365e-12	10.8856	1.20755	9.15749e-38	9.41733	-0.375162	1.72767e-98	9.30326	-0.446482	1.83136e-15	8.57334	-1.3033	3.2366e-06	9.28687	-0.46635	3.23121e-12	8.5115	-1.24771	0.356031	9.44075	-0.313746	8.20595e-28	8.18309	-1.57928	1.29197e-160
ENSG00000065989.15	PDE4A	0.0174239	-0.034148	0.387603	0.0298353	-0.0197408	0.555934	0.0665357	0.0200625	1	0.0494545	0.00113178	0.492784	0.0188112	-0.033226	0.343915	0.0453528	-0.00347312	0.614385	0.0700776	0.0222701	0.392109	0.114562	0.0699049	0.958652	0.0213657	-0.0311448	0.334439	0.00964336	-0.039349	0.999015	0.0152256	-0.0370093	0.123695	0.162256	0.11617	4.06957e-06	0.0565182	0.00815999	0.838784	0.14703	0.102083	3.26028e-07	0.303686	0.25828	1.06076e-16
ENSG00000066027.11	PPP2R5A	0.778592	-0.392295	0.0125073	1.26035	0.132722	0.192606	1.39902	0.292893	4.5355e-05	1.53562	0.455609	2.17443e-06	0.958671	-0.197754	0.496884	1.12016	-0.0167392	0.445545	1.51618	0.392542	0.000568012	2.02691	0.943081	0.0397221	0.864566	-0.31102	0.140998	1.32632	0.193812	0.126422	0.796716	-0.376859	4.92758e-20	0.929432	-0.20999	0.849292	0.785966	-0.353563	0.997078	0.972452	-0.168479	0.356642	0.81368	-0.325298	4.8247e-18
ENSG00000066044.14	ELAVL1	3.60578	-0.889295	0.0912081	5.08641	0.712695	7.35326e-11	5.84669	1.5901	1.11261e-07	6.07425	1.88874	3.22252e-18	3.30876	-1.23863	1.93487e-17	4.39737	-0.0186167	2.67552e-14	6.24196	1.88308	0.0115025	7.09965	2.84013	3.40881e-69	3.61174	-0.92223	8.63126e-07	3.42528	-1.00231	0.00832941	2.72043	-1.88598	3.43534e-50	3.08758	-1.35411	5.49331e-17	2.21868	-2.22299	0.0518881	3.90007	-0.532275	0.0112728	3.41742	-1.00852	7.78984e-54
ENSG00000066056.13	TIE1	0	-0.00104208	0.890905	0.00306462	0.00224445	0.9706	0.00165439	0.000785016	1	0	-0.00107747	0.405332	0	-0.00106139	0.847974	0	-0.00105877	0.674363	0	-0.000975678	0.761523	0.00502978	0.00431755	0.875969	0.00127601	0.00037808	0.976794	0	-0.000960104	0.999015	0	-0.00105469	0.887719	0	-0.000966859	1	0.0137018	0.0129153	0.442522	0	-0.000980857	0.993026	0	-0.000958436	0.970485
ENSG00000066084.12	DIP2B	0.236383	-0.047421	0.629586	0.214413	-0.0689702	0.107587	0.294504	0.0166722	0.0420316	0.281345	0.0021192	0.000333112	0.239314	-0.045016	0.987195	0.279945	0.00051679	1	0.478281	0.204796	0.000204359	0.3985	0.125865	0.410169	0.226501	-0.060903	0.420174	0.19383	-0.086828	0.999015	0.189252	-0.100481	8.13213e-10	0.367018	0.0893611	0.160054	0.677145	0.402669	4.4356e-09	0.434984	0.161043	0.000465044	0.462799	0.18551	1.59092e-18
ENSG00000066117.14	SMARCD1	1.61339	-0.383924	0.0976339	2.34476	0.405364	1.10129e-06	2.37467	0.457657	7.77894e-07	2.52057	0.635084	6.65285e-08	1.58012	-0.428321	0.225736	2.04123	0.0882095	0.725154	2.80709	0.870257	9.72562e-08	3.42425	1.54604	0.00222766	1.58088	-0.438477	0.0153609	1.71846	-0.247212	0.999015	1.11645	-0.941964	8.09975e-30	1.53692	-0.43428	0.318256	1.22768	-0.743897	0.997078	1.86244	-0.103441	0.0440118	1.37515	-0.594196	5.22151e-29
ENSG00000066135.12	KDM4A	0.665811	-0.305012	0.00330588	0.769306	-0.184132	0.00223561	1.15137	0.231237	0.14132	1.03674	0.106618	8.13716e-06	1.02517	0.0920617	5.5511e-07	0.806353	-0.152785	0.00202212	1.03441	0.0941423	0.000776741	1.09733	0.163181	3.22377e-09	1.06286	0.137749	1.82097e-11	0.96339	0.0206453	0.999015	0.716696	-0.252037	1.64282e-20	1.23316	0.296186	0.00035163	0.610923	-0.336283	0.997078	1.0709	0.132437	0.0117035	1.01414	0.07197	1.27717e-31
ENSG00000066136.20	NFYC	2.98684	-0.486645	0.00620629	3.49617	0.0710545	0.494136	4.40771	1.08612	0.0130126	5.12602	1.93046	3.73753e-94	2.64738	-0.876084	3.93776e-12	2.993	-0.487559	3.70422e-33	3.79193	0.373739	2.25174e-20	4.85634	1.50931	7.10639e-05	3.1251	-0.349494	0.00938004	2.91121	-0.525036	0.987769	2.28552	-1.27352	8.54385e-27	2.91316	-0.526733	0.000252824	2.27653	-1.16712	0.997078	3.04401	-0.398852	0.0320051	2.38346	-1.05818	9.93514e-36
ENSG00000066185.12	ZMYND12	0.0329983	-0.00647697	0.99044	0.0449935	0.00647479	0.978684	0.0668587	0.0310479	0.151363	0.0228437	-0.0182493	0.00304778	0.0486788	0.0109756	0.082491	0.0296779	-0.0102925	0.734559	0.0714403	0.0335375	0.854877	0.0745297	0.0376954	1	0.0219998	-0.0194097	0.658431	0.0338649	-0.00508894	0.999015	0.0313101	-0.00843529	0.0347678	0.0532888	0.0147042	1	0	-0.0393746	0.378095	0.0248653	-0.0145192	0.92715	0.0823028	0.0439373	0.00101218
ENSG00000066230.10	SLC9A3	0	-0.000354203	0.99044	0	-0.000341219	0.978684	0.00154412	0.00135652	0.484493	0.00139706	0.00122313	0.49971	0	-0.000360764	0.987195	0	-0.000359874	0.928871	0	-0.000331632	0.990004	0	-0.00034044	0.839305	0	-0.000370051	0.974405	0	-0.000326338	0.999015	0	-0.000358488	0.971746	0	-0.000328634	1	0	-0.000325974	0.997078	0	-0.000333393	0.993026	0	-0.000325771	0.970485
ENSG00000066248.14	NGEF	0.00617897	0.000129687	1	0	-0.00642446	0.181458	0.005122	-0.00104231	0.949304	0.00685813	0.000906726	1	0.00297077	-0.00346323	0.987195	0.00801846	0.00218813	0.9505	0.0191119	0.0134445	0.490472	0.00829206	0.0023593	1	0.00512049	-0.00108124	1	0	-0.00614429	0.999015	0.00758034	0.00169181	0.893257	0.0173542	0.0115286	0.834011	0	-0.00613743	0.997078	0	-0.00627711	0.528798	0	-0.00613362	0.799569
ENSG00000066279.17	ASPM	0.257843	-1.77588	8.67316e-88	4.50298	2.78885	0	4.31687	2.7137	0	4.8127	3.34562	0	0.224821	-1.84579	1.87611e-153	0.45814	-1.5804	2.65598e-261	2.61586	0.76644	3.77252e-68	4.04713	2.30041	3.36029e-65	0.404609	-1.68663	7.25774e-113	0.851954	-1.03391	6.09778e-05	0.623211	-1.3905	0.163667	0.283861	-1.62113	5.41683e-28	0.434097	-1.45587	0.00204673	0.85145	-1.05678	1.27023e-20	1.03955	-0.842272	1.41939e-13
ENSG00000066294.14	CD84	0.558014	-0.423626	4.15491e-05	1.43272	0.519044	3.33024e-18	1.53655	0.658742	5.05225e-19	1.58009	0.724743	1.06959e-33	0.510991	-0.484172	2.49192e-14	0.809362	-0.149428	0.0032825	1.06002	0.120516	1.67822e-09	1.23422	0.307941	1.09216e-25	0.719919	-0.256469	0.052993	0.780051	-0.165216	0.999015	0.491834	-0.502449	4.18987e-11	1.55063	0.620275	4.32953e-16	0.482597	-0.466231	0.579254	0.653979	-0.299353	0.00792736	0.324006	-0.62643	1.90956e-12
ENSG00000066322.14	ELOVL1	2.36468	-0.719944	0.00124664	3.02771	0.00922665	0.978684	3.47304	0.503925	0.0364287	3.39603	0.42892	2.37123e-15	3.0595	0.045383	7.11657e-11	3.33248	0.350425	5.38686e-05	4.56012	1.5876	8.25169e-48	3.9576	0.992594	0.000163944	2.85299	-0.190844	0.000381966	3.08782	0.0697593	0.436429	2.21515	-0.895174	1.23908e-31	2.46674	-0.563786	0.0518643	2.3213	-0.706497	0.997078	2.6055	-0.428246	0.0110863	1.88177	-1.15085	1.96926e-49
ENSG00000066336.11	SPI1	7.20473	0.433161	6.8135e-32	7.39876	0.622945	5.67383e-18	7.50453	0.769695	4.10752e-25	7.45814	0.736161	2.1787e-26	6.61884	-0.215394	2.73142e-14	5.90644	-1.01125	1.86297e-162	5.01853	-1.8466	9.94381e-227	7.10571	0.311622	0.122419	7.78701	1.12188	3.27586e-171	7.72144	0.922891	3.67047e-14	6.22685	-0.650559	6.32889e-08	5.50597	-1.3323	3.14969e-34	4.24221	-2.60118	2.33193e-32	6.27555	-0.554582	4.69012e-15	2.92064	-3.93694	4.90441e-185
ENSG00000066379.14	ZNRD1	2.72066	-0.828213	0.0239485	4.0582	0.619873	5.12978e-10	4.04774	0.637473	2.89469e-30	3.92203	0.510395	1.01956e-55	3.15119	-0.361071	0.00936223	4.07207	0.669271	8.96141e-22	5.22559	1.80507	1.00148e-31	5.46735	2.10868	3.2976e-24	2.93482	-0.619085	0.11606	3.34264	-0.132544	0.999015	1.9998	-1.64097	1.03585e-37	2.98562	-0.497936	0.292084	2.48403	-1.00181	0.997078	3.76507	0.302081	6.85333e-05	2.62826	-0.855237	8.76458e-48
ENSG00000066382.16	MPPED2	0	-0.00110666	0.840046	0	-0.0010661	0.916697	0	-0.00111633	0.516357	0.00248405	0.00168172	0.798064	0.001507	0.000561672	0.987195	0	-0.00112438	0.651148	0	-0.00103614	0.836771	0.00213741	0.00119671	1	0	-0.00115618	0.723917	0	-0.00101961	0.999015	0	-0.00112005	0.824341	0	-0.00102678	1	0.034316	0.0337296	0.0206633	0	-0.00104165	0.993026	0	-0.00101783	0.970485
ENSG00000066422.4	ZBTB11	0.615592	-0.156529	0.322385	1.01715	0.274836	9.21757e-07	0.81778	0.0665113	0.000190571	0.876883	0.135412	4.07571e-06	0.582022	-0.197049	0.754698	0.87438	0.130264	0.00285592	1.45694	0.72018	1.82831e-09	1.29675	0.569893	0.725101	0.579721	-0.204766	0.00420424	0.607649	-0.152267	0.999015	0.413019	-0.384006	3.30574e-16	0.570845	-0.190909	0.777061	0.505812	-0.255216	0.997078	0.844532	0.0897663	0.0509487	0.734943	-0.0231852	1.48846e-11
[truncated: 28,709 more rows]
