# Supplementary material for: Tracking Immunoglobulin Repertoire and Transcriptomic Changes in Germinal Center B Cells by Single-Cell Analysis
Source: Front Immunol. 2022 Jan 12;12:818758. doi: 10.3389/fimmu.2021.818758 (PMC8789751; doi:10.3389/fimmu.2021.818758)
Supplement: Supplementary file 7 [file Table_2.xlsx]

## Sheet: Table_S2
Table S2. Pathway Enrichment Analysis on the transcriptional signatures (Top 100 upregulated genes) of each GC subpopulation using multiple signature databases (KEGG, Hallmark and the Staudt Lab Signature Database, SigDB). Entries in black are also reported in Figure 1D.
sc-cluster	Collection	Gene Set	Source	# Genes in Gene Set (K)	# Genes in overlap (k)	p-value	q-value	Genes in overlap
DZ-1	staudt_20180430	CB_1p33_up	id=346;size=183	183	12	0	0	AICDA;BCL7A;CXCR4;DCAF12;FOXP1;GCSAM;GMFG;IFT57;MARCH1;RASSF6;RHOH;TRAF5
DZ-1	staudt_20180430	TCF3_BL_up	id=341;size=140	140	12	0	0	CD38;CXCR4;GADD45B;LTB;MME;NEIL1;PIM1;POU2AF1;RGCC;RNF144B;RUBCNL;TNFSF8
DZ-1	h.all.v7.0	HALLMARK_IL2_STAT5_SIGNALING	http://www.gsea-msigdb.org/gsea/msigdb/cards/HALLMARK_IL2_STAT5_SIGNALING	200	8	0	0	CD79B;GADD45B;IL4R;IRF8;LTB;NCOA3;PIM1;RHOH
DZ-1	h.all.v7.0	HALLMARK_INTERFERON_GAMMA_RESPONSE	http://www.gsea-msigdb.org/gsea/msigdb/cards/HALLMARK_INTERFERON_GAMMA_RESPONSE	200	7	0	1e-05	CD38;IL4R;IRF8;ISG20;MARCH1;NCOA3;PIM1
DZ-1	staudt_20180430	BCL6_ChIPSeq_Basso_all	id=331;size=4587	4587	59	0	0	AFF3;AICDA;AIM2;ALOX5;ANK1;ARL2BP;ATM;BACH2;BCL7A;BLCAP;BLK;BLOC1S6;C4orf3;CD37;CD38;CDK13;CHMP7;CXCR4;CXCR5;CYTIP;DCAF12;EHMT1;EVI2B;EZR;FCMR;FOXP1;GADD45B;GCSAM;IFT57;IRF8;ISG20;ITM2B;JCHAIN;KMT2A;LAMTOR5;LTB;NCOA3;NEIL1;OAS1;PIM2;POU2AF1;PVRIG;RASSF6;RGCC;RHOH;RNF144B;SARAF;SEC14L1;SLC2A5;SLC30A4;SLC35E3;STK40;SUSD3;TAGAP;TCL1A;TCL6;TMEM156;TNFSF8;TPD52
DZ-1	staudt_20180430	BCL6_ChIP-CHIP_all_Ci	id=270;size=3007	3007	37	0	0	AFF3;ALOX5;ATM;BACH2;BCAS4;BCL7A;BLK;C4orf3;CD27;CD37;CD38;CXCR4;CYTIP;FCMR;GADD45B;GNG7;IRF8;KMT2A;LAMTOR5;NEIL1;OAS1;PIM2;PLEKHA2;PVRIG;RASSF6;RCSD1;RHOH;RUBCNL;SARAF;SEC14L1;SLC2A5;SMIM14;STK17A;SUGCT;TCL6;TNFSF8;USP34
DZ-1	staudt_20180430	Myc_ChIP_PET_2plus	id=248;size=3255	3255	25	0	0	ALOX5;BCL7A;BLCAP;BLK;CHMP7;EHMT1;FOXP1;GNG7;IL4R;LITAF;NCOA3;OAS1;PIM1;PVRIG;RCSD1;S100A10;SEC14L1;SLC2A5;ST14;STK40;SUSD3;TCL1A;TMEM134;TNFSF8;TPD52
DZ-1	staudt_20180430	GC_B_cell_U133Plus	id=20;size=320	320	24	0	0	AICDA;AIM2;ANK1;ANKRD36BP2;BCAS4;BCL7A;CD27;CD38;CDK13;GCSAM;IGHV5-78;KMT2A;LINC02397;MME;RNF144B;SEC14L1;SLC2A5;SLC30A4;SMIM14;ST14;SUGCT;SUSD3;SYBU;TNFSF8
DZ-1	staudt_20180430	IRF4_ABC_induced_all	id=360;size=443	443	16	0	0	AFF3;AICDA;CD37;CD38;CXCR4;EHMT1;GMFG;IL4R;ISG20;LTB;MARCH1;PVRIG;S100A10;SH3TC1;ST14;SUSD3
DZ-1	staudt_20180430	IRF4_ABC_induced_panB	id=354;size=155	155	15	0	0	AFF3;AIM2;BLK;CD27;CD37;CD79B;COL9A3;CXCR5;EZR;GCSAM;GNG7;ISG20;POU2AF1;RUBCNL;SLC2A5
DZ-1	staudt_20180430	B_cell_memory_Newman	id=367;size=62	62	14	0	0	AIM2;ALOX5;BACH2;BLK;CD27;CD37;CD79B;CXCR5;FCMR;GNG7;IRF8;LTB;RUBCNL;TMEM156
DZ-1	staudt_20180430	Pan_B_U133plus	id=34;size=84	84	14	0	0	AFF3;ALOX5;BCL7A;BLK;CD24;CD79B;COL9A3;CXCR5;GNG7;LINC02397;POU2AF1;RUBCNL;SLC2A5;TCL1A
DZ-1	staudt_20180430	GC_B_cell_BL_equal_DLBCL	id=244;size=232	232	13	0	0	AICDA;BCAS4;CD27;CDK13;IGHV5-78;KMT2A;LINC02397;RNF144B;SEC14L1;SLC2A5;SLC30A4;SUGCT;SYBU
DZ-1	staudt_20180430	B_cell_naive_Newman	id=366;size=60	60	12	0	0	BACH2;BCL7A;BLK;CD37;CD79B;CXCR5;FCMR;IL4R;IRF8;LTB;RUBCNL;TCL1A
DZ-1	staudt_20180430	GC_T_helper_up2x_Chtanova	id=19;size=420	420	12	0	0	AFF3;C4orf3;CD27;CHMP7;CXCR5;IRF8;POU2AF1;SARAF;SH3TC1;STK17A;TNFSF8;TRAF5
DZ-1	staudt_20180430	Blimp_Bcell_repressed	id=88;size=64	64	11	0	0	AICDA;ALOX5;CD24;CD27;CD37;CXCR5;GCSAM;IRF8;POU2AF1;RHOH;TRAF5
DZ-1	staudt_20180430	Resting_blood_B_cell_GNF	id=38;size=82	82	11	0	0	AIM2;BLK;CD24;CD37;CD79B;CXCR5;EZR;IFT57;IL4R;POU2AF1;TPD52
DZ-1	staudt_20180430	JAK2_downregulated_PMBL	id=319;size=441	441	11	0	0	ANKRD36BP2;BCL7A;C16orf74;CD38;EZR;GNG7;ITM2B;S100A10;SMIM14;STK17A;TAGAP
DZ-1	staudt_20180430	BCL6_targets_CHIPCHIP	id=237;size=471	471	11	0	0	ALOX5;ARL2BP;CD38;CXCR4;GADD45B;GMFG;NEIL1;PIM1;RHOH;SLC2A5;SMIM14
DZ-1	staudt_20180430	GC_B_cell_BLhigh_DLBCLlow	id=242;size=35	35	10	0	0	ANK1;ANKRD36BP2;BCL7A;CD38;GCSAM;MME;SMIM14;ST14;SUSD3;TNFSF8
DZ-1	staudt_20180430	Notch_CLL_up_all_Fabbri	id=389;size=291	291	10	0	0	ARL2BP;BLK;CD27;CXCR4;GADD45B;IRF8;ISG20;NCOA3;PLEKHA2;STK17A
DZ-1	staudt_20180430	GCB_gt_ABC_U133plus	id=311;size=297	297	10	0	0	ALOX5;MME;NEIL1;RGCC;SLC35E3;SNTA1;STK17A;STK40;SUGCT;USP34
DZ-1	staudt_20180430	IRF4_ABC_repressed_GCBDLBCL	id=357;size=157	157	9	0	0	AIM2;ANK1;BCAS4;CD27;CD38;GCSAM;SEC14L1;SLC2A5;SMIM14
DZ-1	staudt_20180430	IRF4_ABC_induced_IL6_IL10_STAT3	id=358;size=169	169	9	0	0	AIM2;CXCR5;GADD45B;ITM2B;MARCH1;NCOA3;POU2AF1;SEC14L1;SLC2A5
DZ-1	staudt_20180430	Blood_Module-1.3_B_cells	id=285;size=55	55	8	0	0	AFF3;BLK;CD79B;CXCR5;GNG7;RUBCNL;TCL1A;TPD52
DZ-1	staudt_20180430	Rapamycin_BJAB_up	id=144;size=194	194	8	0	0	BCL7A;CD27;CD37;GNG7;IGHV5-78;IL4R;POU2AF1;TCL1A
DZ-1	staudt_20180430	ABCgtGCB_U133AB	id=12;size=279	279	8	0	0	AFF3;FCMR;FOXP1;LITAF;OAS1;PIM1;PIM2;RUBCNL
DZ-1	staudt_20180430	CD40_downregulated_Burkitt_lymphoma	id=56;size=71	71	7	0	0	CD27;CD38;ISG20;JCHAIN;LTB;POU2AF1;SLC2A5
DZ-1	staudt_20180430	IL10_OCILy3_Up	id=253;size=123	123	7	0	0	AIM2;CXCR5;ITM2B;MARCH1;RHOH;SLC2A5;STK17A
DZ-1	staudt_20180430	TCF3_BL_up_direct	id=395;size=79	79	6	0	0	CD38;CXCR4;NEIL1;POU2AF1;RGCC;TNFSF8
DZ-1	staudt_20180430	Hematopoietic_Node1658	id=101;size=84	84	6	0	0	CD37;CXCR4;EVI2B;GMFG;ISG20;LTB
DZ-1	staudt_20180430	IRF4_ABC_induced_ABCDLBCL	id=352;size=161	161	6	0	3e-05	AFF3;FCMR;FOXP1;OAS1;PIM1;RUBCNL
DZ-1	staudt_20180430	Myc_ChIP_PET_Expr_Down	id=246;size=260	260	7	0	4e-05	ALOX5;BLK;IL4R;NCOA3;OAS1;SEC14L1;SLC2A5
DZ-1	staudt_20180430	GC_T_helper_up4x_Chtanova	id=122;size=172	172	6	0	4e-05	AFF3;CD27;CHMP7;CXCR5;SARAF;SH3TC1
DZ-1	staudt_20180430	IRF4_SPIB_ABC_induced_all	id=362;size=198	198	6	1e-05	9e-05	CD38;ISG20;LTB;SH3TC1;ST14;SUSD3
DZ-1	c2.cp.kegg.v6.2	KEGG_CYTOKINE_CYTOKINE_RECEPTOR_INTERACTION	http://www.broadinstitute.org/gsea/msigdb/cards/KEGG_CYTOKINE_CYTOKINE_RECEPTOR_INTERACTION	267	6	3e-05	0.00045	CD27;CXCR4;CXCR5;IL4R;LTB;TNFSF8
DZ-1	staudt_20180430	Glutamine_Glucose_starve_both_down	id=143;size=426	426	7	4e-05	0.00067	ARL2BP;BCL7A;CD27;CD37;IL4R;POU2AF1;TCL1A
DZ-1	staudt_20180430	Glutamine_starve_up	id=136;size=294	294	6	5e-05	0.00071	ARL2BP;BCL7A;BLK;CD27;IL4R;SEC14L1
DZ-1	staudt_20180430	JAK_Up_HBL1	id=275;size=344	344	6	0.00011	0.00149	GADD45B;NCOA3;POU2AF1;R3HDM4;SEC14L1;SLC2A5
DZ-1	staudt_20180430	BCL6_ChIPSeq_Basso_GC_low	id=330;size=1198	1198	10	0.00029	0.00353	AFF3;ATM;BLK;CXCR5;FCMR;FOXP1;IFT57;ITM2B;OAS1;SARAF
DZ-2	staudt_20180430	CB_1p33_up	id=346;size=183	183	44	0	0	AICDA;ASPM;AURKA;AURKB;BIRC5;CALM3;CCNB1;CCNB2;CDC20;CDC25B;CDCA3;CDCA8;CDKN3;CENPA;CENPE;CENPF;CXCR4;DLGAP5;H2AFV;HMGB3;HMMR;HP1BP3;KIF20A;KIFC1;KPNA2;MAD2L1;MKI67;MND1;NCAPD2;NUF2;NUSAP1;PLK1;PSIP1;RACGAP1;RRM2B;SGO2;SMARCA4;TACC3;TOP2A;TPX2;TROAP;TUBB4B;UBE2C;UBE2S
DZ-2	h.all.v7.0	HALLMARK_E2F_TARGETS	http://www.gsea-msigdb.org/gsea/msigdb/cards/HALLMARK_E2F_TARGETS	200	37	0	0	ANP32E;AURKA;AURKB;BIRC5;CCNB2;CDC20;CDC25B;CDCA3;CDCA8;CDKN3;CENPE;CKS1B;CKS2;DDX39A;DEK;DLGAP5;H2AFZ;HMGB2;HMGB3;HMMR;JPT1;KIF22;KPNA2;MAD2L1;MKI67;NCAPD2;PLK1;PSIP1;PTTG1;RACGAP1;RAD21;SMC4;STMN1;TACC3;TOP2A;TUBB;UBE2S
DZ-2	h.all.v7.0	HALLMARK_G2M_CHECKPOINT	http://www.gsea-msigdb.org/gsea/msigdb/cards/HALLMARK_G2M_CHECKPOINT	200	36	0	0	AURKA;AURKB;BIRC5;CCNB2;CDC20;CDC25B;CDKN3;CENPA;CENPE;CENPF;CKS1B;CKS2;DDX39A;H2AFV;H2AFZ;HMGB3;HMGN2;HMMR;JPT1;KIF22;KPNA2;MAD2L1;MKI67;NUSAP1;PLK1;PTTG1;RACGAP1;RAD21;SMC4;STMN1;TACC3;TOP2A;TPX2;TROAP;UBE2C;UBE2S
DZ-2	h.all.v7.0	HALLMARK_MITOTIC_SPINDLE	http://www.gsea-msigdb.org/gsea/msigdb/cards/HALLMARK_MITOTIC_SPINDLE	199	13	0	0	AURKA;BIRC5;CCNB2;CENPE;CENPF;DLGAP5;KIF22;NUSAP1;PLK1;RACGAP1;SMC4;TOP2A;TPX2
DZ-2	staudt_20180430	Cell_cycle_Whitfield	id=147;size=696	696	49	0	0	ANP32E;ARL6IP1;AURKA;AURKB;BIRC5;CBX3;CCNB1;CCNB2;CDC20;CDC25B;CDCA3;CDCA8;CDKN3;CENPA;CENPE;CENPF;CKS1B;CKS2;DLGAP5;EIF4G2;HMGB2;HMGB3;HMMR;HP1BP3;KIF22;KIFC1;KPNA2;LRRFIP1;MAD2L1;MKI67;MND1;MZT1;NCAPD2;NUCKS1;NUF2;NUSAP1;PLIN3;PLK1;PTMS;PTTG1;RAD21;SGO2;SMC4;TACC3;TOP2A;TPX2;TROAP;UBE2C;UBE2S
DZ-2	staudt_20180430	Proliferation_Node1618	id=113;size=58	58	22	0	0	ASPM;BIRC5;CCNB1;CCNB2;CDC20;CDCA3;CDCA8;CDKN3;CENPF;CKS2;H2AFZ;HMGB2;HMMR;KIF20A;KPNA2;MAD2L1;NUSAP1;SMC4;TACC3;TOP2A;TPX2;UBE2S
DZ-2	staudt_20180430	BCL6_ChIPSeq_Basso_all	id=331;size=4587	4587	52	0	0	AICDA;ANP32E;ARL6IP1;ASPM;CALM1;CALM3;CBX3;CDCA3;CENPA;CENPE;CENPF;CKS2;CXCR4;DEK;DLGAP5;DSTN;FOPNL;GTF2A2;H2AFV;H2AFZ;HMGB2;HMGN2;HMMR;HNRNPH3;HP1BP3;JPT1;KIF20A;KIFC1;LSM5;MAP1LC3B;MED30;MKI67;MND1;MRPL51;NUCKS1;NUSAP1;PSMD9;PTMS;PTTG1;RAD21;RPS27L;RRM2B;SGO2;STMN1;TACC3;TAF9;TOP2A;TPX2;TUBA1C;TUBB;UBE2C;VIM
DZ-2	staudt_20180430	Cell_cycle_Liu	id=157;size=242	242	38	0	0	ARL6IP1;AURKA;AURKB;BIRC5;CCNB1;CCNB2;CDC25B;CDCA3;CDCA8;CDKN3;CENPA;CENPE;CENPF;CKS2;DLGAP5;EIF4G2;HMGB2;HMGB3;HMMR;JPT1;KIFC1;KPNA2;MKI67;NCAPD2;NUF2;NUSAP1;PLK1;PTTG1;RAD21;SGO2;SMC4;TACC3;TOP2A;TPX2;TROAP;TUBB4B;UBE2C;UBE2S
DZ-2	staudt_20180430	CB_1p5_up	id=344;size=95	95	34	0	0	AICDA;ASPM;AURKA;BIRC5;CCNB1;CCNB2;CDC20;CDC25B;CDCA3;CDCA8;CDKN3;CENPA;CENPE;CENPF;CXCR4;DLGAP5;HMGB3;HMMR;KIF20A;MND1;NCAPD2;NUF2;NUSAP1;PLK1;PSIP1;RACGAP1;RRM2B;SGO2;SMARCA4;TACC3;TOP2A;TPX2;TUBB4B;UBE2C
DZ-2	staudt_20180430	BCL6_ChIP-CHIP_all_Ci	id=270;size=3007	3007	31	0	0	AP3S1;ASPM;AURKA;AURKB;CALM3;CBX3;CDC20;CDC25B;CDCA3;CDCA8;CENPA;CENPE;CXCR4;EIF4G2;HMGN2;ILF3-AS1;KIF20A;MRPL51;MZT1;NCAPD2;NUCKS1;NUF2;NUSAP1;PAIP2;PSIP1;PTTG1;RRM2B;TPX2;TUBA1B;TUBB2A;UBE2S
DZ-2	staudt_20180430	Proliferation_DLBCL	id=10;size=674	674	29	0	0	ARL6IP1;ASPM;AURKA;AURKB;BIRC5;CCNB1;CDC20;CDKN3;CENPA;CENPE;CENPF;CENPW;CKS1B;CKS2;EIF4G2;HMGB2;HMGN2;HMMR;JPT1;MAD2L1;MKI67;PAIP2;PLK1;RAD21;RUVBL2;TACC3;TOP2A;TUBB;UBE2S
DZ-2	staudt_20180430	Cell_cycle_Cho	id=146;size=526	526	23	0	0	ARL6IP1;AURKA;CCNB1;CCNB2;CDC20;CDCA8;CENPA;CKS1B;CKS2;DDX39A;DLGAP5;HMMR;KIFC1;KPNA2;MKI67;PLK1;RAD21;TACC3;TOP2A;TPX2;TROAP;UBE2C;UBE2S
DZ-2	staudt_20180430	Cell_cycle_Cho&Whitfield	id=148;size=94	94	22	0	0	ARL6IP1;AURKA;CCNB1;CCNB2;CDC20;CDCA8;CENPA;CKS1B;CKS2;DLGAP5;HMMR;KIFC1;KPNA2;MKI67;PLK1;RAD21;TACC3;TOP2A;TPX2;TROAP;UBE2C;UBE2S
DZ-2	staudt_20180430	OCT2_shRNA_OCT2_ChIP	id=328;size=632	632	21	0	0	ANAPC15;AURKB;CENPF;CKS1B;DLGAP5;H2AFV;H2AFZ;HMGB2;HMMR;HNRNPH3;KIF20A;MAD2L1;MND1;MZT1;NUF2;NUSAP1;PSIP1;SMC4;TOP2A;TPX2;TUBA1B
DZ-2	staudt_20180430	Myeloma_PR_subgroup_up	id=212;size=49	49	13	0	0	ASPM;AURKA;BIRC5;CCNB1;CCNB2;DLGAP5;KPNA2;NUF2;NUSAP1;RACGAP1;TOP2A;TPX2;UBE2C
DZ-2	staudt_20180430	OCT2_shRNA_OCT2_OCAB_ChIP	id=329;size=348	348	12	0	0	ANAPC15;CENPF;CKS1B;DLGAP5;H2AFV;HMGB2;HNRNPH3;KIF20A;PSIP1;TOP2A;TPX2;TUBA1B
DZ-2	h.all.v7.0	HALLMARK_MYC_TARGETS_V1	http://www.gsea-msigdb.org/gsea/msigdb/cards/HALLMARK_MYC_TARGETS_V1	200	10	0	0	AP3S1;CBX3;CDC20;DEK;EIF4G2;H2AFZ;KPNA2;MAD2L1;PRDX3;RUVBL2
DZ-2	staudt_20180430	Glucose_starve_down	id=141;size=155	155	9	0	0	AURKA;CALM1;DEK;GTF2A2;H2AFV;MAD2L1;MKI67;PSMA5;SMC4
DZ-2	c2.cp.kegg.v6.2	KEGG_OOCYTE_MEIOSIS	http://www.broadinstitute.org/gsea/msigdb/cards/KEGG_OOCYTE_MEIOSIS	114	9	0	0	AURKA;CALM1;CALM3;CCNB1;CCNB2;CDC20;MAD2L1;PLK1;PTTG1
DZ-2	staudt_20180430	Leucine_starve_down	id=139;size=178	178	9	0	0	AURKA;CCNB1;CDC20;CDK2AP2;EIF4G2;KPNA2;PSMA5;PTMS;UBE2S
DZ-2	staudt_20180430	Tcell_PIrep4x_Feske_Fig6	id=69;size=60	60	9	0	0	BIRC5;CDC25B;CENPF;HMGB2;HMMR;PLK1;TACC3;TOP2A;TUBB
DZ-2	c2.cp.kegg.v6.2	KEGG_CELL_CYCLE	http://www.broadinstitute.org/gsea/msigdb/cards/KEGG_CELL_CYCLE	128	8	0	0	CCNB1;CCNB2;CDC20;CDC25B;MAD2L1;PLK1;PTTG1;RAD21
DZ-2	staudt_20180430	Blimp_proliferation_repressed	id=89;size=90	90	7	0	0	AURKA;CDC20;CKS1B;CKS2;PLK1;TACC3;TUBB
DZ-2	staudt_20180430	G2_M_phase	id=47;size=6	6	6	0	0	ASPM;AURKA;AURKB;BIRC5;CENPF;PLK1
DZ-2	staudt_20180430	MCL_proliferation_survival	id=46;size=17	17	6	0	0	ASPM;CDC20;CDKN3;CENPF;HMGB2;TOP2A
DZ-2	staudt_20180430	IRF4_myeloma_induced_Lymphochip	id=239;size=124	124	6	0	1e-05	AURKA;CENPF;HMMR;MKI67;PAIP2;RAD21
DZ-2	staudt_20180430	Glutamine_Glucose_starve_both_down	id=143;size=426	426	8	0	0.00012	CENPF;EIF4G2;GTF2A2;HMMR;NCAPD2;PRDX3;PTMS;TOP2A
DZ-2	h.all.v7.0	HALLMARK_GLYCOLYSIS	http://www.gsea-msigdb.org/gsea/msigdb/cards/HALLMARK_GLYCOLYSIS	200	6	1e-05	0.00014	AURKA;CENPA;CXCR4;HMMR;KIF20A;STMN1
DZ-2	staudt_20180430	HIF1alpha_1.5x_down	id=193;size=214	214	6	1e-05	0.00019	MAD2L1;NUSAP1;RPL39L;TPX2;TUBB4B;UBE2S
DZ-2	staudt_20180430	IRF4_myeloma_induced_all	id=241;size=304	304	6	6e-05	0.00128	AURKA;CENPF;HMMR;MKI67;PAIP2;RAD21
DZ-2	staudt_20180430	Glutamine_starve_down	id=137;size=313	313	6	7e-05	0.00146	CCNB1;CDC20;EIF4G2;KPNA2;PTMS;RUVBL2
DZ-2	staudt_20180430	BCL6_targets_CHIPCHIP	id=237;size=471	471	7	8e-05	0.00172	CBX3;CDC20;CKS1B;CXCR4;EIF4G2;NUSAP1;TACC3
DZ-2	staudt_20180430	Myc_ChIP_PET_2plus	id=248;size=3255	3255	18	0.00022	0.00418	AURKA;C12orf75;CALM1;CDC25B;CKS1B;H2AFV;HMGN2;HNRNPH3;JPT1;MKI67;MND1;PTMS;RRM2B;TROAP;TUBA1B;UBE2C;VAMP8;VIM
DZ-3	staudt_20180430	CB_1p33_up	id=346;size=183	183	42	0	0	AICDA;ASPM;AURKB;BIRC5;CCNA2;CCNB1;CCNB2;CDC20;CDC25B;CDCA2;CDCA3;CDCA8;CDK1;CDKN3;CENPA;CENPE;CENPF;CKAP2;DHFR;GCSAM;H2AFV;H2AFX;HMGB3;HMMR;KIF20B;KIFC1;KPNA2;MAD2L1;MKI67;MND1;NCAPH;NUF2;NUSAP1;PLK1;PRC1;SGO1;TACC3;TOP2A;TPX2;TROAP;TUBB4B;UBE2C
DZ-3	h.all.v7.0	HALLMARK_DNA_REPAIR	http://www.gsea-msigdb.org/gsea/msigdb/cards/HALLMARK_DNA_REPAIR	150	6	0	3e-05	DUT;PCNA;RAD51;RPA3;TYMS;ZWINT
DZ-3	h.all.v7.0	HALLMARK_E2F_TARGETS	http://www.gsea-msigdb.org/gsea/msigdb/cards/HALLMARK_E2F_TARGETS	200	45	0	0	ANP32E;ASF1B;AURKB;BIRC5;CBX5;CCNB2;CDC20;CDC25B;CDCA3;CDCA8;CDK1;CDKN3;CENPE;CENPM;CKS1B;DEK;DNMT1;DUT;H2AFX;H2AFZ;HMGB2;HMGB3;HMMR;KIF22;KPNA2;LMNB1;MAD2L1;MCM6;MCM7;MKI67;MYBL2;PCNA;PLK1;PTTG1;RAD21;RPA3;RRM2;SMC4;STMN1;TACC3;TK1;TMPO;TOP2A;TUBB;UBE2T
DZ-3	h.all.v7.0	HALLMARK_G2M_CHECKPOINT	http://www.gsea-msigdb.org/gsea/msigdb/cards/HALLMARK_G2M_CHECKPOINT	200	42	0	0	AURKB;BIRC5;BUB3;CCNA2;CCNB2;CDC20;CDC25B;CDK1;CDKN3;CENPA;CENPE;CENPF;CKS1B;DTYMK;GINS2;H2AFV;H2AFX;H2AFZ;HMGB3;HMMR;KIF20B;KIF22;KPNA2;LMNB1;MAD2L1;MCM6;MKI67;MYBL2;NUSAP1;PLK1;PRC1;PTTG1;RAD21;SMC2;SMC4;STMN1;TACC3;TMPO;TOP2A;TPX2;TROAP;UBE2C
DZ-3	h.all.v7.0	HALLMARK_MITOTIC_SPINDLE	http://www.gsea-msigdb.org/gsea/msigdb/cards/HALLMARK_MITOTIC_SPINDLE	199	14	0	0	BIRC5;CCNB2;CDK1;CENPE;CENPF;KIF20B;KIF22;LMNB1;NUSAP1;PLK1;PRC1;SMC4;TOP2A;TPX2
DZ-3	staudt_20180430	Cell_cycle_Whitfield	id=147;size=696	696	63	0	0	ANP32E;ASF1B;AURKB;BIRC5;BUB3;CBX3;CCNA2;CCNB1;CCNB2;CDC20;CDC25B;CDCA3;CDCA7;CDCA8;CDK1;CDKN3;CENPA;CENPE;CENPF;CENPM;CENPU;CKAP2;CKS1B;DHFR;GINS2;H2AFX;HAUS8;HMGB2;HMGB3;HMMR;KIF20B;KIF22;KIFC1;KPNA2;LMNB1;MAD2L1;MCM6;MCM7;MKI67;MND1;MZT1;NCAPH;NUCKS1;NUF2;NUSAP1;PCNA;PLK1;PRC1;PTTG1;RAD21;RRM2;SMC4;TACC3;TMPO;TOP2A;TPX2;TROAP;TYMS;UBE2C;UBE2T;UHRF1;YWHAH;ZWINT
DZ-3	staudt_20180430	Proliferation_Node1618	id=113;size=58	58	29	0	0	ASPM;BIRC5;CCNB1;CCNB2;CDC20;CDCA3;CDCA8;CDK1;CDKN3;CENPF;CENPM;CENPU;GINS2;H2AFZ;HMGB2;HMMR;KPNA2;MAD2L1;MCM7;NCAPH;NUSAP1;PCNA;PRC1;RRM2;SMC4;TACC3;TOP2A;TPX2;TYMS
DZ-3	staudt_20180430	BCL6_ChIPSeq_Basso_all	id=331;size=4587	4587	51	0	0	AICDA;ANP32E;ASF1B;ASPM;BUB3;CARHSP1;CBX3;CBX5;CDCA2;CDCA3;CDCA7;CDT1;CENPA;CENPE;CENPF;CENPU;DEK;DNMT1;GCSAM;H2AFV;H2AFX;H2AFZ;HMGB2;HMMR;KIFC1;LMNB1;LSM5;MKI67;MND1;NUCKS1;NUSAP1;PRC1;PTTG1;RAD21;RAD51;RMI2;RPS27L;RRM2;SGO1;SIVA1;SMC2;STMN1;TACC3;TMPO;TOP2A;TPX2;TUBA1C;TUBB;UBE2C;UBE2T;VIM
DZ-3	staudt_20180430	Cell_cycle_Liu	id=157;size=242	242	44	0	0	AURKB;BIRC5;BUB3;CCNA2;CCNB1;CCNB2;CDC25B;CDCA2;CDCA3;CDCA8;CDK1;CDKN3;CENPA;CENPE;CENPF;CENPU;CKAP2;DHFR;H2AFX;HMGB2;HMGB3;HMMR;KIF20B;KIFC1;KPNA2;MCM6;MKI67;NCAPH;NUF2;NUSAP1;PCNA;PLK1;PTTG1;RAD21;RRM2;SMC4;TACC3;TOP2A;TPX2;TROAP;TUBB4B;UBE2C;UBE2T;UHRF1
DZ-3	staudt_20180430	Proliferation_DLBCL	id=10;size=674	674	39	0	0	ASPM;AURKB;BIRC5;BUB3;CBX5;CCNA2;CCNB1;CDC20;CDCA2;CDK1;CDKN3;CDT1;CENPA;CENPE;CENPF;CENPW;CKS1B;DHFR;DNMT1;DTYMK;DUT;HMGB2;HMMR;LMNB1;MAD2L1;MCM7;MKI67;MYBL2;NCAPH;PCNA;PLK1;RAD21;RPA3;RRM2;TACC3;TK1;TOP2A;TUBB;UHRF1
DZ-3	staudt_20180430	OCT2_shRNA_OCT2_ChIP	id=328;size=632	632	34	0	0	AURKB;CCNA2;CDCA7;CDK1;CDT1;CENPF;CENPM;CKAP2;CKS1B;GCSAM;H2AFV;H2AFZ;HAUS8;HMGB2;HMMR;LMNB1;MAD2L1;MCM6;MCM7;MND1;MZT1;NCAPH;NUF2;NUSAP1;PCNA;RAD51;RRM2;SMC2;SMC4;TK1;TOP2A;TPX2;TUBA1B;UBE2T
DZ-3	staudt_20180430	CB_1p5_up	id=344;size=95	95	33	0	0	AICDA;ASPM;BIRC5;CCNA2;CCNB1;CCNB2;CDC20;CDC25B;CDCA2;CDCA3;CDCA8;CDK1;CDKN3;CENPA;CENPE;CENPF;CKAP2;DHFR;GCSAM;HMGB3;HMMR;KIF20B;MND1;NUF2;NUSAP1;PLK1;PRC1;SGO1;TACC3;TOP2A;TPX2;TUBB4B;UBE2C
DZ-3	staudt_20180430	BCL6_ChIP-CHIP_all_Ci	id=270;size=3007	3007	30	0	0	ASPM;AURKB;BUB3;CBX3;CBX5;CDC20;CDC25B;CDCA3;CDCA7;CDCA8;CENPA;CENPE;CKAP2;DNMT1;H2AFX;HAUS8;LMNB1;MZT1;NCAPH;NUCKS1;NUF2;NUSAP1;PTTG1;RAD51;SMC2;TK1;TPX2;TUBA1B;TUBB2A;ZWINT
DZ-3	staudt_20180430	Cell_cycle_Cho	id=146;size=526	526	26	0	0	BUB3;CARHSP1;CCNA2;CCNB1;CCNB2;CDC20;CDCA7;CDCA8;CDK1;CENPA;CKS1B;H2AFX;HMMR;KIFC1;KPNA2;MCM6;MCM7;MKI67;PLK1;RAD21;TACC3;TOP2A;TPX2;TROAP;UBE2C;UHRF1
DZ-3	staudt_20180430	Cell_cycle_Cho&Whitfield	id=148;size=94	94	25	0	0	BUB3;CCNA2;CCNB1;CCNB2;CDC20;CDCA7;CDCA8;CDK1;CENPA;CKS1B;H2AFX;HMMR;KIFC1;KPNA2;MCM6;MCM7;MKI67;PLK1;RAD21;TACC3;TOP2A;TPX2;TROAP;UBE2C;UHRF1
DZ-3	staudt_20180430	OCT2_shRNA_OCT2_OCAB_ChIP	id=329;size=348	348	16	0	0	CCNA2;CDCA7;CENPF;CENPM;CKAP2;CKS1B;H2AFV;HAUS8;HMGB2;MCM6;MCM7;PCNA;RRM2;TOP2A;TPX2;TUBA1B
DZ-3	staudt_20180430	HIF1alpha_1.5x_down	id=193;size=214	214	15	0	0	ASF1B;CCNA2;CDK1;DHFR;GINS2;H2AFX;MAD2L1;MCM6;NUSAP1;PRC1;RPL39L;RRM2;TPX2;TUBB4B;ZWINT
DZ-3	c2.cp.kegg.v6.2	KEGG_CELL_CYCLE	http://www.broadinstitute.org/gsea/msigdb/cards/KEGG_CELL_CYCLE	128	15	0	0	BUB3;CCNA2;CCNB1;CCNB2;CDC20;CDC25B;CDK1;MAD2L1;MCM6;MCM7;PCNA;PLK1;PTTG1;RAD21;YWHAH
DZ-3	staudt_20180430	Myeloma_PR_subgroup_up	id=212;size=49	49	15	0	0	ASPM;BIRC5;CCNB1;CCNB2;CDK1;KPNA2;NUF2;NUSAP1;PRC1;RRM2;TOP2A;TPX2;TYMS;UBE2C;UBE2T
DZ-3	h.all.v7.0	HALLMARK_MYC_TARGETS_V1	http://www.gsea-msigdb.org/gsea/msigdb/cards/HALLMARK_MYC_TARGETS_V1	200	13	0	0	BUB3;CBX3;CCNA2;CDC20;DEK;DUT;H2AFZ;KPNA2;MAD2L1;MCM6;MCM7;PCNA;TYMS
DZ-3	staudt_20180430	Blimp_proliferation_repressed	id=89;size=90	90	12	0	0	CDC20;CDK1;CKS1B;DHFR;DNMT1;DUT;MCM7;MYBL2;PCNA;PLK1;TACC3;TUBB
DZ-3	staudt_20180430	Tcell_PIrep4x_Feske_Fig6	id=69;size=60	60	11	0	0	BIRC5;CDC25B;CENPF;HMGB2;HMMR;MCM7;PCNA;PLK1;TACC3;TOP2A;TUBB
DZ-3	staudt_20180430	MCL_proliferation_survival	id=46;size=17	17	10	0	0	ASPM;CDC20;CDK1;CDKN3;CENPF;HMGB2;PCNA;TK1;TOP2A;UHRF1
DZ-3	staudt_20180430	Rapamycin_BJAB_up	id=144;size=194	194	9	0	0	CBX5;CDT1;CENPF;DNMT1;H2AFX;MCM7;RPA3;TK1;TOP2A
DZ-3	c2.cp.kegg.v6.2	KEGG_OOCYTE_MEIOSIS	http://www.broadinstitute.org/gsea/msigdb/cards/KEGG_OOCYTE_MEIOSIS	114	8	0	0	CCNB1;CCNB2;CDC20;CDK1;MAD2L1;PLK1;PTTG1;YWHAH
DZ-3	staudt_20180430	Glucose_starve_down	id=141;size=155	155	7	0	0	CDK1;DEK;H2AFV;MAD2L1;MKI67;RPA3;SMC4
DZ-3	c2.cp.kegg.v6.2	KEGG_PROGESTERONE_MEDIATED_OOCYTE_MATURATION	http://www.broadinstitute.org/gsea/msigdb/cards/KEGG_PROGESTERONE_MEDIATED_OOCYTE_MATURATION	86	7	0	0	CCNA2;CCNB1;CCNB2;CDC25B;CDK1;MAD2L1;PLK1
DZ-3	c2.cp.kegg.v6.2	KEGG_GAP_JUNCTION	http://www.broadinstitute.org/gsea/msigdb/cards/KEGG_GAP_JUNCTION	90	6	0	0	CDK1;TUBA1B;TUBA1C;TUBB;TUBB2A;TUBB4B
DZ-3	staudt_20180430	PI3K_overexpression_up	id=334;size=103	103	6	0	0	CDT1;GINS2;H2AFX;MCM6;MCM7;PCNA
DZ-3	staudt_20180430	Serum_response_Fb_up	id=150;size=197	197	7	0	1e-05	DHFR;DUT;H2AFZ;MCM7;MYBL2;NUDT1;SMC2
DZ-3	staudt_20180430	Myc_ChIP_PET_Expr_Up	id=245;size=405	405	7	3e-05	0.00056	BUB3;CDCA7;CENPM;CKS1B;MND1;SMC2;UBE2C
DZ-3	staudt_20180430	Glutamine_Glucose_starve_both_down	id=143;size=426	426	7	4e-05	0.00076	CDT1;CENPF;H2AFX;HMMR;RPA3;TK1;TOP2A
DZ-3	staudt_20180430	BCL6_targets_CHIPCHIP	id=237;size=471	471	7	8e-05	0.00136	CBX3;CDC20;CENPU;CKS1B;HAUS8;NUSAP1;TACC3
DZ-3	staudt_20180430	IRF4_ABC_repressed_all	id=361;size=423	423	6	0.00034	0.0051	CDCA7;KIF20B;MCM6;RMI2;RRM2;VIM
DZ-3	staudt_20180430	Myc_ChIP_PET_2plus	id=248;size=3255	3255	16	0.00175	0.02141	BUB3;C12orf75;CDC25B;CDCA7;CENPM;CENPU;CKS1B;H2AFV;MKI67;MND1;RMI2;SMC2;TROAP;TUBA1B;UBE2C;VIM
DZ-4	staudt_20180430	CB_1p33_up	id=346;size=183	183	30	0	0	AURKB;BIRC5;CCNA2;CDCA2;CDCA3;CDCA8;CDK1;CDKN3;CENPF;CKAP2L;DHFR;GTSE1;H2AFX;HJURP;KIF2C;KIFC1;MAD2L1;MKI67;MND1;NCAPG;NCAPH;NDC80;NUF2;NUSAP1;TACC3;TOP2A;TPX2;TUBB4B;UBE2C;UBE2S
DZ-4	h.all.v7.0	HALLMARK_DNA_REPAIR	http://www.gsea-msigdb.org/gsea/msigdb/cards/HALLMARK_DNA_REPAIR	150	7	0	0	DUT;FEN1;LIG1;PCNA;SAC3D1;TYMS;ZWINT
DZ-4	c2.cp.kegg.v6.2	KEGG_DNA_REPLICATION	http://www.broadinstitute.org/gsea/msigdb/cards/KEGG_DNA_REPLICATION	36	6	0	0	FEN1;LIG1;MCM3;MCM7;PCNA;RNASEH2A
DZ-4	h.all.v7.0	HALLMARK_E2F_TARGETS	http://www.gsea-msigdb.org/gsea/msigdb/cards/HALLMARK_E2F_TARGETS	200	43	0	0	ANP32E;ASF1B;AURKB;BIRC5;CDCA3;CDCA8;CDK1;CDKN3;CENPM;CKS1B;CKS2;DEK;DUT;EZH2;H2AFX;H2AFZ;HMGB2;KIF22;KIF2C;LIG1;LMNB1;MAD2L1;MCM3;MCM7;MKI67;MXD3;MYBL2;PCNA;RAD51AP1;RANBP1;RNASEH2A;RRM2;SMC4;SPC25;STMN1;TACC3;TK1;TMPO;TOP2A;TUBB;UBE2S;UBE2T;USP1
DZ-4	h.all.v7.0	HALLMARK_G2M_CHECKPOINT	http://www.gsea-msigdb.org/gsea/msigdb/cards/HALLMARK_G2M_CHECKPOINT	200	30	0	0	AURKB;BIRC5;CCNA2;CDK1;CDKN3;CENPF;CKS1B;CKS2;EZH2;FBXO5;H2AFX;H2AFZ;KIF22;KIF2C;LMNB1;MAD2L1;MCM3;MKI67;MYBL2;NDC80;NUSAP1;SMC2;SMC4;STMN1;TACC3;TMPO;TOP2A;TPX2;UBE2C;UBE2S
DZ-4	h.all.v7.0	HALLMARK_MITOTIC_SPINDLE	http://www.gsea-msigdb.org/gsea/msigdb/cards/HALLMARK_MITOTIC_SPINDLE	199	13	0	0	BIRC5;CDK1;CENPF;FBXO5;KIF22;KIF2C;LMNB1;NDC80;NUSAP1;SAC3D1;SMC4;TOP2A;TPX2
DZ-4	staudt_20180430	Cell_cycle_Whitfield	id=147;size=696	696	55	0	0	ANP32E;ASF1B;AURKB;BIRC5;CCNA2;CDCA3;CDCA5;CDCA8;CDK1;CDKN2D;CDKN3;CENPF;CENPM;CENPU;CKAP2L;CKS1B;CKS2;CLSPN;DHFR;FEN1;GTSE1;H2AFX;HIST1H2AM;HIST1H4C;HJURP;HMGB2;KIF22;KIF2C;KIFC1;LMNB1;MAD2L1;MCM7;MKI67;MND1;NCAPH;NDC80;NUF2;NUSAP1;PCNA;PKMYT1;RAD51AP1;RRM1;RRM2;SMC4;TACC3;TMPO;TOP2A;TPX2;TYMS;UBE2C;UBE2S;UBE2T;USP1;YWHAH;ZWINT
DZ-4	staudt_20180430	Proliferation_Node1618	id=113;size=58	58	28	0	0	BIRC5;CDCA3;CDCA8;CDK1;CDKN3;CENPF;CENPM;CENPU;CKS2;EZH2;H2AFZ;HJURP;HMGB2;MAD2L1;MCM7;NCAPG;NCAPH;NDC80;NUSAP1;PCNA;RANBP1;RRM2;SMC4;TACC3;TOP2A;TPX2;TYMS;UBE2S
DZ-4	staudt_20180430	BCL6_ChIPSeq_Basso_all	id=331;size=4587	4587	51	0	0	ANP32E;ASF1B;CARHSP1;CDCA2;CDCA3;CDCA4;CDT1;CENPF;CENPU;CKS2;DEK;DNAJC9;FAM111A;FBXO5;GTSE1;H2AFX;H2AFZ;HIST1H1B;HIST1H1C;HIST1H1D;HIST1H1E;HIST1H2AG;HIST1H2AJ;HIST1H2AL;HIST1H3B;HIST1H3D;HIST1H4C;HMGB2;KIFC1;LMNB1;MCM3;MKI67;MND1;NDC80;NUSAP1;RAD51AP1;RMI2;RRM2;SIVA1;SMC2;SPC25;STMN1;TACC3;TMEM106C;TMPO;TOP2A;TPX2;TUBB;UBE2C;UBE2T;USP1
DZ-4	staudt_20180430	Cell_cycle_Liu	id=157;size=242	242	38	0	0	AURKB;BIRC5;CCNA2;CDCA2;CDCA3;CDCA4;CDCA5;CDCA8;CDK1;CDKN3;CENPF;CENPU;CKAP2L;CKS2;CLSPN;DHFR;FEN1;GTSE1;H2AFX;HJURP;HMGB2;KIFC1;MKI67;NCAPH;NUF2;NUSAP1;PCNA;RRM2;SMC4;TACC3;TOP2A;TPX2;TUBB4B;UBE2C;UBE2S;UBE2T;USP1;YEATS4
DZ-4	staudt_20180430	OCT2_shRNA_OCT2_ChIP	id=328;size=632	632	34	0	0	AURKB;CCNA2;CDK1;CDT1;CENPF;CENPM;CKS1B;EZH2;FBXO5;H2AFZ;HMGB2;KIF2C;LIG1;LMNB1;MAD2L1;MCM3;MCM7;MND1;NCAPG;NCAPH;NUF2;NUSAP1;PCNA;RAD51AP1;RANBP1;RRM1;RRM2;SMC2;SMC4;TK1;TOP2A;TPX2;TUBA1B;UBE2T
DZ-4	staudt_20180430	BCL6_ChIP-CHIP_all_Ci	id=270;size=3007	3007	32	0	0	ANXA5;AURKB;CDCA3;CDCA4;CDCA8;CKAP2L;DNAJC9;FBXO5;H2AFX;HIST1H1D;HIST1H2AG;HIST1H2AI;HIST1H2AL;HIST1H3B;HIST1H4C;KIF2C;LMNB1;MCM3;NCAPG;NCAPH;NDC80;NUF2;NUSAP1;RAD51AP1;RNASEH2A;SMC2;SPC25;TK1;TPX2;TUBA1B;UBE2S;ZWINT
DZ-4	staudt_20180430	Proliferation_DLBCL	id=10;size=674	674	32	0	0	AURKB;BIRC5;CCNA2;CDCA2;CDK1;CDKN3;CDT1;CENPF;CENPW;CKS1B;CKS2;DHFR;DUT;FEN1;HJURP;HMGB2;LMNB1;MAD2L1;MCM7;MKI67;MYBL2;NCAPH;PCNA;PKMYT1;RRM1;RRM2;TACC3;TK1;TOP2A;TUBB;UBE2S;USP1
DZ-4	staudt_20180430	Cell_cycle_Cho	id=146;size=526	526	24	0	0	CARHSP1;CCNA2;CDCA8;CDK1;CDKN2D;CKS1B;CKS2;FBXO5;H2AFX;HIST1H1E;HIST1H4C;KIF2C;KIFC1;MCM3;MCM7;MKI67;NCAPG;PKMYT1;RNASEH2A;TACC3;TOP2A;TPX2;UBE2C;UBE2S
DZ-4	staudt_20180430	CB_1p5_up	id=344;size=95	95	22	0	0	BIRC5;CCNA2;CDCA2;CDCA3;CDCA8;CDK1;CDKN3;CENPF;CKAP2L;DHFR;HJURP;KIF2C;MND1;NCAPG;NDC80;NUF2;NUSAP1;TACC3;TOP2A;TPX2;TUBB4B;UBE2C
DZ-4	staudt_20180430	HIF1alpha_1.5x_down	id=193;size=214	214	20	0	0	ASF1B;CCNA2;CDK1;DHFR;DNAJC9;FBXO5;FEN1;H2AFX;HIST1H3D;HJURP;MAD2L1;NUSAP1;PKMYT1;RAD51AP1;RANBP1;RRM2;TPX2;TUBB4B;UBE2S;ZWINT
DZ-4	staudt_20180430	Cell_cycle_Cho&Whitfield	id=148;size=94	94	18	0	0	CCNA2;CDCA8;CDK1;CDKN2D;CKS1B;CKS2;H2AFX;HIST1H4C;KIF2C;KIFC1;MCM7;MKI67;PKMYT1;TACC3;TOP2A;TPX2;UBE2C;UBE2S
DZ-4	staudt_20180430	OCT2_shRNA_OCT2_OCAB_ChIP	id=329;size=348	348	14	0	0	CCNA2;CENPF;CENPM;CKS1B;HMGB2;MCM7;NCAPG;PCNA;RANBP1;RRM1;RRM2;TOP2A;TPX2;TUBA1B
DZ-4	staudt_20180430	Myeloma_PR_subgroup_up	id=212;size=49	49	12	0	0	BIRC5;CDK1;EZH2;NUF2;NUSAP1;RRM2;SPC25;TOP2A;TPX2;TYMS;UBE2C;UBE2T
DZ-4	staudt_20180430	Blimp_proliferation_repressed	id=89;size=90	90	11	0	0	CDK1;CKS1B;CKS2;DHFR;DUT;MCM7;MYBL2;PCNA;PKMYT1;TACC3;TUBB
DZ-4	h.all.v7.0	HALLMARK_MYC_TARGETS_V1	http://www.gsea-msigdb.org/gsea/msigdb/cards/HALLMARK_MYC_TARGETS_V1	200	11	0	0	CCNA2;DEK;DUT;H2AFZ;MAD2L1;MCM7;PCNA;RANBP1;RRM1;TYMS;USP1
DZ-4	c2.cp.kegg.v6.2	KEGG_SYSTEMIC_LUPUS_ERYTHEMATOSUS	http://www.broadinstitute.org/gsea/msigdb/cards/KEGG_SYSTEMIC_LUPUS_ERYTHEMATOSUS	140	10	0	0	H2AFX;H2AFZ;HIST1H2AG;HIST1H2AI;HIST1H2AJ;HIST1H2AL;HIST1H2AM;HIST1H3B;HIST1H3D;HIST1H4C
DZ-4	c2.cp.kegg.v6.2	KEGG_CELL_CYCLE	http://www.broadinstitute.org/gsea/msigdb/cards/KEGG_CELL_CYCLE	128	9	0	0	CCNA2;CDK1;CDKN2D;MAD2L1;MCM3;MCM7;PCNA;PKMYT1;YWHAH
DZ-4	staudt_20180430	Serum_response_Fb_up	id=150;size=197	197	9	0	0	CDCA4;DHFR;DUT;H2AFZ;MCM3;MCM7;MYBL2;RNASEH2A;SMC2
DZ-4	staudt_20180430	Tcell_PIrep4x_Feske_Fig6	id=69;size=60	60	9	0	0	BIRC5;CENPF;HMGB2;MCM7;MXD3;PCNA;TACC3;TOP2A;TUBB
DZ-4	staudt_20180430	MCL_proliferation_survival	id=46;size=17	17	7	0	0	CDK1;CDKN3;CENPF;HMGB2;PCNA;TK1;TOP2A
DZ-4	staudt_20180430	PI3K_overexpression_up	id=334;size=103	103	6	0	0	CDT1;FEN1;H2AFX;MCM3;MCM7;PCNA
DZ-4	staudt_20180430	Rapamycin_BJAB_up	id=144;size=194	194	7	0	1e-05	CDT1;CENPF;H2AFX;MCM7;NDC80;TK1;TOP2A
DZ-4	staudt_20180430	Myc_ChIP_PET_Expr_Up	id=245;size=405	405	7	3e-05	0.00068	CENPM;CKS1B;MCM3;MND1;SAE1;SMC2;UBE2C
DZ-4	staudt_20180430	Glutamine_Glucose_starve_both_down	id=143;size=426	426	6	0.00035	0.00608	CDT1;CENPF;H2AFX;NDC80;TK1;TOP2A
DZ-4	staudt_20180430	BCL6_targets_CHIPCHIP	id=237;size=471	471	6	0.00059	0.00968	CENPU;CKS1B;FBXO5;NCAPG;NUSAP1;TACC3
INT-1	staudt_20180430	CB_1p33_up	id=346;size=183	183	19	0	0	AURKB;BIRC5;CCNA2;CCNB1;CCNB2;CDC20;CDCA3;CDK1;CDKN3;DHFR;H2AFX;HMGB3;MAD2L1;MKI67;MND1;NUSAP1;TUBB4B;UBE2C;UBE2S
INT-1	h.all.v7.0	HALLMARK_MTORC1_SIGNALING	http://www.gsea-msigdb.org/gsea/msigdb/cards/HALLMARK_MTORC1_SIGNALING	200	9	0	0	CACYBP;DHFR;EEF1E1;HPRT1;HSPD1;HSPE1;MCM2;MCM4;RRM2
INT-1	h.all.v7.0	HALLMARK_DNA_REPAIR	http://www.gsea-msigdb.org/gsea/msigdb/cards/HALLMARK_DNA_REPAIR	150	10	0	0	DUT;FEN1;HPRT1;NME1;PCNA;RFC2;RFC4;SSRP1;TYMS;ZWINT
INT-1	c2.cp.kegg.v6.2	KEGG_DNA_REPLICATION	http://www.broadinstitute.org/gsea/msigdb/cards/KEGG_DNA_REPLICATION	36	11	0	0	FEN1;MCM2;MCM3;MCM4;MCM5;MCM6;MCM7;PCNA;RFC2;RFC4;RNASEH2A
INT-1	h.all.v7.0	HALLMARK_E2F_TARGETS	http://www.gsea-msigdb.org/gsea/msigdb/cards/HALLMARK_E2F_TARGETS	200	44	0	0	ASF1B;ATAD2;AURKB;BIRC5;CCNB2;CDC20;CDCA3;CDK1;CDK4;CDKN3;CENPM;CKS1B;DUT;H2AFX;H2AFZ;HMGB2;HMGB3;KIF22;LMNB1;MAD2L1;MCM2;MCM3;MCM4;MCM5;MCM6;MCM7;MKI67;MYBL2;NASP;NME1;PAICS;PCNA;PRKDC;RANBP1;RFC2;RNASEH2A;RRM2;SMC4;SSRP1;STMN1;TK1;UBE2S;UBE2T;USP1
INT-1	h.all.v7.0	HALLMARK_G2M_CHECKPOINT	http://www.gsea-msigdb.org/gsea/msigdb/cards/HALLMARK_G2M_CHECKPOINT	200	32	0	0	AURKB;BIRC5;CCNA2;CCNB2;CDC20;CDC45;CDK1;CDK4;CDKN3;CHAF1A;CKS1B;DTYMK;GINS2;H2AFX;H2AFZ;HMGB3;KIF22;LMNB1;MAD2L1;MCM2;MCM3;MCM5;MCM6;MKI67;MYBL2;NASP;NUSAP1;SMC2;SMC4;STMN1;UBE2C;UBE2S
INT-1	h.all.v7.0	HALLMARK_MITOTIC_SPINDLE	http://www.gsea-msigdb.org/gsea/msigdb/cards/HALLMARK_MITOTIC_SPINDLE	199	7	0	1e-05	BIRC5;CCNB2;CDK1;KIF22;LMNB1;NUSAP1;SMC4
INT-1	staudt_20180430	Cell_cycle_Whitfield	id=147;size=696	696	50	0	0	ASF1B;ATAD2;AURKB;BIRC5;CCNA2;CCNB1;CCNB2;CDC20;CDC45;CDCA3;CDCA7;CDK1;CDKN3;CENPM;CENPU;CHAF1A;CKS1B;CLSPN;DHFR;FEN1;GINS2;GMNN;H2AFX;HIST1H4C;HMGB2;HMGB3;KIF22;LMNB1;MAD2L1;MCM4;MCM5;MCM6;MCM7;MKI67;MND1;NASP;NUSAP1;PCNA;PKMYT1;RFC4;RRM1;RRM2;SMC4;TYMS;UBE2C;UBE2S;UBE2T;UHRF1;USP1;ZWINT
INT-1	staudt_20180430	Proliferation_Node1618	id=113;size=58	58	25	0	0	BIRC5;CCNB1;CCNB2;CDC20;CDCA3;CDK1;CDKN3;CENPM;CENPU;GINS2;H2AFZ;HMGB2;MAD2L1;MCM2;MCM4;MCM5;MCM7;NUSAP1;PCLAF;PCNA;RANBP1;RRM2;SMC4;TYMS;UBE2S
INT-1	staudt_20180430	Proliferation_DLBCL	id=10;size=674	674	42	0	0	AURKB;BIRC5;CCNA2;CCNB1;CDC20;CDK1;CDK4;CDKN3;CDT1;CENPW;CHAF1A;CKS1B;DHFR;DTYMK;DUT;FEN1;HMGB2;HPRT1;LMNB1;MAD2L1;MCM2;MCM4;MCM5;MCM7;MKI67;MRPL11;MYBL2;NME1;PAICS;PCNA;PDCD5;PGAM1;PKMYT1;PRKDC;RFC4;RRM1;RRM2;TK1;TXN;UBE2S;UHRF1;USP1
INT-1	staudt_20180430	OCT2_shRNA_OCT2_ChIP	id=328;size=632	632	41	0	0	AHCY;ATAD2;AURKB;CCNA2;CDC45;CDCA7;CDK1;CDT1;CENPH;CENPM;CKS1B;FABP5;GMNN;H2AFZ;HMGB2;HNRNPAB;HSPD1;LMNB1;MAD2L1;MCM3;MCM4;MCM6;MCM7;MND1;NASP;NME1;NUSAP1;PAICS;PCNA;POLR3K;PRKDC;RANBP1;RFC2;RFC4;RRM1;RRM2;SMC2;SMC4;TK1;TUBA1B;UBE2T
INT-1	staudt_20180430	BCL6_ChIPSeq_Basso_all	id=331;size=4587	4587	38	0	0	AHCY;ASF1B;ATAD2;CDC45;CDCA3;CDCA4;CDCA7;CDK4;CDT1;CENPU;DNAJC9;FABP5;H2AFX;H2AFZ;HIST1H4C;HMGB2;HSPD1;HSPE1;LMNB1;MCM3;MCM5;MKI67;MND1;NME1;NUSAP1;PAICS;PDCD5;RFC2;RRM2;SIVA1;SMC2;SSRP1;STMN1;TMEM106C;TUBA1C;UBE2C;UBE2T;USP1
INT-1	staudt_20180430	BCL6_ChIP-CHIP_all_Ci	id=270;size=3007	3007	33	0	0	AHCY;ATAD2;AURKB;BCL2L12;CACYBP;CDC20;CDC45;CDCA3;CDCA4;CDCA7;DNAJC9;H2AFX;HIST1H4C;HNRNPAB;HSPD1;HSPE1;LMNB1;MCM2;MCM3;MCM4;NME1;NUSAP1;PAICS;PRKDC;RFC2;RNASEH2A;SMC2;TK1;TUBA1B;TXN;UBE2S;UCHL1;ZWINT
INT-1	staudt_20180430	Cell_cycle_Liu	id=157;size=242	242	32	0	0	ATAD2;AURKB;BIRC5;CCNA2;CCNB1;CCNB2;CDCA3;CDCA4;CDK1;CDKN3;CENPU;CLSPN;DHFR;FEN1;GMNN;H2AFX;HMGB2;HMGB3;MCM4;MCM6;MKI67;NUSAP1;PCNA;RFC4;RRM2;SMC4;TUBB4B;UBE2C;UBE2S;UBE2T;UHRF1;USP1
INT-1	staudt_20180430	HIF1alpha_1.5x_down	id=193;size=214	214	26	0	0	ASF1B;CCNA2;CDK1;CHAF1A;DHFR;DNAJC9;EEF1E1;FEN1;GINS2;GMNN;H2AFX;MAD2L1;MCM2;MCM4;MCM5;MCM6;NUSAP1;PCLAF;PKMYT1;POLR3K;RANBP1;RFC2;RRM2;TUBB4B;UBE2S;ZWINT
INT-1	staudt_20180430	Cell_cycle_Cho	id=146;size=526	526	25	0	0	ATAD2;CCNA2;CCNB1;CCNB2;CDC20;CDCA7;CDK1;CKS1B;GMNN;H2AFX;HIST1H4C;MCM3;MCM4;MCM6;MCM7;MKI67;PKMYT1;POLR3K;PRKDC;RFC4;RNASEH2A;TXN;UBE2C;UBE2S;UHRF1
INT-1	h.all.v7.0	HALLMARK_MYC_TARGETS_V1	http://www.gsea-msigdb.org/gsea/msigdb/cards/HALLMARK_MYC_TARGETS_V1	200	22	0	0	CCNA2;CDC20;CDC45;CDK4;DUT;H2AFZ;HPRT1;HSPD1;HSPE1;MAD2L1;MCM2;MCM4;MCM5;MCM6;MCM7;NME1;PCNA;RANBP1;RFC4;RRM1;TYMS;USP1
INT-1	staudt_20180430	Cell_cycle_Cho&Whitfield	id=148;size=94	94	20	0	0	ATAD2;CCNA2;CCNB1;CCNB2;CDC20;CDCA7;CDK1;CKS1B;GMNN;H2AFX;HIST1H4C;MCM4;MCM6;MCM7;MKI67;PKMYT1;RFC4;UBE2C;UBE2S;UHRF1
INT-1	staudt_20180430	OCT2_shRNA_OCT2_OCAB_ChIP	id=329;size=348	348	20	0	0	AHCY;ATAD2;CCNA2;CDC45;CDCA7;CENPM;CKS1B;GMNN;HMGB2;HNRNPAB;HSPD1;MCM6;MCM7;PCNA;RANBP1;RFC2;RFC4;RRM1;RRM2;TUBA1B
INT-1	c2.cp.kegg.v6.2	KEGG_CELL_CYCLE	http://www.broadinstitute.org/gsea/msigdb/cards/KEGG_CELL_CYCLE	128	17	0	0	CCNA2;CCNB1;CCNB2;CDC20;CDC45;CDK1;CDK4;MAD2L1;MCM2;MCM3;MCM4;MCM5;MCM6;MCM7;PCNA;PKMYT1;PRKDC
INT-1	staudt_20180430	Myc_ChIP_PET_Expr_Up	id=245;size=405	405	15	0	0	C19orf48;CDCA7;CDK4;CENPM;CKS1B;HNRNPAB;MCM3;MCM4;MND1;NASP;NME1;PAICS;PGAM1;SMC2;UBE2C
INT-1	staudt_20180430	PI3K_overexpression_up	id=334;size=103	103	15	0	0	CDK4;CDT1;FEN1;GINS2;GMNN;H2AFX;MCM2;MCM3;MCM4;MCM5;MCM6;MCM7;PCNA;POLR3K;RFC2
INT-1	staudt_20180430	CB_1p5_up	id=344;size=95	95	14	0	0	BIRC5;CCNA2;CCNB1;CCNB2;CDC20;CDCA3;CDK1;CDKN3;DHFR;HMGB3;MND1;NUSAP1;TUBB4B;UBE2C
INT-1	staudt_20180430	Serum_response_Fb_up	id=150;size=197	197	13	0	0	C19orf48;CDCA4;DHFR;DUT;EEF1E1;H2AFZ;MCM3;MCM7;MYBL2;NME1;POLR3K;RNASEH2A;SMC2
INT-1	staudt_20180430	Blimp_proliferation_repressed	id=89;size=90	90	12	0	0	CDC20;CDK1;CKS1B;DHFR;DUT;MCM2;MCM4;MCM7;MYBL2;PCNA;PKMYT1;PRKDC
INT-1	staudt_20180430	Myeloma_PR_subgroup_up	id=212;size=49	49	11	0	0	BIRC5;CCNB1;CCNB2;CDK1;NUSAP1;PCLAF;RFC4;RRM2;TYMS;UBE2C;UBE2T
INT-1	staudt_20180430	Glutamine_Glucose_starve_both_down	id=143;size=426	426	10	0	0	CDK4;CDT1;EEF1E1;FABP5;H2AFX;HSPE1;NME1;PGAM1;TK1;UCHL1
INT-1	staudt_20180430	Glutamine_starve_down	id=137;size=313	313	10	0	0	CCNB1;CDC20;EEF1E1;HNRNPAB;HPRT1;HSPE1;LMNB1;NME1;PAICS;PGAM1
INT-1	staudt_20180430	Leucine_starve_down	id=139;size=178	178	9	0	0	CCNA2;CCNB1;CDC20;HPRT1;HSPE1;MCM4;PGAM1;TK1;UBE2S
INT-1	staudt_20180430	MCL_proliferation_survival	id=46;size=17	17	9	0	0	CDC20;CDK1;CDKN3;HMGB2;HPRT1;MCM2;PCNA;TK1;UHRF1
INT-1	c2.cp.kegg.v6.2	KEGG_PYRIMIDINE_METABOLISM	http://www.broadinstitute.org/gsea/msigdb/cards/KEGG_PYRIMIDINE_METABOLISM	98	8	0	0	DTYMK;DUT;NME1;POLR3K;RRM1;RRM2;TK1;TYMS
INT-1	c2.cp.biocarta.v6.2	BIOCARTA_MCM_PATHWAY	http://www.broadinstitute.org/gsea/msigdb/cards/BIOCARTA_MCM_PATHWAY	18	7	0	0	CDT1;MCM2;MCM3;MCM4;MCM5;MCM6;MCM7
INT-1	staudt_20180430	HIF1alpha_2x_down	id=194;size=40	40	7	0	0	CHAF1A;GINS2;MCM2;MCM4;MCM5;POLR3K;RRM2
INT-1	c2.cp.kegg.v6.2	KEGG_OOCYTE_MEIOSIS	http://www.broadinstitute.org/gsea/msigdb/cards/KEGG_OOCYTE_MEIOSIS	114	6	0	0	CCNB1;CCNB2;CDC20;CDK1;MAD2L1;PKMYT1
INT-1	c2.cp.kegg.v6.2	KEGG_PROGESTERONE_MEDIATED_OOCYTE_MATURATION	http://www.broadinstitute.org/gsea/msigdb/cards/KEGG_PROGESTERONE_MEDIATED_OOCYTE_MATURATION	86	6	0	0	CCNA2;CCNB1;CCNB2;CDK1;MAD2L1;PKMYT1
INT-1	staudt_20180430	Tcell_PIrep4x_Feske_Fig6	id=69;size=60	60	6	0	0	BIRC5;HMGB2;MCM2;MCM7;PCNA;RFC4
INT-1	c2.cp.kegg.v6.2	KEGG_PURINE_METABOLISM	http://www.broadinstitute.org/gsea/msigdb/cards/KEGG_PURINE_METABOLISM	159	6	0	3e-05	HPRT1;NME1;PAICS;POLR3K;RRM1;RRM2
INT-1	h.all.v7.0	HALLMARK_GLYCOLYSIS	http://www.gsea-msigdb.org/gsea/msigdb/cards/HALLMARK_GLYCOLYSIS	200	6	1e-05	0.0001	CDK1;NASP;PGAM1;POLR3K;STMN1;TXN
INT-1	staudt_20180430	Myc_ChIP_PET_2plus	id=248;size=3255	3255	20	2e-05	0.00037	ATAD2;C19orf48;CDCA7;CDK4;CENPM;CENPU;CKS1B;HNRNPAB;MCM3;MCM4;MKI67;MND1;NASP;NME1;PAICS;PGAM1;RANBP1;SMC2;TUBA1B;UBE2C
INT-2	staudt_20180430	CC_1p33_up	id=345;size=290	290	11	0	0	CD72;CTSH;CYB561A3;DDIT4;HVCN1;IFI30;LCK;LTA;PTPN6;SYNGR2;TNFRSF13C
INT-2	c2.cp.kegg.v6.2	KEGG_B_CELL_RECEPTOR_SIGNALING_PATHWAY	http://www.broadinstitute.org/gsea/msigdb/cards/KEGG_B_CELL_RECEPTOR_SIGNALING_PATHWAY	75	6	0	0	BLNK;BTK;CD22;CD72;LYN;PTPN6
INT-2	h.all.v7.0	HALLMARK_INTERFERON_GAMMA_RESPONSE	http://www.gsea-msigdb.org/gsea/msigdb/cards/HALLMARK_INTERFERON_GAMMA_RESPONSE	200	6	1e-05	9e-05	GPR18;IFI30;ISG20;MARCH1;MX1;PTPN6
INT-2	staudt_20180430	BCL6_ChIPSeq_Basso_all	id=331;size=4587	4587	51	0	0	ACY3;ALOX5;ALOX5AP;BLNK;BTK;CAMP;CD180;CD22;CD37;CD72;CNN2;COTL1;CYB561A3;DBNDD1;DDIT4;DHRS9;ELL3;FCRL2;FCRL3;FCRLA;GLIPR1;GPR160;GPR18;GSN;HHEX;HTR3A;HVCN1;ISG20;JCHAIN;KLHL6;LAT2;LBH;LCK;LTA;LTB;LY86;LYN;MCTP2;METAP2;NEIL1;PLD4;PLEKHF2;PTPN6;RALGPS2;RNASET2;SEMA4A;SIAH2;SIT1;TCL1A;TNFAIP8;VNN2
INT-2	staudt_20180430	BCL6_ChIP-CHIP_all_Ci	id=270;size=3007	3007	27	0	0	ABI3;ALOX5;BLNK;BTK;CD22;CD27;CD37;CD52;CYB561A3;DDIT4;ELL3;GPR160;HMCES;LTA;LY86;LYN;NAPSB;NCF1;NEIL1;PLD4;PLEKHF2;RALGPS2;RNASET2;SCIMP;SIAH2;SMIM14;SUGCT
INT-2	staudt_20180430	GC_B_cell_U133Plus	id=20;size=320	320	25	0	0	ACY3;CD180;CD27;COTL1;DHRS9;ELL3;GGA2;GPR160;GSN;HMCES;HTR3A;IGHV5-78;KLHL6;MCTP2;MIXL1;OGG1;PLEKHF2;PTPN18;SEMA4A;SERPINA9;SMIM14;SUGCT;VNN2;VPREB3;ZNF581
INT-2	staudt_20180430	IRF4_ABC_induced_panB	id=354;size=155	155	20	0	0	ALOX5AP;BLNK;CD22;CD27;CD37;CD52;CD72;COTL1;CYB561A3;FCRLA;GPR18;HVCN1;ISG20;LAT2;LY86;LYN;MAP4K1;PTPN6;SEMA4A;SPIB
INT-2	staudt_20180430	GC_B_cell_BL_equal_DLBCL	id=244;size=232	232	17	0	0	CD180;CD27;COTL1;ELL3;GGA2;GPR160;HTR3A;IGHV5-78;KLHL6;MCTP2;MIXL1;OGG1;PLEKHF2;PTPN18;SEMA4A;SUGCT;VNN2
INT-2	staudt_20180430	GCB_gt_ABC_U133plus	id=311;size=297	297	16	0	0	ALOX5;ALOX5AP;CAMP;DDIT4;DEF8;GLIPR1;HMCES;KLHL6;LCK;MARCKSL1;NEIL1;PLEKHF2;SERPINA9;SUGCT;VNN2;VPREB3
INT-2	staudt_20180430	B_cell_memory_Newman	id=367;size=62	62	15	0	0	ALOX5;CD180;CD22;CD27;CD37;CD72;FCRL2;GPR18;HHEX;LTB;LY86;RALGPS2;SIT1;SPIB;VPREB3
INT-2	staudt_20180430	Blimp_Bcell_repressed	id=88;size=64	64	15	0	0	ALOX5;BLNK;BTK;CD180;CD22;CD24;CD27;CD37;CD52;FCRLA;GPR18;LYN;SPIB;VNN2;VPREB3
INT-2	staudt_20180430	Pan_B_U133plus	id=34;size=84	84	15	0	0	ALOX5;BLNK;CD22;CD24;CD72;ELL3;FCRL2;FCRLA;HHEX;HVCN1;RALGPS2;SPIB;TCL1A;TNFRSF13C;VPREB3
INT-2	staudt_20180430	IRF4_ABC_induced_all	id=360;size=443	443	14	0	0	CAMP;CD37;CD52;CYB561A3;ISG20;LTB;MARCH1;MX1;NCF1;SH3BP5;SIT1;SYNGR2;TMEM159;TUBB3
INT-2	staudt_20180430	IRF4_ABC_repressed_GCBDLBCL	id=357;size=157	157	14	0	0	ALOX5AP;CD27;COTL1;DEF8;DHRS9;GPR160;HTR3A;KLHL6;LCK;MCTP2;PTPN18;SEMA4A;SMIM14;ZNF581
INT-2	staudt_20180430	B_cell_naive_Newman	id=366;size=60	60	13	0	0	CD180;CD22;CD37;CD72;FCRL2;GPR18;HHEX;LTB;LY86;RALGPS2;SPIB;TCL1A;VPREB3
INT-2	staudt_20180430	Blood_Module-1.3_B_cells	id=285;size=55	55	11	0	0	BLNK;CD22;CD72;CYB561A3;FCRL2;FCRLA;GGA2;RALGPS2;SPIB;TCL1A;VPREB3
INT-2	staudt_20180430	Dendritic_cell_CD123pos_blood	id=175;size=326	326	11	0	0	ALOX5AP;BLNK;CCDC18-AS1;CYB561A3;FCRLA;GGA2;LTB;NCF1;PLD4;SPIB;TCL1A
INT-2	staudt_20180430	Hematopoietic_Node1658	id=101;size=84	84	11	0	0	ALOX5AP;CD37;CD52;COTL1;ISG20;LAT2;LTB;MAP4K1;NCF1;PTPN6;VNN2
INT-2	staudt_20180430	BCL6_targets_CHIPCHIP	id=237;size=471	471	10	0	0	ALOX5;GGA2;HMCES;NCF1;NEIL1;RNASET2;SCIMP;SIAH2;SMIM14;TNFAIP8
INT-2	staudt_20180430	CD40_downregulated_Burkitt_lymphoma	id=56;size=71	71	10	0	0	BLNK;CAMP;CD27;HMCES;ISG20;JCHAIN;LTB;PTPN18;TUBB3;VNN2
INT-2	staudt_20180430	Glutamine_Glucose_starve_both_down	id=143;size=426	426	10	0	0	BTK;CD22;CD27;CD37;IFI30;LTA;LY86;PTPN18;SIT1;TCL1A
INT-2	staudt_20180430	IRF4_ABC_induced_NFkB	id=353;size=204	204	10	0	0	CD22;CD37;HCST;HTR3A;IFI30;LAT2;LYN;MEF2B;TNFAIP8;ZNF581
INT-2	staudt_20180430	IRF4_SPIB_ABC_induced_all	id=362;size=198	198	10	0	0	CAMP;CYB561A3;ISG20;LTB;NCF1;SH3BP5;SPIB;SYNGR2;TMEM159;TUBB3
INT-2	staudt_20180430	Notch_CLL_up_all_Fabbri	id=389;size=291	291	10	0	0	ABI3;BLNK;CD27;CPNE5;GLIPR1;ISG20;LY86;NCF1C;PTPN6;SH3BP5
INT-2	h.all.v7.0	HALLMARK_ALLOGRAFT_REJECTION	http://www.gsea-msigdb.org/gsea/msigdb/cards/HALLMARK_ALLOGRAFT_REJECTION	200	9	0	0	CSK;LCK;LTB;LY86;LYN;MAP4K1;PTPN6;SIT1;SPI1
INT-2	staudt_20180430	MYD88_all_down	id=315;size=298	298	9	0	0	ACYP2;DEF8;HCST;LCK;LY86;MCTP2;RALGPS2;SH3BP5;SYNGR2
INT-2	staudt_20180430	Resting_blood_B_cell_GNF	id=38;size=82	82	9	0	0	CD22;CD24;CD37;CD72;FCRL2;FCRLA;HVCN1;TNFRSF13C;VPREB3
INT-2	staudt_20180430	ABCgtGCB_U133AB	id=12;size=279	279	8	0	0	BLNK;DHRS9;LBH;LYN;NAPSB;SH3BP5;SPIB;TNFAIP8
INT-2	staudt_20180430	Quiescence_heme_all	id=52;size=271	271	8	0	0	BIN1;CD52;GPSM3;PDLIM2;PTPN6;SH3BP5;SYTL1;TNFAIP8
INT-2	staudt_20180430	Quiescence_heme_cluster1	id=53;size=151	151	8	0	0	BIN1;CD52;GPSM3;PDLIM2;PTPN6;SH3BP5;SYTL1;TNFAIP8
INT-2	staudt_20180430	Rapamycin_BJAB_up	id=144;size=194	194	8	0	0	CD22;CD27;CD37;IGHV5-78;LTA;LY86;OGG1;TCL1A
INT-2	staudt_20180430	CC_1p5_up	id=343;size=147	147	7	0	0	CD72;CYB561A3;DDIT4;IFI30;LCK;LTA;SYNGR2
INT-2	staudt_20180430	CD40_upregulated_Burkitt_lymphoma	id=57;size=100	100	7	0	0	DDIT4;HTR3A;IFI30;LTA;LYN;SYNGR2;TNFAIP8
INT-2	staudt_20180430	IRF4_ABC_induced_ABCDLBCL	id=352;size=161	161	7	0	0	BLNK;DHRS9;LBH;LYN;SH3BP5;SPIB;TNFAIP8
INT-2	staudt_20180430	Tcell_PIind_CalciumDefPtdown4x_Feske_Fig6	id=59;size=83	83	6	0	0	CD24;CD27;CD72;GPR18;SIAH2;SPI1
INT-2	staudt_20180430	BCL6_ChIPSeq_Basso_GC_low	id=330;size=1198	1198	14	0	1e-05	CD72;COTL1;DDIT4;GLIPR1;GSN;HHEX;HVCN1;LBH;LY86;LYN;PLD4;PTPN6;RALGPS2;RNASET2
INT-2	staudt_20180430	Blood_Module-3.3_Inflammation-2	id=304;size=234	234	7	0	2e-05	ALOX5;COTL1;GLIPR1;LAT2;LYN;PDLIM2;PYCARD
INT-2	staudt_20180430	IRF4_ABC_induced_IL6_IL10_STAT3	id=358;size=169	169	6	0	4e-05	CD22;CSK;DHRS9;KLHL6;LAT2;MARCH1
INT-2	staudt_20180430	IRF4_ABC_repressed_all	id=361;size=423	423	8	0	7e-05	ALOX5;CD180;ELL3;FCRL2;FCRL3;GPR18;IFI30;RALGPS2
INT-2	staudt_20180430	Rapamycin_BL_up_0p4	id=339;size=209	209	6	1e-05	0.00011	CD22;GPR18;GPSM3;HMCES;NCF1;SPIB
INT-2	staudt_20180430	Glutamine_starve_up	id=136;size=294	294	6	5e-05	0.00062	CD27;CD52;DDIT4;GSN;LTA;LY86
INT-2	staudt_20180430	GC_T_helper_up2x_Chtanova	id=19;size=420	420	6	0.00033	0.00358	CD27;CSK;GPR18;HMCES;MAP4K1;VNN2
INT-4	staudt_20180430	CC_1p33_up	id=345;size=290	290	9	0	0	CD86;CTSH;CYTH4;HVCN1;IFI30;LRRK2;LTA;SYNGR2;TNFRSF13C
INT-4	c2.cp.kegg.v6.2	KEGG_ANTIGEN_PROCESSING_AND_PRESENTATION	http://www.broadinstitute.org/gsea/msigdb/cards/KEGG_ANTIGEN_PROCESSING_AND_PRESENTATION	89	17	0	0	B2M;CD74;HLA-B;HLA-C;HLA-DMA;HLA-DOA;HLA-DOB;HLA-DPA1;HLA-DPB1;HLA-DQA1;HLA-DQB1;HLA-DRA;HLA-DRB1;HLA-DRB5;HLA-E;IFI30;LTA
INT-4	h.all.v7.0	HALLMARK_INTERFERON_ALPHA_RESPONSE	http://www.gsea-msigdb.org/gsea/msigdb/cards/HALLMARK_INTERFERON_ALPHA_RESPONSE	97	6	0	0	B2M;CD74;HLA-C;IFI30;ISG20;MX1
INT-4	h.all.v7.0	HALLMARK_INTERFERON_GAMMA_RESPONSE	http://www.gsea-msigdb.org/gsea/msigdb/cards/HALLMARK_INTERFERON_GAMMA_RESPONSE	200	13	0	0	B2M;BANK1;CD74;CD86;GPR18;HLA-B;HLA-DMA;HLA-DQA1;HLA-DRB1;IFI30;ISG20;MARCH1;MX1
INT-4	staudt_20180430	BCL6_ChIPSeq_Basso_all	id=331;size=4587	4587	46	0	0	ADAM28;ALOX5;ALOX5AP;AMFR;ANK1;B2M;BACH2;BANK1;CD180;CD22;CD37;CD53;CD74;CD86;DBNDD1;DHRS9;ELL3;FCRL1;FCRL3;FCRLA;GLIPR1;GPR18;HHEX;HLA-DMA;HLA-DOB;HTR3A;HVCN1;ISG20;KLHL14;LAPTM5;LAT2;LIMD2;LTA;LTB;LY86;MCTP2;MS4A1;NEIL1;P2RY12;PLD4;PTPRC;PTPRCAP;RNASET2;SYPL1;TCL1A;UCP2
INT-4	staudt_20180430	BCL6_ChIP-CHIP_all_Ci	id=270;size=3007	3007	25	0	0	ALOX5;B2M;BACH2;CD22;CD37;CD53;CD74;CD79A;CD86;ELL3;GNG7;HLA-C;HLA-DRA;HLA-E;KLHL14;LTA;LY86;MALAT1;NAPSB;NEIL1;PLD4;RNASET2;SCIMP;SMIM14;SYPL1
INT-4	staudt_20180430	IRF4_ABC_induced_panB	id=354;size=155	155	24	0	0	ADAM28;ALOX5AP;BANK1;CD22;CD37;CD53;CD74;CD79A;CD79B;CD86;FCRL1;FCRLA;GNG7;GPR18;HVCN1;ISG20;KLHL14;LAPTM5;LAT2;LILRB1;LIMD2;LY86;MS4A1;UCP2
INT-4	staudt_20180430	B_cell_memory_Newman	id=367;size=62	62	18	0	0	ADAM28;ALOX5;BACH2;BANK1;CD180;CD22;CD37;CD79A;CD79B;GNG7;GPR18;HHEX;HLA-DOB;LTB;LY86;MS4A1;PTPRCAP;VPREB3
INT-4	staudt_20180430	B_cell_naive_Newman	id=366;size=60	60	17	0	0	ADAM28;BACH2;BANK1;CD180;CD22;CD37;CD79A;CD79B;GPR18;HHEX;HLA-DOB;LTB;LY86;MS4A1;PTPRCAP;TCL1A;VPREB3
INT-4	staudt_20180430	Blimp_Bcell_repressed	id=88;size=64	64	17	0	0	ALOX5;CD180;CD22;CD37;CD53;CD74;CD79A;CD86;FCRLA;GPR18;HLA-DPA1;HLA-DPB1;HLA-DQA1;HLA-DRA;HLA-DRB1;MS4A1;VPREB3
INT-4	staudt_20180430	Pan_B_U133plus	id=34;size=84	84	17	0	0	ADAM28;ALOX5;BANK1;CD22;CD79A;CD79B;ELL3;FCRL1;FCRLA;GNG7;HHEX;HVCN1;KLHL14;MS4A1;TCL1A;TNFRSF13C;VPREB3
INT-4	c2.cp.kegg.v6.2	KEGG_CELL_ADHESION_MOLECULES_CAMS	http://www.broadinstitute.org/gsea/msigdb/cards/KEGG_CELL_ADHESION_MOLECULES_CAMS	134	16	0	0	CD22;CD86;HLA-B;HLA-C;HLA-DMA;HLA-DOA;HLA-DOB;HLA-DPA1;HLA-DPB1;HLA-DQA1;HLA-DQB1;HLA-DRA;HLA-DRB1;HLA-DRB5;HLA-E;PTPRC
INT-4	c2.cp.kegg.v6.2	KEGG_TYPE_I_DIABETES_MELLITUS	http://www.broadinstitute.org/gsea/msigdb/cards/KEGG_TYPE_I_DIABETES_MELLITUS	44	15	0	0	CD86;HLA-B;HLA-C;HLA-DMA;HLA-DOA;HLA-DOB;HLA-DPA1;HLA-DPB1;HLA-DQA1;HLA-DQB1;HLA-DRA;HLA-DRB1;HLA-DRB5;HLA-E;LTA
INT-4	c2.cp.kegg.v6.2	KEGG_VIRAL_MYOCARDITIS	http://www.broadinstitute.org/gsea/msigdb/cards/KEGG_VIRAL_MYOCARDITIS	73	15	0	0	ACTG1;CD86;HLA-B;HLA-C;HLA-DMA;HLA-DOA;HLA-DOB;HLA-DPA1;HLA-DPB1;HLA-DQA1;HLA-DQB1;HLA-DRA;HLA-DRB1;HLA-DRB5;HLA-E
INT-4	c2.cp.kegg.v6.2	KEGG_ALLOGRAFT_REJECTION	http://www.broadinstitute.org/gsea/msigdb/cards/KEGG_ALLOGRAFT_REJECTION	38	14	0	0	CD86;HLA-B;HLA-C;HLA-DMA;HLA-DOA;HLA-DOB;HLA-DPA1;HLA-DPB1;HLA-DQA1;HLA-DQB1;HLA-DRA;HLA-DRB1;HLA-DRB5;HLA-E
INT-4	c2.cp.kegg.v6.2	KEGG_AUTOIMMUNE_THYROID_DISEASE	http://www.broadinstitute.org/gsea/msigdb/cards/KEGG_AUTOIMMUNE_THYROID_DISEASE	53	14	0	0	CD86;HLA-B;HLA-C;HLA-DMA;HLA-DOA;HLA-DOB;HLA-DPA1;HLA-DPB1;HLA-DQA1;HLA-DQB1;HLA-DRA;HLA-DRB1;HLA-DRB5;HLA-E
INT-4	c2.cp.kegg.v6.2	KEGG_GRAFT_VERSUS_HOST_DISEASE	http://www.broadinstitute.org/gsea/msigdb/cards/KEGG_GRAFT_VERSUS_HOST_DISEASE	42	14	0	0	CD86;HLA-B;HLA-C;HLA-DMA;HLA-DOA;HLA-DOB;HLA-DPA1;HLA-DPB1;HLA-DQA1;HLA-DQB1;HLA-DRA;HLA-DRB1;HLA-DRB5;HLA-E
INT-4	staudt_20180430	Resting_blood_B_cell_GNF	id=38;size=82	82	14	0	0	ADAM28;BANK1;CD22;CD37;CD79A;CD79B;FCRL1;FCRLA;HLA-DOB;HLA-DQA1;HVCN1;MS4A1;TNFRSF13C;VPREB3
INT-4	h.all.v7.0	HALLMARK_ALLOGRAFT_REJECTION	http://www.gsea-msigdb.org/gsea/msigdb/cards/HALLMARK_ALLOGRAFT_REJECTION	200	13	0	0	B2M;CD74;CD79A;CD86;HLA-DMA;HLA-DOA;HLA-DOB;HLA-DQA1;HLA-DRA;HLA-E;LTB;LY86;PTPRC
INT-4	staudt_20180430	Blood_Module-1.3_B_cells	id=285;size=55	55	12	0	0	BANK1;CD22;CD79A;CD79B;FCRL1;FCRLA;GNG7;HLA-DOA;HLA-DOB;MS4A1;TCL1A;VPREB3
INT-4	staudt_20180430	GC_B_cell_U133Plus	id=20;size=320	320	12	0	0	ANK1;CD180;CD86;DHRS9;ELL3;HTR3A;MCTP2;P2RY12;SERPINA9;SMIM14;SYPL1;VPREB3
INT-4	staudt_20180430	Glutamine_Glucose_starve_both_down	id=143;size=426	426	12	0	0	CD22;CD37;CD53;HLA-DPB1;HLA-DQA1;IFI30;LAPTM5;LTA;LY86;MS4A1;TCL1A;UCP2
INT-4	staudt_20180430	IRF4_ABC_induced_all	id=360;size=443	443	12	0	0	CD37;CYTH4;ISG20;LIMD2;LTB;MARCH1;MX1;SNX29;SYNGR2;TMEM159;TUBB3;UCP2
INT-4	c2.cp.kegg.v6.2	KEGG_INTESTINAL_IMMUNE_NETWORK_FOR_IGA_PRODUCTION	http://www.broadinstitute.org/gsea/msigdb/cards/KEGG_INTESTINAL_IMMUNE_NETWORK_FOR_IGA_PRODUCTION	48	12	0	0	CD86;HLA-DMA;HLA-DOA;HLA-DOB;HLA-DPA1;HLA-DPB1;HLA-DQA1;HLA-DQB1;HLA-DRA;HLA-DRB1;HLA-DRB5;TNFRSF13C
INT-4	staudt_20180430	GCB_gt_ABC_U133plus	id=311;size=297	297	11	0	0	ALOX5;ALOX5AP;FCRL1;GLIPR1;HLA-DOB;LY9;MARCKSL1;NEIL1;SERPINA9;SYPL1;VPREB3
INT-4	staudt_20180430	Hematopoietic_Node1658	id=101;size=84	84	11	0	0	ALOX5AP;CD37;CD53;DPEP2;ISG20;LAPTM5;LAT2;LIMD2;LTB;PTPRC;UCP2
INT-4	c2.cp.kegg.v6.2	KEGG_LEISHMANIA_INFECTION	http://www.broadinstitute.org/gsea/msigdb/cards/KEGG_LEISHMANIA_INFECTION	72	11	0	0	HLA-DMA;HLA-DOA;HLA-DOB;HLA-DPA1;HLA-DPB1;HLA-DQA1;HLA-DQB1;HLA-DRA;HLA-DRB1;HLA-DRB5;MARCKSL1
INT-4	c2.cp.kegg.v6.2	KEGG_SYSTEMIC_LUPUS_ERYTHEMATOSUS	http://www.broadinstitute.org/gsea/msigdb/cards/KEGG_SYSTEMIC_LUPUS_ERYTHEMATOSUS	140	11	0	0	CD86;HLA-DMA;HLA-DOA;HLA-DOB;HLA-DPA1;HLA-DPB1;HLA-DQA1;HLA-DQB1;HLA-DRA;HLA-DRB1;HLA-DRB5
INT-4	staudt_20180430	Rapamycin_BJAB_up	id=144;size=194	194	11	0	0	CD22;CD37;CD53;GNG7;HLA-DPA1;HLA-DQA1;LAPTM5;LTA;LY86;TCL1A;UCP2
INT-4	staudt_20180430	CD40_upregulated_Burkitt_lymphoma	id=57;size=100	100	10	0	0	CD74;HLA-DPB1;HLA-DQA1;HLA-DQB1;HLA-DRB1;HTR3A;IFI30;LAPTM5;LTA;SYNGR2
INT-4	c2.cp.kegg.v6.2	KEGG_ASTHMA	http://www.broadinstitute.org/gsea/msigdb/cards/KEGG_ASTHMA	30	10	0	0	HLA-DMA;HLA-DOA;HLA-DOB;HLA-DPA1;HLA-DPB1;HLA-DQA1;HLA-DQB1;HLA-DRA;HLA-DRB1;HLA-DRB5
INT-4	staudt_20180430	Dendritic_cell_CD123pos_blood	id=175;size=326	326	9	0	0	ALOX5AP;CCDC18-AS1;CYTH4;FCRLA;LTB;LY9;PLD4;PTPRCAP;TCL1A
INT-4	staudt_20180430	IRF4_ABC_repressed_GCBDLBCL	id=357;size=157	157	9	0	0	ALOX5AP;ANK1;CD86;DHRS9;FCRL1;HTR3A;LY9;MCTP2;SMIM14
INT-4	staudt_20180430	TCF3_BL_down	id=342;size=166	166	9	0	0	ACP5;BANK1;CD86;HLA-DOA;HLA-DOB;HLA-DPB1;KLHL14;PLD4;PTGS1
INT-4	staudt_20180430	IRF4_ABC_induced_NFkB	id=353;size=204	204	8	0	0	CD22;CD37;CD74;HTR3A;IFI30;LAPTM5;LAT2;MEF2B
INT-4	staudt_20180430	Myc_ChIP_PET_Expr_Down	id=246;size=260	260	8	0	0	ALOX5;FGD2;HLA-E;KLHL14;LAPTM5;PLD4;PTPRC;UCP2
INT-4	staudt_20180430	IRF3_target_gene	id=119;size=163	163	7	0	0	CD86;HLA-B;HLA-DOA;ISG20;LRRK2;MARCKSL1;MX1
INT-4	staudt_20180430	IRF4_ABC_induced_IL6_IL10_STAT3	id=358;size=169	169	7	0	0	BANK1;CD22;CD53;DHRS9;LAT2;LILRB1;MARCH1
INT-4	staudt_20180430	Lymph_node_DLBCL	id=8;size=156	156	7	0	0	ACP5;B2M;HLA-B;HLA-E;IFI30;LILRB1;LTB
INT-4	staudt_20180430	MHC_classII_DLBCL	id=9;size=8	8	7	0	0	CD74;HLA-DPA1;HLA-DPB1;HLA-DQA1;HLA-DQB1;HLA-DRA;HLA-DRB1
INT-4	staudt_20180430	MHC_classII_Node528	id=205;size=7	7	7	0	0	CD74;HLA-DMA;HLA-DPA1;HLA-DPB1;HLA-DQB1;HLA-DRA;HLA-DRB1
INT-4	c2.cp.kegg.v6.2	KEGG_HEMATOPOIETIC_CELL_LINEAGE	http://www.broadinstitute.org/gsea/msigdb/cards/KEGG_HEMATOPOIETIC_CELL_LINEAGE	88	6	0	0	CD22;CD37;HLA-DRA;HLA-DRB1;HLA-DRB5;MS4A1
INT-4	staudt_20180430	MCL_gt_SLL_DLBCL	id=4;size=32	32	6	0	0	ALOX5;BANK1;FCRL1;GPR18;LY86;MS4A1
INT-4	staudt_20180430	IRF4_ABC_repressed_all	id=361;size=423	423	9	0	1e-05	ALOX5;BANK1;CD180;ELL3;FCRL3;GPR18;IFI30;LRRK2;PTPRC
INT-4	staudt_20180430	MYD88_all_down	id=315;size=298	298	8	0	1e-05	ADAM28;ANK1;CYTH4;LY86;MCTP2;SERINC2;SNX29;SYNGR2
INT-4	staudt_20180430	IRF4_SPIB_ABC_induced_all	id=362;size=198	198	7	0	1e-05	CYTH4;ISG20;LTB;SYNGR2;TMEM159;TUBB3;UCP2
INT-4	staudt_20180430	CC_1p5_up	id=343;size=147	147	6	0	1e-05	CD86;CYTH4;IFI30;LRRK2;LTA;SYNGR2
INT-4	staudt_20180430	Quiescence_heme_cluster1	id=53;size=151	151	6	0	2e-05	B2M;CYTH4;DPEP2;HLA-E;LAPTM5;PTPRC
INT-4	staudt_20180430	Myc_ChIP_PET_2plus	id=248;size=3255	3255	21	1e-05	8e-05	ADAM28;ALOX5;CCDC24;CD86;DBNDD1;FGD2;GNG7;HHEX;HLA-E;HVCN1;IFI30;KLHL14;LAPTM5;LRRK2;MS4A1;PDE4D;PLD4;PNPLA7;PTPRC;TCL1A;UCP2
INT-4	staudt_20180430	Interferon_meta	id=316;size=317	317	7	1e-05	9e-05	CD86;HLA-B;HLA-DOA;ISG20;LRRK2;MARCKSL1;MX1
INT-4	staudt_20180430	Rapamycin_BL_up_0p4	id=339;size=209	209	6	1e-05	9e-05	ANK1;BACH2;CD22;FCRL1;GPR18;LIMD2
INT-4	staudt_20180430	GC_B_cell_BL_equal_DLBCL	id=244;size=232	232	6	1e-05	0.00016	CD180;ELL3;HTR3A;MCTP2;P2RY12;SYPL1
INT-4	staudt_20180430	Quiescence_heme_all	id=52;size=271	271	6	3e-05	0.00036	B2M;CYTH4;DPEP2;HLA-E;LAPTM5;PTPRC
INT-4	staudt_20180430	Notch_CLL_up_all_Fabbri	id=389;size=291	291	6	4e-05	0.00052	CD53;GLIPR1;ISG20;LY86;MS4A1;SNX29
INT-4	staudt_20180430	BCL6_targets_CHIPCHIP	id=237;size=471	471	7	8e-05	0.00087	ALOX5;CD53;CD74;NEIL1;RNASET2;SCIMP;SMIM14
INT-4	staudt_20180430	BCL6_ChIPSeq_Basso_GC_low	id=330;size=1198	1198	10	0.00029	0.00278	ADAM28;B2M;BANK1;FCRL1;GLIPR1;HHEX;HVCN1;LY86;PLD4;RNASET2
LZ-1	staudt_20180430	CC_1p33_up	id=345;size=290	290	41	0	0	ARHGAP24;BCL2A1;BIRC3;CD40;CD72;CD82;CD83;CIITA;CTSH;CYB561A3;DDIT4;DUSP2;EBI3;ERP44;EVL;IER2;IFI30;IL2RG;IL4I1;JUNB;LCK;LGALS9;LMO2;LTA;MAP3K8;NFKB2;NFKBIA;NFKBIE;PDIA4;PLEK;PTPN6;REL;RELB;SEMA7A;SLAMF1;SNX11;STAT6;SYNGR2;TRAF4;VASP;ZFP36L1
LZ-1	c2.cp.kegg.v6.2	KEGG_ANTIGEN_PROCESSING_AND_PRESENTATION	http://www.broadinstitute.org/gsea/msigdb/cards/KEGG_ANTIGEN_PROCESSING_AND_PRESENTATION	89	13	0	0	CIITA;HLA-A;HLA-DMB;HLA-DOA;HLA-DPB1;HLA-DQA1;HLA-DQB1;HLA-DRB1;HLA-DRB5;HLA-E;HLA-F;IFI30;LTA
LZ-1	c2.cp.kegg.v6.2	KEGG_B_CELL_RECEPTOR_SIGNALING_PATHWAY	http://www.broadinstitute.org/gsea/msigdb/cards/KEGG_B_CELL_RECEPTOR_SIGNALING_PATHWAY	75	6	0	0	CD22;CD72;FOS;NFKBIA;NFKBIE;PTPN6
LZ-1	staudt_20180430	NFkB_Up_BCR_paper	id=274;size=67	67	11	0	0	BCL2A1;BIRC3;CD40;DUSP2;EBI3;IL4I1;LAT2;LMO2;NFKB2;NFKBIA;SGK1
LZ-1	h.all.v7.0	HALLMARK_TNFA_SIGNALING_VIA_NFKB	http://www.gsea-msigdb.org/gsea/msigdb/cards/HALLMARK_TNFA_SIGNALING_VIA_NFKB	200	15	0	0	BCL2A1;BIRC3;CD83;DUSP2;FOS;IER2;JUNB;MAP3K8;NFKB2;NFKBIA;NFKBIE;PLEK;REL;RELB;SGK1
LZ-1	h.all.v7.0	HALLMARK_INTERFERON_GAMMA_RESPONSE	http://www.gsea-msigdb.org/gsea/msigdb/cards/HALLMARK_INTERFERON_GAMMA_RESPONSE	200	11	0	0	CD40;CIITA;GPR18;HLA-A;HLA-DQA1;HLA-DRB1;IFI30;LYSMD2;NFKBIA;PARP14;PTPN6
LZ-1	staudt_20180430	BCL6_ChIPSeq_Basso_all	id=331;size=4587	4587	55	0	0	ALDH2;ARHGAP24;ARID4B;BCAR3;BCL2A1;BIRC3;CD22;CD53;CD72;CD82;CD83;CIITA;CYB561A3;DDIT4;DHRS9;DNAJC10;DUSP2;EVL;FCRL3;FOS;GMDS;GPR18;HACD2;HTR3A;IER2;IL2RG;IL4I1;JAK3;LAT2;LCK;LMO2;LTA;LYSMD2;MAP3K8;MS4A1;NFKB2;NFKBIA;NFKBIE;P2RY12;PDIA4;PHF6;PLEK;PTPN6;RAB3GAP2;RASL11A;REL;RNASET2;SEMA7A;SGK1;SNX11;TOX;TSC22D3;VASP;ZFAND6;ZFP36L1
LZ-1	staudt_20180430	CC_1p5_up	id=343;size=147	147	30	0	0	ARHGAP24;BCL2A1;BIRC3;CD40;CD72;CD82;CD83;CIITA;CYB561A3;DDIT4;DUSP2;EBI3;IER2;IFI30;IL2RG;IL4I1;JUNB;LCK;LMO2;LTA;MAP3K8;NFKBIA;NFKBIE;RELB;SEMA7A;SLAMF1;STAT6;SYNGR2;TRAF4;VASP
LZ-1	staudt_20180430	BCL6_ChIP-CHIP_all_Ci	id=270;size=3007	3007	28	0	0	ALDH2;BCL2A1;BIRC3;C1orf186;CD22;CD53;CIITA;CYB561A3;DDIT4;DUSP2;ERP44;FOS;GMDS;HACD2;HLA-DMB;HLA-E;IER2;IL4I1;ITGB2;LTA;MAML3;MAP3K8;PDIA4;RNASET2;SCIMP;SGK1;STAT6;ZFP36L1
LZ-1	staudt_20180430	CD40_upregulated_Burkitt_lymphoma	id=57;size=100	100	23	0	0	BCL2A1;CD40;CD83;DDIT4;DUSP2;HLA-DMB;HLA-DPB1;HLA-DQA1;HLA-DQB1;HLA-DRB1;HLA-F;HTR3A;IFI30;JUNB;LTA;MAP3K8;NFKB2;NFKBIA;NFKBIE;PLEK;SLAMF1;SYNGR2;ZFP36L1
LZ-1	staudt_20180430	IRF4_ABC_induced_NFkB	id=353;size=204	204	20	0	0	BCL2A1;BIRC3;CD22;CD40;CD83;DUSP2;EBI3;HLA-DMB;HTR3A;IFI30;IL4I1;JUNB;LAT2;LYSMD2;NFKB2;NFKBIA;NFKBIE;PLEK;STAT6;ZFP36L1
LZ-1	staudt_20180430	Glutamine_Glucose_starve_both_down	id=143;size=426	426	18	0	0	ALDH2;ARID4B;CAMK1;CD22;CD40;CD53;CYTH1;GMDS;HLA-DPB1;HLA-DQA1;HLA-F;IFI30;IL2RG;LTA;MS4A1;RELB;RGS10;ZFP36L1
LZ-1	staudt_20180430	BCL6_ChIPSeq_Basso_GC_low	id=330;size=1198	1198	17	0	0	ARHGAP24;CD72;CD82;CD83;CIITA;DDIT4;EVL;IER2;IL2RG;JAK3;NFKB2;NFKBIA;NFKBIE;PTPN6;RNASET2;TSC22D3;ZFP36L1
LZ-1	staudt_20180430	JAK2_upregulated_PMBL	id=317;size=995	995	17	0	0	CD83;ERP44;EVL;FCER2;HACD2;JUNB;KCNMA1;LAT2;LGALS9;LTA;PARP14;PHF6;REL;SNX29;SYNGR2;TMEM161A;VASP
LZ-1	staudt_20180430	IRF4_ABC_induced_panB	id=354;size=155	155	16	0	0	BIRC3;CD22;CD40;CD53;CD72;CIITA;CYB561A3;FCER2;GPR18;HLA-DMB;LAT2;MS4A1;PLEK;PTPN6;STAT6;ZFP36L1
LZ-1	staudt_20180430	NFkB_Up_HBL1	id=276;size=218	218	16	0	0	BCL2A1;BIRC3;CD22;CD40;DUSP2;EBI3;IL4I1;LAT2;LMO2;LYSMD2;MAP3K8;NFKB2;NFKBIA;SEMA7A;SGK1;VASP
LZ-1	staudt_20180430	NFkB_Up_all_OCILy3_Ly10	id=83;size=67	67	15	0	0	BCL2A1;BIRC3;CD40;CD83;DUSP2;EBI3;JUNB;LTA;MIR155HG;NFKB2;NFKBIA;NFKBIE;PLEK;RELB;ZFP36L1
LZ-1	staudt_20180430	PMBL_9p24_gt_GCB	id=318;size=504	504	14	0	0	CD40;ERP44;FCER2;GPR137B;HOPX;IL4I1;KCNMA1;LGALS9;MGLL;MIR155HG;NFKB2;SLAMF1;SNX11;SNX29
LZ-1	staudt_20180430	Blimp_Bcell_repressed	id=88;size=64	64	13	0	0	CD22;CD53;CIITA;FCER2;GPR18;HLA-DMB;HLA-DPB1;HLA-DQA1;HLA-DRB1;MS4A1;PLEK;STAT6;ZFP36L1
LZ-1	staudt_20180430	GCB_gt_ABC_U133plus	id=311;size=297	297	13	0	0	CD83;DDIT4;DNAJC10;ERP44;EVL;IZUMO4;LCK;REL;SERPINA9;SLAMF1;TMEM123;TOX;ZFAND6
LZ-1	staudt_20180430	IRF4_ABC_induced_IL6_IL10_STAT3	id=358;size=169	169	13	0	0	BCL2A1;BIRC3;CD22;CD40;CD53;CIITA;DHRS9;DUSP2;JUNB;LAT2;NFKBIA;PDIA4;PLEK
LZ-1	c2.cp.kegg.v6.2	KEGG_CELL_ADHESION_MOLECULES_CAMS	http://www.broadinstitute.org/gsea/msigdb/cards/KEGG_CELL_ADHESION_MOLECULES_CAMS	134	13	0	0	CD22;CD40;HLA-A;HLA-DMB;HLA-DOA;HLA-DPB1;HLA-DQA1;HLA-DQB1;HLA-DRB1;HLA-DRB5;HLA-E;HLA-F;ITGB2
LZ-1	staudt_20180430	Notch_CLL_up_all_Fabbri	id=389;size=291	291	13	0	0	CD53;EBI3;IL4I1;JUNB;MAP3K8;MS4A1;NFKBIA;PLEK;PTPN6;SEMA7A;SNX29;VASP;ZFP36L1
LZ-1	staudt_20180430	Rapamycin_BJAB_up	id=144;size=194	194	13	0	0	CD22;CD40;CD53;CYTH1;GMDS;HLA-DQA1;HLA-F;IL2RG;LTA;RELB;RGS10;STAT6;ZFP36L1
LZ-1	staudt_20180430	STAT3high_ABC_DLBCL_subgroup	id=259;size=94	94	13	0	0	BCL2A1;BIRC3;CD40;CD53;DHRS9;JUNB;LMO2;MIR155HG;NFKBIA;PDIA4;PLEK;SGK1;VASP
LZ-1	staudt_20180430	Tcell_PIind4x_Feske_Fig6	id=63;size=100	100	13	0	0	BCL2A1;BIRC3;CD72;CD83;DUSP2;FOS;GPR18;LTA;MAP3K8;MIR155HG;NFKBIA;REL;SGK1
LZ-1	staudt_20180430	IRF4_ABC_induced_all	id=360;size=443	443	12	0	0	ALDH2;CD40;CYB561A3;HLA-DMB;IL4I1;IZUMO4;MTMR14;SEMA7A;SNX29;SYNGR2;TRAF4;VASP
LZ-1	c2.cp.kegg.v6.2	KEGG_VIRAL_MYOCARDITIS	http://www.broadinstitute.org/gsea/msigdb/cards/KEGG_VIRAL_MYOCARDITIS	73	12	0	0	CD40;HLA-A;HLA-DMB;HLA-DOA;HLA-DPB1;HLA-DQA1;HLA-DQB1;HLA-DRB1;HLA-DRB5;HLA-E;HLA-F;ITGB2
LZ-1	staudt_20180430	NFkB_Up_bothOCILy3andLy10	id=84;size=39	39	12	0	0	BCL2A1;BIRC3;CD40;CD83;DUSP2;EBI3;LTA;MIR155HG;NFKB2;NFKBIA;NFKBIE;RELB
LZ-1	staudt_20180430	PMBL_gt_GCB	id=320;size=353	353	12	0	0	CD40;ERP44;FCER2;GPR137B;IL4I1;KCNMA1;MGLL;MIR155HG;NFKB2;SLAMF1;SNX11;SNX29
LZ-1	c2.cp.kegg.v6.2	KEGG_ALLOGRAFT_REJECTION	http://www.broadinstitute.org/gsea/msigdb/cards/KEGG_ALLOGRAFT_REJECTION	38	11	0	0	CD40;HLA-A;HLA-DMB;HLA-DOA;HLA-DPB1;HLA-DQA1;HLA-DQB1;HLA-DRB1;HLA-DRB5;HLA-E;HLA-F
LZ-1	c2.cp.kegg.v6.2	KEGG_AUTOIMMUNE_THYROID_DISEASE	http://www.broadinstitute.org/gsea/msigdb/cards/KEGG_AUTOIMMUNE_THYROID_DISEASE	53	11	0	0	CD40;HLA-A;HLA-DMB;HLA-DOA;HLA-DPB1;HLA-DQA1;HLA-DQB1;HLA-DRB1;HLA-DRB5;HLA-E;HLA-F
LZ-1	c2.cp.kegg.v6.2	KEGG_LEISHMANIA_INFECTION	http://www.broadinstitute.org/gsea/msigdb/cards/KEGG_LEISHMANIA_INFECTION	72	11	0	0	FOS;HLA-DMB;HLA-DOA;HLA-DPB1;HLA-DQA1;HLA-DQB1;HLA-DRB1;HLA-DRB5;ITGB2;NFKBIA;PTPN6
LZ-1	c2.cp.kegg.v6.2	KEGG_TYPE_I_DIABETES_MELLITUS	http://www.broadinstitute.org/gsea/msigdb/cards/KEGG_TYPE_I_DIABETES_MELLITUS	44	11	0	0	HLA-A;HLA-DMB;HLA-DOA;HLA-DPB1;HLA-DQA1;HLA-DQB1;HLA-DRB1;HLA-DRB5;HLA-E;HLA-F;LTA
LZ-1	staudt_20180430	Tcell_PIind4x_Feske_Fig4	id=62;size=88	88	11	0	0	BCAR3;BCL2A1;BIRC3;CD83;FOS;MIR155HG;NFKBIA;NFKBIE;SGK1;SLAMF1;ZFP36L1
LZ-1	staudt_20180430	GC_B_cell_U133Plus	id=20;size=320	320	10	0	0	DHRS9;HOPX;HTR3A;KCNMA1;LMO2;MAML3;MED12L;P2RY12;SERPINA9;TOX
LZ-1	h.all.v7.0	HALLMARK_ALLOGRAFT_REJECTION	http://www.gsea-msigdb.org/gsea/msigdb/cards/HALLMARK_ALLOGRAFT_REJECTION	200	10	0	0	CD40;HLA-A;HLA-DMB;HLA-DOA;HLA-DQA1;HLA-E;IL2RG;ITGB2;LCK;PTPN6
LZ-1	staudt_20180430	IL10_OCILy3_Up	id=253;size=123	123	10	0	0	BCAR3;BIRC3;CIITA;DHRS9;HLA-A;HLA-E;JUNB;MIR155HG;SGK1;VASP
LZ-1	staudt_20180430	IRF4_ABC_repressed_all	id=361;size=423	423	10	0	0	EBI3;FCRL3;GPR18;IER2;IFI30;JAK3;JUNB;LMO2;LYSMD2;ZFAND6
LZ-1	staudt_20180430	JAK_Up_HBL1	id=275;size=344	344	10	0	0	CD22;DUSP2;FOS;IER2;JUNB;LAT2;LMO2;SGK1;SLAMF1;VASP
LZ-1	c2.cp.kegg.v6.2	KEGG_GRAFT_VERSUS_HOST_DISEASE	http://www.broadinstitute.org/gsea/msigdb/cards/KEGG_GRAFT_VERSUS_HOST_DISEASE	42	10	0	0	HLA-A;HLA-DMB;HLA-DOA;HLA-DPB1;HLA-DQA1;HLA-DQB1;HLA-DRB1;HLA-DRB5;HLA-E;HLA-F
LZ-1	staudt_20180430	IRF4_ABC_repressed_GCBDLBCL	id=357;size=157	157	9	0	0	CD83;DHRS9;ERP44;HTR3A;IZUMO4;LCK;MED12L;REL;TMEM123
LZ-1	staudt_20180430	Tcell_PIind_CalciumDefPtdown4x_Feske_Fig6	id=59;size=83	83	9	0	0	BIRC3;CD72;CD83;FOS;GPR18;MAP3K8;NFKBIA;REL;SLAMF1
LZ-1	staudt_20180430	CLL_BCR_crosslinking_up	id=332;size=57	57	8	0	0	CD72;CD83;CIITA;DUSP2;HLA-DQA1;IFI30;NFKBIE;RGS10
LZ-1	staudt_20180430	IRF4_SPIB_ABC_induced_all	id=362;size=198	198	8	0	0	CD40;CYB561A3;IL4I1;IZUMO4;MTMR14;SEMA7A;SYNGR2;TRAF4
LZ-1	c2.cp.kegg.v6.2	KEGG_ASTHMA	http://www.broadinstitute.org/gsea/msigdb/cards/KEGG_ASTHMA	30	8	0	0	CD40;HLA-DMB;HLA-DOA;HLA-DPB1;HLA-DQA1;HLA-DQB1;HLA-DRB1;HLA-DRB5
LZ-1	c2.cp.kegg.v6.2	KEGG_INTESTINAL_IMMUNE_NETWORK_FOR_IGA_PRODUCTION	http://www.broadinstitute.org/gsea/msigdb/cards/KEGG_INTESTINAL_IMMUNE_NETWORK_FOR_IGA_PRODUCTION	48	8	0	0	CD40;HLA-DMB;HLA-DOA;HLA-DPB1;HLA-DQA1;HLA-DQB1;HLA-DRB1;HLA-DRB5
LZ-1	c2.cp.kegg.v6.2	KEGG_SYSTEMIC_LUPUS_ERYTHEMATOSUS	http://www.broadinstitute.org/gsea/msigdb/cards/KEGG_SYSTEMIC_LUPUS_ERYTHEMATOSUS	140	8	0	0	CD40;HLA-DMB;HLA-DOA;HLA-DPB1;HLA-DQA1;HLA-DQB1;HLA-DRB1;HLA-DRB5
LZ-1	staudt_20180430	MyD88_Up_HBL1	id=277;size=283	283	8	0	0	CD22;EBI3;HTR3A;IL4I1;JAK3;LAT2;MIR155HG;SGK1
LZ-1	staudt_20180430	Tcell_PIind_CsAdown4x	id=60;size=68	68	8	0	0	BIRC3;CD72;CD83;FOS;GPR18;MAP3K8;REL;SLAMF1
LZ-1	staudt_20180430	TCF3_BL_down	id=342;size=166	166	8	0	0	EBI3;FCER2;HLA-DOA;HLA-DPB1;IL4I1;LGALS9;PARP14;PTPN6
LZ-1	staudt_20180430	GC_B_cell_BLlow_DLBCLhigh	id=243;size=49	49	7	0	0	DHRS9;HOPX;KCNMA1;LMO2;MAML3;SERPINA9;TOX
LZ-1	h.all.v7.0	HALLMARK_INFLAMMATORY_RESPONSE	http://www.gsea-msigdb.org/gsea/msigdb/cards/HALLMARK_INFLAMMATORY_RESPONSE	200	7	0	0	CD40;CD82;EBI3;LCK;LTA;NFKBIA;SLAMF1
LZ-1	staudt_20180430	Resting_blood_B_cell_GNF	id=38;size=82	82	7	0	0	BIRC3;CD22;CD40;CD72;FCER2;HLA-DQA1;MS4A1
LZ-1	staudt_20180430	Blood_Module-1.3_B_cells	id=285;size=55	55	6	0	0	CD22;CD72;CYB561A3;FCER2;HLA-DOA;MS4A1
LZ-1	c2.cp.kegg.v6.2	KEGG_T_CELL_RECEPTOR_SIGNALING_PATHWAY	http://www.broadinstitute.org/gsea/msigdb/cards/KEGG_T_CELL_RECEPTOR_SIGNALING_PATHWAY	108	6	0	0	FOS;LCK;MAP3K8;NFKBIA;NFKBIE;PTPN6
LZ-1	staudt_20180430	Leucine_starve_up	id=138;size=125	125	6	0	0	ALDH2;CAMK1;CD22;CYTH1;FCER2;LCK
LZ-1	staudt_20180430	NFkB_Up_K1106	id=85;size=17	17	6	0	0	BCL2A1;CD83;DUSP2;LTA;MIR155HG;NFKBIA
LZ-1	staudt_20180430	Myc_ChIP_PET_Expr_Down	id=246;size=260	260	7	0	2e-05	BCL2A1;EVL;HLA-E;IER2;MAP3K8;NFKB2;PLEK
LZ-1	h.all.v7.0	HALLMARK_P53_PATHWAY	http://www.gsea-msigdb.org/gsea/msigdb/cards/HALLMARK_P53_PATHWAY	200	6	1e-05	5e-05	CD82;DDIT4;FOS;IFI30;TRAF4;ZFP36L1
LZ-1	staudt_20180430	EGR2_mutant_CLL_up_all	id=347;size=222	222	6	1e-05	9e-05	CD83;DUSP2;JUNB;NFKB2;RELB;TSC22D3
LZ-1	staudt_20180430	Blood_Module-3.2_Inflammation-1	id=303;size=244	244	6	2e-05	0.00015	BCL2A1;NFKBIE;PLEK;REL;SGK1;ZFP36L1
LZ-1	staudt_20180430	Quiescence_heme_all	id=52;size=271	271	6	3e-05	0.00025	ARID4B;HLA-E;HLA-F;PTPN6;STAT6;TSC22D3
LZ-1	staudt_20180430	Glutamine_starve_up	id=136;size=294	294	6	5e-05	0.00038	ALDH2;CAMK1;CYTH1;DDIT4;LTA;TSC22D3
LZ-1	staudt_20180430	NFkB_ChIPCHIP_Young_all	id=273;size=344	344	6	0.00011	0.00085	BCL2A1;HLA-F;IL2RG;NFKB2;SEMA7A;STAT6
LZ-1	staudt_20180430	GC_T_helper_up2x_Chtanova	id=19;size=420	420	6	0.00033	0.00221	FOS;GPR18;ITGB2;MS4A1;TOX;ZFP36L1
LZ-1	staudt_20180430	Myc_ChIP_PET_2plus	id=248;size=3255	3255	17	0.00063	0.00389	ARHGAP24;BCL2A1;C1orf186;DDIT4;ERP44;EVL;HACD2;HLA-E;IER2;IFI30;KCNMA1;MAP3K8;MS4A1;NFKB2;PLEK;TRAF4;TSC22D3
LZ-2	staudt_20180430	CC_1p33_up	id=345;size=290	290	39	0	0	APEX1;BCL2A1;BIRC3;CCDC86;CD83;DCTPP1;DDX21;DUSP2;EBI3;FABP5;GNL3;HSPA5;HSPE1;IER2;IFI30;IFRD2;LGALS9;LMO2;MAP3K8;NFKB2;NFKBIA;NFKBID;NFKBIE;NHP2;NIFK;NOLC1;NOP16;NOP2;PES1;PLEK;PPA1;PSME2;PTPN6;SEMA7A;SLAMF1;SRM;STAT6;TRAF4;VASP
LZ-2	staudt_20180430	Myc_overexpression_1.5x_up	id=167;size=89	89	17	0	0	ATIC;BOP1;CCDC86;DKC1;DUSP2;EXOSC5;GNL3;GPATCH4;HSPD1;MRTO4;NOLC1;NOP16;PA2G4;PAICS;PES1;SRM;TRMT1
LZ-2	staudt_20180430	NFkB_Up_BCR_paper	id=274;size=67	67	8	0	0	BCL2A1;BIRC3;DUSP2;EBI3;LMO2;NFKB2;NFKBIA;RGS16
LZ-2	h.all.v7.0	HALLMARK_TNFA_SIGNALING_VIA_NFKB	http://www.gsea-msigdb.org/gsea/msigdb/cards/HALLMARK_TNFA_SIGNALING_VIA_NFKB	200	10	0	0	BCL2A1;BIRC3;CD83;DUSP2;IER2;MAP3K8;NFKB2;NFKBIA;NFKBIE;PLEK
LZ-2	h.all.v7.0	HALLMARK_MTORC1_SIGNALING	http://www.gsea-msigdb.org/gsea/msigdb/cards/HALLMARK_MTORC1_SIGNALING	200	9	0	0	HSPA5;HSPA9;HSPD1;HSPE1;IFI30;ITGB2;LDHA;PPA1;TOMM40
LZ-2	staudt_20180430	BCL6_ChIPSeq_Basso_all	id=331;size=4587	4587	41	0	0	AKR1A1;BCL2A1;BIRC3;BZW2;C1QBP;CCDC85B;CD83;DDX21;DUSP2;EIF5A;EIF5B;FABP5;FCRL3;GMDS;GPATCH4;HSP90AB1;HSPA5;HSPA9;HSPD1;HSPE1;IER2;LMO2;MAP3K8;MAT2A;NFKB2;NFKBIA;NFKBIE;NME1;PA2G4;PAICS;PES1;PLEK;PPA1;PRMT1;PTPN6;RGS16;RSL1D1;SEMA7A;SRM;TM2D3;VASP
LZ-2	staudt_20180430	JAK2_upregulated_PMBL	id=317;size=995	995	35	0	0	BOP1;BUD23;C1QBP;CCDC85B;CCDC86;CD83;DDX21;DKC1;EIF4A1;EIF5A;GPATCH4;HSP90AB1;HSPA5;HSPD1;IFRD2;ISOC2;LGALS9;MAT2A;MRPL12;MRTO4;NOLC1;NOP16;PA2G4;PES1;PPAN;PUM3;RGS16;RRS1;RSL1D1;SRM;TOMM40;TRAP1;VASP;WDR46;ZNF593
LZ-2	staudt_20180430	Glutamine_starve_down	id=137;size=313	313	29	0	0	BOP1;C1QBP;DDX21;DKC1;EBNA1BP2;EIF5A;EIF5B;HSP90AB1;HSPA5;HSPE1;IFI30;IFRD2;LDHA;LPCAT1;MRPL12;MRPL3;NME1;NOLC1;NOP16;NOP2;PA2G4;PAICS;PES1;PRMT1;PTPN6;RRS1;SRM;TGFB1;TOMM40
LZ-2	staudt_20180430	Myc_ChIP_PET_2plus	id=248;size=3255	3255	29	0	0	BCL2A1;C19orf24;C1orf186;DKC1;EXOSC5;GNL3;HSPA5;IER2;IFI30;IFRD2;LDHA;LPCAT1;MAP3K8;NFKB2;NFKBID;NHP2;NME1;NOLC1;NOP58;PA2G4;PAICS;PLEK;PPA1;PUM3;QTRT1;RPL22L1;TMEM147;TRAF4;WDR46
LZ-2	staudt_20180430	BCL6_ChIP-CHIP_all_Ci	id=270;size=3007	3007	25	0	0	AKR1A1;APEX1;BCL2A1;BIRC3;BUD23;C1orf186;CCDC85B;DUSP2;EIF5B;FCRL5;GMDS;HSP90AB1;HSPD1;HSPE1;IER2;ISOC2;ITGB2;MAP3K8;MAT2A;NME1;PAICS;PPAN;PRMT1;RPL22L1;STAT6
LZ-2	staudt_20180430	CC_1p5_up	id=343;size=147	147	24	0	0	APEX1;BCL2A1;BIRC3;CCDC86;CD83;DUSP2;EBI3;GNL3;HSPE1;IER2;IFI30;IFRD2;LMO2;MAP3K8;NFKBIA;NFKBID;NFKBIE;NOLC1;SEMA7A;SLAMF1;SRM;STAT6;TRAF4;VASP
LZ-2	staudt_20180430	Proliferation_DLBCL	id=10;size=674	674	22	0	0	APEX1;ATIC;BZW2;C1QBP;CCDC86;EXOSC5;GNL3;HSPA5;HSPA9;LDHA;MAT2A;NHP2;NME1;NOLC1;NOP2;PA2G4;PAICS;PES1;POLR1C;PRMT1;TGFB1;TRAP1
LZ-2	staudt_20180430	Glutamine_Glucose_starve_both_down	id=143;size=426	426	20	0	0	BUD23;C1QBP;DDX21;EBNA1BP2;FABP5;GMDS;HSP90AB1;HSPA5;HSPA9;HSPE1;IFI30;LPCAT1;MRPL12;NME1;NOP16;NOP2;PA2G4;PRMT1;SRM;TOMM40
LZ-2	staudt_20180430	OCT2_shRNA_OCT2_ChIP	id=328;size=632	632	19	0	0	APEX1;BZW2;C1QBP;EBNA1BP2;EIF4A1;EIF5A;EXOSC5;FABP5;HSPD1;LDHA;MRPL3;NME1;NOLC1;PA2G4;PAICS;PES1;PPA1;PUM3;RSL1D1
LZ-2	staudt_20180430	NFkB_Up_HBL1	id=276;size=218	218	17	0	0	BCL2A1;BIRC3;DUSP2;EBI3;EIF5A;LMO2;MAP3K8;MRTO4;NFKB2;NFKBIA;PA2G4;PES1;PRMT1;RGS16;SEMA7A;VASP;WDR46
LZ-2	h.all.v7.0	HALLMARK_MYC_TARGETS_V1	http://www.gsea-msigdb.org/gsea/msigdb/cards/HALLMARK_MYC_TARGETS_V1	200	16	0	0	APEX1;C1QBP;DDX21;EIF4A1;GNL3;HSP90AB1;HSPD1;HSPE1;LDHA;NHP2;NME1;NOLC1;NOP16;PA2G4;RSL1D1;SRM
LZ-2	staudt_20180430	IRF4_ABC_induced_NFkB	id=353;size=204	204	15	0	0	BCL2A1;BIRC3;CD83;DUSP2;EBI3;HSP90AB1;IFI30;MRTO4;NFKB2;NFKBIA;NFKBIE;PA2G4;PLEK;POLR1C;STAT6
LZ-2	staudt_20180430	Leucine_starve_down	id=139;size=178	178	15	0	0	DDX21;HSP90AB1;HSPA5;HSPE1;LDHA;LPCAT1;MRPL12;MRPL3;NOP16;NOP2;PRMT1;PTPN6;SRM;TGFB1;TOMM40
LZ-2	h.all.v7.0	HALLMARK_MYC_TARGETS_V2	http://www.gsea-msigdb.org/gsea/msigdb/cards/HALLMARK_MYC_TARGETS_V2	58	14	0	0	DCTPP1;DUSP2;EXOSC5;GNL3;HSPD1;HSPE1;MRTO4;NOLC1;NOP16;NOP2;PA2G4;PES1;PPAN;SRM
LZ-2	staudt_20180430	Myc_ChIP_PET_Expr_Up	id=245;size=405	405	14	0	0	DKC1;EXOSC5;HSPA5;IFRD2;LDHA;NHP2;NME1;NOLC1;NOP58;PA2G4;PAICS;PPA1;QTRT1;TMEM147
LZ-2	staudt_20180430	Rapamycin_BJAB_down	id=145;size=225	225	14	0	0	BUD23;DDX21;EBNA1BP2;HSPA9;HSPE1;IFI30;LPCAT1;MRPL12;NME1;PA2G4;PRMT1;SRM;TRAP1;ZNF593
LZ-2	staudt_20180430	Rapamycin_BL_down_0p4	id=337;size=133	133	13	0	0	C1QBP;CCDC86;DDX21;GPATCH4;HSPA9;HSPE1;IFI30;MRTO4;NOP16;RGS16;RRS1;RSL1D1;TIMM13
LZ-2	staudt_20180430	Serum_response_Fb_up	id=150;size=197	197	12	0	0	EBNA1BP2;IFRD2;MAP3K8;MRPL12;MRTO4;NHP2;NME1;NOP16;PA2G4;SMS;SRM;TOMM40
LZ-2	staudt_20180430	CD40_upregulated_Burkitt_lymphoma	id=57;size=100	100	11	0	0	BCL2A1;CD83;DUSP2;HLA-DQB1;IFI30;MAP3K8;NFKB2;NFKBIA;NFKBIE;PLEK;SLAMF1
LZ-2	staudt_20180430	Tcell_PIind4x_Feske_Fig6	id=63;size=100	100	11	0	0	BCL2A1;BIRC3;BZW2;CD83;DDX21;DUSP2;MAP3K8;MIR155HG;NFKBIA;POLR1C;RGS16
LZ-2	staudt_20180430	HIF1alpha_1.5x_down	id=193;size=214	214	10	0	0	BOP1;DDX21;DKC1;EBNA1BP2;MRTO4;NOLC1;NOP16;PA2G4;RRS1;SRM
LZ-2	staudt_20180430	NFkB_Up_all_OCILy3_Ly10	id=83;size=67	67	10	0	0	BCL2A1;BIRC3;CD83;DUSP2;EBI3;MIR155HG;NFKB2;NFKBIA;NFKBIE;PLEK
LZ-2	staudt_20180430	JAK_Up_HBL1	id=275;size=344	344	9	0	0	CCDC86;DUSP2;EIF5A;FCRL5;IER2;LMO2;RGS16;SLAMF1;VASP
LZ-2	staudt_20180430	MyD88_Up_HBL1	id=277;size=283	283	9	0	0	CCDC86;EBI3;LDHA;MIR155HG;PA2G4;PES1;RGS16;TIMM13;WDR46
LZ-2	staudt_20180430	NFkB_ChIPCHIP_Young_all	id=273;size=344	344	9	0	0	BCL2A1;DDX21;HSP90AB1;NFKB2;NME1;NOLC1;POLR1C;SEMA7A;STAT6
LZ-2	staudt_20180430	NFkB_Up_bothOCILy3andLy10	id=84;size=39	39	9	0	0	BCL2A1;BIRC3;CD83;DUSP2;EBI3;MIR155HG;NFKB2;NFKBIA;NFKBIE
LZ-2	staudt_20180430	OCT2_shRNA_OCT2_OCAB_ChIP	id=329;size=348	348	9	0	0	APEX1;BZW2;C1QBP;EXOSC5;HSPD1;LDHA;NOLC1;PA2G4;RSL1D1
LZ-2	staudt_20180430	CLL_BCR_crosslinking_up	id=332;size=57	57	8	0	0	CD83;DDX21;DUSP2;IFI30;NFKBIE;NHP2;NME1;PAICS
LZ-2	staudt_20180430	STAT3high_ABC_DLBCL_subgroup	id=259;size=94	94	8	0	0	BCL2A1;BIRC3;LDHA;LMO2;MIR155HG;NFKBIA;PLEK;VASP
LZ-2	staudt_20180430	Tcell_PIind4x_Feske_Fig4	id=62;size=88	88	8	0	0	BCL2A1;BIRC3;CD83;MIR155HG;NFKBIA;NFKBIE;NOLC1;SLAMF1
LZ-2	h.all.v7.0	HALLMARK_UNFOLDED_PROTEIN_RESPONSE	http://www.gsea-msigdb.org/gsea/msigdb/cards/HALLMARK_UNFOLDED_PROTEIN_RESPONSE	113	7	0	0	DKC1;EIF4A1;EXOSC5;HSPA5;HSPA9;NHP2;NOLC1
LZ-2	staudt_20180430	IRF4_ABC_induced_IL6_IL10_STAT3	id=358;size=169	169	7	0	0	BCL2A1;BIRC3;CCDC86;DUSP2;FCRL5;NFKBIA;PLEK
LZ-2	staudt_20180430	Tcell_cytokine_induced_prolif	id=77;size=27	27	7	0	0	C1QBP;MAT2A;NME1;NOLC1;PA2G4;PAICS;PRMT1
LZ-2	staudt_20180430	CLL_BCR_crosslinking_up_Lymph_Node_up	id=333;size=27	27	6	0	0	CD83;DDX21;DUSP2;NFKBIE;NHP2;PAICS
LZ-2	staudt_20180430	Myeloma_CD-2_subgroup_down	id=223;size=46	46	6	0	0	BOP1;BZW2;FABP5;LDHA;PPA1;ZNF593
LZ-2	staudt_20180430	Notch_T-ALL_up_Palomero	id=235;size=47	47	6	0	0	IFRD2;MRPL4;MRTO4;NOP16;TIMM13;WDR46
LZ-2	staudt_20180430	IRF4_ABC_induced_panB	id=354;size=155	155	6	0	2e-05	BIRC3;FCRL5;PLEK;PTPN6;STAT6;TGFB1
LZ-2	staudt_20180430	Notch_CLL_up_all_Fabbri	id=389;size=291	291	7	0	6e-05	EBI3;MAP3K8;NFKBIA;PLEK;PTPN6;SEMA7A;VASP
LZ-2	h.all.v7.0	HALLMARK_ALLOGRAFT_REJECTION	http://www.gsea-msigdb.org/gsea/msigdb/cards/HALLMARK_ALLOGRAFT_REJECTION	200	6	1e-05	8e-05	EIF5A;ITGB2;MRPL3;NME1;PTPN6;TGFB1
LZ-2	staudt_20180430	EGR2_mutant_CLL_up_all	id=347;size=222	222	6	1e-05	0.00014	CD83;DDX21;DUSP2;NFKB2;NOP58;SNHG15
LZ-2	staudt_20180430	Myc_ChIP_PET_Expr_Down	id=246;size=260	260	6	2e-05	0.00033	BCL2A1;IER2;MAP3K8;NFKB2;NFKBID;PLEK
LZ-2	staudt_20180430	BCL6_ChIPSeq_Basso_GC_low	id=330;size=1198	1198	11	6e-05	0.00081	CCDC85B;CD83;EIF5A;EIF5B;GPATCH4;IER2;NFKB2;NFKBIA;NFKBIE;PTPN6;RSL1D1
LZ-2	c2.cp.kegg.v6.2	KEGG_PATHWAYS_IN_CANCER	http://www.broadinstitute.org/gsea/msigdb/cards/KEGG_PATHWAYS_IN_CANCER	328	6	9e-05	0.00106	BIRC3;HSP90AB1;NFKB2;NFKBIA;TGFB1;TRAF4
LZ-2	staudt_20180430	IRF4_ABC_repressed_all	id=361;size=423	423	6	0.00034	0.00393	EBI3;FCRL3;FCRL5;IER2;IFI30;LMO2
LZ-3	staudt_20180430	CC_1p33_up	id=345;size=290	290	31	0	0	ARID5A;BATF;BCL2A1;CCDC86;CD320;CD83;DCTPP1;DDX21;DUSP2;EBI3;EEF1E1;FABP5;GNL3;HSP90B1;HSPE1;ICAM1;IFRD2;JUNB;MYC;NFKB2;NFKBIA;NOLC1;NOP16;NOP56;PES1;PSME2;SLAMF1;SRM;SSSCA1;TMEM109;TRAF4
LZ-3	staudt_20180430	Plasma_cell_gt_B_cell	id=282;size=353	353	7	1e-05	0.00015	EIF4G1;HSP90B1;ICAM1;PRDX4;SRM;TOMM40;XBP1
LZ-3	staudt_20180430	Myc_overexpression_1.5x_up	id=167;size=89	89	21	0	0	AIMP2;ATIC;BOP1;CCDC86;CDK4;DKC1;DUSP2;EXOSC5;FARSB;GNL3;GPATCH4;HSPD1;MRTO4;MYC;NOLC1;NOP16;NOP56;PA2G4;PAICS;PES1;SRM
LZ-3	staudt_20180430	NFkB_Up_BCR_paper	id=274;size=67	67	8	0	0	BATF;BCL2A1;DUSP2;EBI3;ICAM1;NFKB2;NFKBIA;TRAF1
LZ-3	h.all.v7.0	HALLMARK_TNFA_SIGNALING_VIA_NFKB	http://www.gsea-msigdb.org/gsea/msigdb/cards/HALLMARK_TNFA_SIGNALING_VIA_NFKB	200	10	0	0	BCL2A1;CD83;DUSP2;ICAM1;JUNB;MYC;NFKB2;NFKBIA;TAP1;TRAF1
LZ-3	h.all.v7.0	HALLMARK_MTORC1_SIGNALING	http://www.gsea-msigdb.org/gsea/msigdb/cards/HALLMARK_MTORC1_SIGNALING	200	10	0	0	EEF1E1;HSP90B1;HSPA9;HSPD1;HSPE1;LDHA;PSME3;SDF2L1;TOMM40;XBP1
LZ-3	h.all.v7.0	HALLMARK_IL2_STAT5_SIGNALING	http://www.gsea-msigdb.org/gsea/msigdb/cards/HALLMARK_IL2_STAT5_SIGNALING	200	7	0	0	AHCY;BATF;CD83;HOPX;MYC;TRAF1;XBP1
LZ-3	h.all.v7.0	HALLMARK_E2F_TARGETS	http://www.gsea-msigdb.org/gsea/msigdb/cards/HALLMARK_E2F_TARGETS	200	12	0	0	CDK4;DCTPP1;LYAR;MYC;NME1;NOLC1;NOP56;PA2G4;PAICS;POLD2;PRDX4;RANBP1
LZ-3	staudt_20180430	JAK2_upregulated_PMBL	id=317;size=995	995	40	0	0	ARID5A;BOP1;CCDC86;CD320;CD83;COA4;CYCS;DDX21;DKC1;EIF4G1;FKBP4;GPATCH4;GTPBP4;HSP90B1;HSPD1;IFRD2;JUNB;LYAR;MAT2A;MRPL12;MRTO4;MYC;NOLC1;NOP16;NOP56;PA2G4;PES1;POLD2;PPAN;PPIF;PUM3;RRP1;SLC43A3;SRM;TMEM109;TOMM40;TRAP1;TSR1;TXN;ZNF593
LZ-3	staudt_20180430	BCL6_ChIPSeq_Basso_all	id=331;size=4587	4587	35	0	0	AHCY;ARID5A;BATF;BCL2A1;CD83;CDK4;DDX21;DUSP2;EIF5B;FABP5;FARSB;FKBP4;GPATCH4;HSPA9;HSPD1;HSPE1;ICAM1;MAT2A;MTFP1;MYC;NFKB2;NFKBIA;NME1;NXT1;PA2G4;PAICS;PDCD5;PES1;PRMT1;SRI;SRM;TAP1;TMEM109;TRAF1;XBP1
LZ-3	staudt_20180430	Glutamine_starve_down	id=137;size=313	313	34	0	0	BOP1;CYCS;DDX21;DKC1;DNAJA1;EBNA1BP2;EEF1E1;EIF4G1;EIF5B;FKBP4;HNRNPAB;HSP90B1;HSPE1;IFRD2;LDHA;MRPL12;MRPL3;NME1;NOLC1;NOP16;NOP56;PA2G4;PAICS;PES1;PPIF;PRDX4;PRMT1;SLC29A1;SRM;TAP1;TGFB1;TMEM109;TOMM40;XBP1
LZ-3	staudt_20180430	Myc_ChIP_PET_2plus	id=248;size=3255	3255	30	0	0	AIMP2;BCL2A1;C1orf186;CDK4;COA4;CYCS;DKC1;DNAJA1;EXOSC5;GNL3;HNRNPAB;HSP90B1;ICAM1;IFRD2;LDHA;MYC;NFKB2;NME1;NOLC1;NOP58;NPM3;PA2G4;PAICS;PUM3;RANBP1;RRP1;SDF2L1;TMEM147;TRAF1;TRAF4
LZ-3	staudt_20180430	BCL6_ChIP-CHIP_all_Ci	id=270;size=3007	3007	29	0	0	AHCY;ARID5A;BCL2A1;C1orf186;COA4;CYCS;DUSP2;EIF5B;FKBP4;HNRNPAB;HSP90B1;HSPD1;HSPE1;ICAM1;MAT2A;MRPL14;MTFP1;NME1;NOP56;NXT1;PAICS;PPAN;PRMT1;PSME3;SDF2L1;SRI;TMEM109;TRAF1;TXN
LZ-3	staudt_20180430	Proliferation_DLBCL	id=10;size=674	674	27	0	0	ATIC;CCDC86;CDK4;CYCS;EIF4G1;EXOSC5;GNL3;HSPA9;LDHA;MAT2A;MYC;NME1;NOLC1;NOP56;NPM3;PA2G4;PAICS;PDCD5;PES1;POLD2;PRDX4;PRMT1;PSME3;TGFB1;TMEM109;TRAP1;TXN
LZ-3	staudt_20180430	Glutamine_Glucose_starve_both_down	id=143;size=426	426	26	0	0	CDK4;CYCS;DDX21;DNAJA1;EBNA1BP2;EEF1E1;EIF4G1;FABP5;FKBP4;HSP90B1;HSPA9;HSPE1;MRPL12;MYC;NME1;NOP16;NOP56;NPM3;PA2G4;PPIF;PRMT1;SLC29A1;SRM;TMEM109;TOMM40;XBP1
LZ-3	staudt_20180430	Rapamycin_BJAB_down	id=145;size=225	225	22	0	0	CDK4;CYCS;DDX21;EBNA1BP2;EIF4G1;HSP90B1;HSPA9;HSPE1;MRPL12;NME1;NOP56;NPM3;PA2G4;PPIF;PRMT1;SLC29A1;SRM;TMEM109;TRAP1;TSR1;XBP1;ZNF593
LZ-3	staudt_20180430	OCT2_shRNA_OCT2_ChIP	id=328;size=632	632	21	0	0	AHCY;EBNA1BP2;EXOSC5;FABP5;HNRNPAB;HSPD1;LDHA;MRPL3;MYC;NME1;NOLC1;NOP56;PA2G4;PAICS;PES1;PSME3;PUM3;RANBP1;SRI;SSSCA1;TSR1
LZ-3	staudt_20180430	CC_1p5_up	id=343;size=147	147	19	0	0	BATF;BCL2A1;CCDC86;CD83;DUSP2;EBI3;GNL3;HSP90B1;HSPE1;ICAM1;IFRD2;JUNB;MYC;NFKBIA;NOLC1;SLAMF1;SRM;SSSCA1;TRAF4
LZ-3	staudt_20180430	Myc_ChIP_PET_Expr_Up	id=245;size=405	405	19	0	0	AIMP2;CDK4;COA4;CYCS;DKC1;EXOSC5;HNRNPAB;IFRD2;LDHA;MYC;NME1;NOLC1;NOP58;NPM3;PA2G4;PAICS;RRP1;SDF2L1;TMEM147
LZ-3	staudt_20180430	Leucine_starve_down	id=139;size=178	178	18	0	0	CYCS;DDX21;DNAJA1;EIF4G1;FKBP4;HSP90B1;HSPE1;LDHA;MRPL12;MRPL3;NOP16;NOP56;PRMT1;SLC29A1;SRM;TGFB1;TMEM109;TOMM40
LZ-3	h.all.v7.0	HALLMARK_MYC_TARGETS_V1	http://www.gsea-msigdb.org/gsea/msigdb/cards/HALLMARK_MYC_TARGETS_V1	200	17	0	0	AIMP2;CDK4;DDX21;GNL3;HSPD1;HSPE1;LDHA;MYC;NME1;NOLC1;NOP16;NOP56;PA2G4;POLD2;PRDX4;RANBP1;SRM
LZ-3	h.all.v7.0	HALLMARK_MYC_TARGETS_V2	http://www.gsea-msigdb.org/gsea/msigdb/cards/HALLMARK_MYC_TARGETS_V2	58	17	0	0	AIMP2;CDK4;DCTPP1;DUSP2;EXOSC5;GNL3;HSPD1;HSPE1;MRTO4;MYC;NOLC1;NOP16;NOP56;PA2G4;PES1;PPAN;SRM
LZ-3	staudt_20180430	HIF1alpha_1.5x_down	id=193;size=214	214	16	0	0	BOP1;DDX21;DKC1;EBNA1BP2;EEF1E1;MRTO4;NOLC1;NOP16;NOP56;PA2G4;PPIF;PSME3;RANBP1;RRP1;SRM;TSR1
LZ-3	staudt_20180430	BCL6_ChIPSeq_Basso_GC_low	id=330;size=1198	1198	15	0	0	ARID5A;BATF;CD83;EIF5B;FARSB;FKBP4;GPATCH4;ICAM1;MYC;NFKB2;NFKBIA;NXT1;PDCD5;TAP1;TMEM109
LZ-3	staudt_20180430	IRF4_ABC_induced_NFkB	id=353;size=204	204	14	0	0	BATF;BCL2A1;CD83;DUSP2;EBI3;HSP90B1;ICAM1;JUNB;MRTO4;NFKB2;NFKBIA;PA2G4;TMEM109;TRAF1
LZ-3	staudt_20180430	NFkB_Up_HBL1	id=276;size=218	218	14	0	0	BATF;BCL2A1;DUSP2;EBI3;ICAM1;MRTO4;MYC;NFKB2;NFKBIA;PA2G4;PES1;PRMT1;TMEM109;TRAF1
LZ-3	staudt_20180430	Serum_response_Fb_up	id=150;size=197	197	13	0	0	EBNA1BP2;EEF1E1;EIF4G1;FARSB;IFRD2;LYAR;MRPL12;MRTO4;NME1;NOP16;PA2G4;SRM;TOMM40
LZ-3	staudt_20180430	CD40_upregulated_Burkitt_lymphoma	id=57;size=100	100	12	0	0	BATF;BCL2A1;CD58;CD83;DUSP2;ICAM1;JUNB;NFKB2;NFKBIA;SLAMF1;TAP1;TRAF1
LZ-3	staudt_20180430	Myc_RNAi_OCILy3	id=80;size=54	54	12	0	0	CDK4;CYCS;EIF4G1;GNL3;HSP90B1;HSPA9;NOLC1;NOP56;NPM3;POLD2;PSME3;TRAP1
LZ-3	staudt_20180430	NFkB_ChIPCHIP_Young_all	id=273;size=344	344	12	0	0	BCL2A1;CD58;DDX21;GTPBP4;HSP90B1;ICAM1;NFKB2;NME1;NOLC1;SDF2L1;SSSCA1;TRAF1
LZ-3	staudt_20180430	OCT2_shRNA_OCT2_OCAB_ChIP	id=329;size=348	348	12	0	0	AHCY;EXOSC5;HNRNPAB;HSPD1;LDHA;MYC;NOLC1;NOP56;PA2G4;RANBP1;SRI;SSSCA1
LZ-3	staudt_20180430	Rapamycin_BL_down_0p4	id=337;size=133	133	12	0	0	CCDC86;COA4;DDX21;DNAJA1;FARSB;FKBP4;GPATCH4;HSPA9;HSPE1;LYAR;MRTO4;NOP16
LZ-3	staudt_20180430	MyD88_Up_HBL1	id=277;size=283	283	11	0	0	BATF;CCDC86;EBI3;FKBP4;ICAM1;LDHA;MIR155HG;PA2G4;PES1;TMEM109;TRAF1
LZ-3	staudt_20180430	NFkB_Up_all_OCILy3_Ly10	id=83;size=67	67	11	0	0	BATF;BCL2A1;CD83;DUSP2;EBI3;ICAM1;JUNB;MIR155HG;NFKB2;NFKBIA;TRAF1
LZ-3	staudt_20180430	PMBL_9p24_gt_GCB	id=318;size=504	504	11	0	0	ARID5A;DNAJA1;HOPX;HSP90B1;MIR155HG;NFKB2;SLAMF1;SRI;TRAF1;TXN;XBP1
LZ-3	staudt_20180430	JAK_Up_HBL1	id=275;size=344	344	10	0	0	BATF;CCDC86;CD58;CYCS;DUSP2;ICAM1;JUNB;MYC;SLAMF1;XBP1
LZ-3	staudt_20180430	Myc_ChIP_PET_3plus	id=247;size=461	461	10	0	0	AIMP2;CDK4;DKC1;DNAJA1;LDHA;MYC;PAICS;PUM3;RANBP1;TRAF4
LZ-3	staudt_20180430	NFkB_Up_bothOCILy3andLy10	id=84;size=39	39	10	0	0	BATF;BCL2A1;CD83;DUSP2;EBI3;ICAM1;MIR155HG;NFKB2;NFKBIA;TRAF1
LZ-3	c2.cp.kegg.v6.2	KEGG_PATHWAYS_IN_CANCER	http://www.broadinstitute.org/gsea/msigdb/cards/KEGG_PATHWAYS_IN_CANCER	328	9	0	0	CDK4;CYCS;HSP90B1;MYC;NFKB2;NFKBIA;TGFB1;TRAF1;TRAF4
LZ-3	staudt_20180430	PMBL_gt_GCB	id=320;size=353	353	9	0	0	ARID5A;DNAJA1;MIR155HG;NFKB2;SLAMF1;SRI;TRAF1;TXN;XBP1
LZ-3	staudt_20180430	EGR2_mutant_CLL_up_all	id=347;size=222	222	8	0	0	CD83;DDX21;DUSP2;JUNB;NFKB2;NOP58;SNHG15;XBP1
LZ-3	h.all.v7.0	HALLMARK_ESTROGEN_RESPONSE_LATE	http://www.gsea-msigdb.org/gsea/msigdb/cards/HALLMARK_ESTROGEN_RESPONSE_LATE	200	8	0	0	BATF;DUSP2;FABP5;FKBP4;NXT1;PPIF;SLC29A1;XBP1
LZ-3	h.all.v7.0	HALLMARK_UNFOLDED_PROTEIN_RESPONSE	http://www.gsea-msigdb.org/gsea/msigdb/cards/HALLMARK_UNFOLDED_PROTEIN_RESPONSE	113	8	0	0	DKC1;EIF4G1;EXOSC5;HSP90B1;HSPA9;NOLC1;NOP56;XBP1
LZ-3	h.all.v7.0	HALLMARK_UV_RESPONSE_UP	http://www.gsea-msigdb.org/gsea/msigdb/cards/HALLMARK_UV_RESPONSE_UP	158	8	0	0	DDX21;DNAJA1;FKBP4;ICAM1;JUNB;NFKBIA;PPIF;TAP1
LZ-3	staudt_20180430	Tcell_PIind4x_Feske_Fig6	id=63;size=100	100	8	0	0	BCL2A1;CD83;DDX21;DUSP2;ICAM1;MIR155HG;MYC;NFKBIA
LZ-3	staudt_20180430	Blimp_proliferation_repressed	id=89;size=90	90	7	0	0	DNPH1;EXOSC5;LDHA;MYC;NOP56;PA2G4;POLD2
LZ-3	staudt_20180430	IRF4_ABC_induced_IL6_IL10_STAT3	id=358;size=169	169	7	0	0	BATF;BCL2A1;CCDC86;DUSP2;ICAM1;JUNB;NFKBIA
LZ-3	staudt_20180430	MyD88_NFKB_HBL1	id=312;size=95	95	7	0	0	BATF;EBI3;ICAM1;PA2G4;PES1;TMEM109;TRAF1
LZ-3	staudt_20180430	NFkB_Up_K1106	id=85;size=17	17	7	0	0	BCL2A1;CD83;DUSP2;ICAM1;MIR155HG;NFKBIA;TRAF1
LZ-3	staudt_20180430	PMBL_HL_high	id=5;size=68	68	7	0	0	CD58;ICAM1;JUNB;NFKB2;NFKBIA;SLAMF1;TRAF1
LZ-3	staudt_20180430	Tcell_cytokine_induced_prolif	id=77;size=27	27	7	0	0	MAT2A;NME1;NOLC1;PA2G4;PAICS;PRMT1;TXN
LZ-3	staudt_20180430	Tcell_PIind4x_Feske_Fig4	id=62;size=88	88	7	0	0	BCL2A1;CD83;MIR155HG;MYC;NFKBIA;NOLC1;SLAMF1
LZ-3	c2.cp.kegg.v6.2	KEGG_SMALL_CELL_LUNG_CANCER	http://www.broadinstitute.org/gsea/msigdb/cards/KEGG_SMALL_CELL_LUNG_CANCER	84	6	0	0	CDK4;CYCS;MYC;NFKBIA;TRAF1;TRAF4
LZ-3	staudt_20180430	Myc_overexpression_2x_up	id=168;size=37	37	6	0	0	DKC1;DUSP2;EXOSC5;FARSB;MYC;NOP56
LZ-3	staudt_20180430	Notch_T-ALL_up_Palomero	id=235;size=47	47	6	0	0	IFRD2;MRPL4;MRTO4;MYC;NOP16;NOP56
LZ-3	staudt_20180430	STAT3high_ABC_DLBCL_subgroup	id=259;size=94	94	6	0	0	BCL2A1;JUNB;LDHA;MIR155HG;NFKBIA;PRDX4
LZ-3	h.all.v7.0	HALLMARK_INFLAMMATORY_RESPONSE	http://www.gsea-msigdb.org/gsea/msigdb/cards/HALLMARK_INFLAMMATORY_RESPONSE	200	6	1e-05	6e-05	EBI3;ICAM1;MYC;NFKBIA;SLAMF1;SRI
LZ-3	staudt_20180430	IRF4_myeloma_induced_all	id=241;size=304	304	6	6e-05	0.00062	AHCY;CYCS;HSP90B1;LDHA;MYC;PAICS
FCRL2/3	staudt_20180430	CC_1p33_up	id=345;size=290	290	17	0	0	ARHGAP24;BCL2A1;CD72;CD83;CTSH;DDIT4;DUSP2;EBI3;GRN;NFKBIE;PDCD4;RGS1;SAMSN1;SUB1;TAPBP;TMEM109;TNFRSF13C
FCRL2/3	staudt_20180430	Splenic_marginal_zone_Bcell_gt_GC_Bcell	id=43;size=51	51	8	0	0	CASP4;CD24;FAM129C;FCRL2;IRF9;MPEG1;PDE4B;SLA
FCRL2/3	h.all.v7.0	HALLMARK_TNFA_SIGNALING_VIA_NFKB	http://www.gsea-msigdb.org/gsea/msigdb/cards/HALLMARK_TNFA_SIGNALING_VIA_NFKB	200	7	0	1e-05	BCL2A1;CD83;DUSP2;NFKBIE;PDE4B;PNRC1;TGIF1
FCRL2/3	h.all.v7.0	HALLMARK_INTERFERON_GAMMA_RESPONSE	http://www.gsea-msigdb.org/gsea/msigdb/cards/HALLMARK_INTERFERON_GAMMA_RESPONSE	200	9	0	0	BANK1;CASP4;HLA-A;IFITM2;IRF9;PDE4B;PSME1;SP110;TAPBP
FCRL2/3	staudt_20180430	BCL6_ChIPSeq_Basso_all	id=331;size=4587	4587	47	0	0	ABCG1;ALOX5AP;ARHGAP15;ARHGAP24;BANK1;BCKDHB;BCL2A1;BLNK;CD48;CD72;CD83;CHST11;CTSS;DDIT4;DUSP2;FAM129C;FCMR;FCRL2;FCRL3;FCRL4;FOXP1;GSN;IL16;LBH;LNPEP;MRNIP;NFKBIE;PDCD4;PIM2;PNRC1;RASSF6;RGS1;RNASET2;SAMSN1;SARAF;SEMA4A;SLA;SORL1;SP110;SP140;SPINT2;SRGN;SUB1;TGIF1;TMEM109;TMEM154;ZNF580
FCRL2/3	staudt_20180430	BCL6_ChIPSeq_Basso_GC_low	id=330;size=1198	1198	31	0	0	ABCG1;ARHGAP15;ARHGAP24;BANK1;CD48;CD72;CD83;CHST11;CTSS;DDIT4;FAM129C;FCMR;FCRL4;FOXP1;GSN;IL16;LBH;MRNIP;NFKBIE;PDCD4;PNRC1;RGS1;RNASET2;SAMSN1;SARAF;SLA;SP110;SUB1;TGIF1;TMEM109;TMEM154
FCRL2/3	staudt_20180430	BCL6_ChIP-CHIP_all_Ci	id=270;size=3007	3007	27	0	0	ARHGAP15;BCL2A1;BLNK;C1orf186;DDIT4;DUSP2;FCMR;FCRL4;FCRL5;GRN;ITPR2;MPEG1;NAPSB;PIM2;PNRC1;RASA4;RASSF6;RGS1;RNASET2;RUBCNL;SARAF;SORL1;SP140;SUB1;TMEM109;TMEM154;ZNF580
FCRL2/3	staudt_20180430	ABCgtGCB_U133AB	id=12;size=279	279	21	0	0	ARHGAP24;BLNK;C1orf186;FCMR;FOXP1;ICAM3;IL16;LBH;MPEG1;NAPSB;PDCD4;PDE4B;PIM2;RUBCNL;SLA;SP140;SPIB;SUB1;TGIF1;TMEM154;TNFRSF13B
FCRL2/3	staudt_20180430	IRF4_ABC_induced_ABCDLBCL	id=352;size=161	161	16	0	0	ARHGAP24;BLNK;C1orf186;FCMR;FCRL5;FOXP1;IL16;LBH;MPEG1;PDCD4;PDE4B;RUBCNL;SLA;SP140;SPIB;TMEM154
FCRL2/3	staudt_20180430	IRF4_ABC_induced_panB	id=354;size=155	155	16	0	0	ALOX5AP;BANK1;BLNK;CD48;CD72;COL9A3;FAM129C;FCRL5;GRN;IL16;PKIG;RUBCNL;SEMA4A;SP110;SP140;SPIB
FCRL2/3	staudt_20180430	CC_1p5_up	id=343;size=147	147	14	0	0	ARHGAP24;BCL2A1;CD72;CD83;DDIT4;DUSP2;EBI3;GRN;NFKBIE;PDCD4;RGS1;SAMSN1;SUB1;TAPBP
FCRL2/3	staudt_20180430	IRF4_ABC_repressed_all	id=361;size=423	423	14	0	0	ADA;BACE2;BANK1;CD48;EBI3;FCRL2;FCRL3;FCRL4;FCRL5;IFITM2;LNPEP;SAMSN1;SP110;SUB1
FCRL2/3	staudt_20180430	Pan_B_U133plus	id=34;size=84	84	12	0	0	BANK1;BLNK;CD24;CD72;COL9A3;FAM129C;FCRL2;FCRL5;PKIG;RUBCNL;SPIB;TNFRSF13C
FCRL2/3	staudt_20180430	B_cell_memory_Newman	id=367;size=62	62	10	0	0	BANK1;CD72;FCMR;FCRL2;IGHD;IGHM;RUBCNL;SP140;SPIB;TNFRSF13B
FCRL2/3	staudt_20180430	Blood_Module-1.3_B_cells	id=285;size=55	55	9	0	0	BANK1;BLNK;CD72;FAM129C;FCRL2;PKIG;RUBCNL;SP140;SPIB
FCRL2/3	staudt_20180430	Dendritic_cell_CD123pos_blood	id=175;size=326	326	9	0	0	ALOX5AP;ARHGAP24;BLNK;CCDC18-AS1;FAM129C;ITPR2;RUBCNL;SORL1;SPIB
FCRL2/3	staudt_20180430	NFkB_Up_HBL1	id=276;size=218	218	9	0	0	BCL2A1;DUSP2;EBI3;FCRL2;FCRL4;PSME1;SAMSN1;TAPBP;TMEM109
FCRL2/3	staudt_20180430	B_cell_naive_Newman	id=366;size=60	60	8	0	0	BANK1;CD72;FCMR;FCRL2;IGHD;IGHM;RUBCNL;SPIB
FCRL2/3	staudt_20180430	CD40_upregulated_Burkitt_lymphoma	id=57;size=100	100	8	0	0	BCL2A1;CD83;DDIT4;DUSP2;IRF9;NFKBIE;RGS1;SRGN
FCRL2/3	staudt_20180430	IRF4_ABC_induced_NFkB	id=353;size=204	204	8	0	0	BCL2A1;CD83;DUSP2;EBI3;IGFLR1;IRF9;NFKBIE;TMEM109
FCRL2/3	staudt_20180430	IRF4_ABC_induced_PDC	id=356;size=112	112	8	0	0	ALOX5AP;ARHGAP24;BLNK;FAM129C;ITPR2;RUBCNL;SORL1;SPIB
FCRL2/3	staudt_20180430	Myc_ChIP_PET_Expr_Down	id=246;size=260	260	8	0	0	BCL2A1;IFITM2;ITPR2;LNPEP;RGS1;SLA;SORL1;SRGN
FCRL2/3	staudt_20180430	Quiescence_heme_all	id=52;size=271	271	8	0	0	BIN1;CASP4;ICAM3;PDE4B;PNRC1;SLA;SP110;SYTL1
FCRL2/3	staudt_20180430	Quiescence_heme_cluster1	id=53;size=151	151	8	0	0	BIN1;CASP4;ICAM3;PDE4B;PNRC1;SLA;SP110;SYTL1
FCRL2/3	staudt_20180430	Blimp_Bcell_repressed	id=88;size=64	64	6	0	0	BLNK;CD24;IL16;SP110;SP140;SPIB
FCRL2/3	staudt_20180430	NFkB_Up_all_OCILy3_Ly10	id=83;size=67	67	6	0	0	BCL2A1;CD83;DUSP2;EBI3;NFKBIE;RGS1
FCRL2/3	staudt_20180430	TCF3_BL_down	id=342;size=166	166	6	0	4e-05	ACP5;BANK1;BIN1;EBI3;IFITM2;IRF9
FCRL2/3	staudt_20180430	Glutamine_starve_up	id=136;size=294	294	7	0	9e-05	ADA;BCKDHB;DDIT4;GSN;IGHM;ITPR2;SPINT2
FCRL2/3	h.all.v7.0	HALLMARK_INFLAMMATORY_RESPONSE	http://www.gsea-msigdb.org/gsea/msigdb/cards/HALLMARK_INFLAMMATORY_RESPONSE	200	6	1e-05	0.00011	CD48;CD70;EBI3;PDE4B;RGS1;TAPBP
FCRL2/3	staudt_20180430	GC_T_helper_up2x_Chtanova	id=19;size=420	420	7	4e-05	0.00064	ABCG1;CASP4;IL16;LNPEP;RGS1;SARAF;SPINT2
FCRL2/3	staudt_20180430	IRF4_ABC_induced_all	id=360;size=443	443	7	5e-05	0.00082	CHST11;FAM129C;GRN;ICAM3;IGFLR1;RASA4;TGIF1
FCRL2/3	staudt_20180430	Myc_ChIP_PET_2plus	id=248;size=3255	3255	19	7e-05	0.001	ARHGAP24;BCL2A1;BIN1;C1orf186;DDIT4;EML6;FAM129C;FOXP1;GRN;IFITM2;ITPR2;LNPEP;MAPK8IP3;RGS1;SLA;SORL1;SRGN;TGIF1;ZNF395
FCRL2/3	staudt_20180430	BCL6_targets_CHIPCHIP	id=237;size=471	471	6	0.00059	0.00663	CD70;LNPEP;PNRC1;RNASET2;SUB1;TAPBP
INT-3	staudt_20180430	CC_1p33_up	id=345;size=290	290	14	0	0	CCDC107;CD72;CD83;CD86;CR2;CYB561A3;DDIT4;EVL;HVCN1;LTA;MAP3K8;PTPN6;SLC2A3;TAPBP
INT-3	staudt_20180430	Splenic_marginal_zone_Bcell_gt_GC_Bcell	id=43;size=51	51	7	0	0	CASP4;CD24;CLEC2B;CR1;CR2;FAM129C;SLC2A3
INT-3	staudt_20180430	KLF2_induced	id=81;size=106	106	8	0	0	BIN1;CD52;HLA-A;HLA-E;LTB;PRKCB;SH3BP5;SP100
INT-3	c2.cp.kegg.v6.2	KEGG_B_CELL_RECEPTOR_SIGNALING_PATHWAY	http://www.broadinstitute.org/gsea/msigdb/cards/KEGG_B_CELL_RECEPTOR_SIGNALING_PATHWAY	75	6	0	0	BTK;CD72;CR2;IFITM1;PRKCB;PTPN6
INT-3	h.all.v7.0	HALLMARK_TNFA_SIGNALING_VIA_NFKB	http://www.gsea-msigdb.org/gsea/msigdb/cards/HALLMARK_TNFA_SIGNALING_VIA_NFKB	200	6	1e-05	7e-05	CD83;MAP3K8;PFKFB3;SGK1;SLC2A3;ZFP36
INT-3	h.all.v7.0	HALLMARK_IL2_STAT5_SIGNALING	http://www.gsea-msigdb.org/gsea/msigdb/cards/HALLMARK_IL2_STAT5_SIGNALING	200	7	0	1e-05	CD83;CD86;IFNGR1;LTB;MAP3K8;SELL;SLC2A3
INT-3	h.all.v7.0	HALLMARK_INTERFERON_ALPHA_RESPONSE	http://www.gsea-msigdb.org/gsea/msigdb/cards/HALLMARK_INTERFERON_ALPHA_RESPONSE	97	6	0	0	IFITM1;IFITM2;ISG20;PSMB9;SELL;SP110
INT-3	h.all.v7.0	HALLMARK_INTERFERON_GAMMA_RESPONSE	http://www.gsea-msigdb.org/gsea/msigdb/cards/HALLMARK_INTERFERON_GAMMA_RESPONSE	200	11	0	0	BANK1;CASP4;CD86;HLA-A;IFITM2;ISG20;MARCH1;PSMB9;PTPN6;SP110;TAPBP
INT-3	staudt_20180430	BCL6_ChIPSeq_Basso_all	id=331;size=4587	4587	48	0	0	AFF3;BANK1;BLOC1S2;BTK;CCDC107;CD180;CD72;CD83;CD86;CLEC2B;CR2;CXCR5;CYB561A3;CYBB;DDIT4;DHRS9;EVL;FAM129C;FCMR;FCRL1;GYPC;HTR3A;HVCN1;IFNGR1;IL16;ISG20;LBH;LST1;LTA;LTB;LYL1;MAP2K6;MAP3K8;MAPRE2;NCKAP1L;NEIL1;PDLIM1;PFKFB3;PTPN6;RNASET2;SELL;SGK1;SP110;SP140;TAGAP;TCL1A;TRIM22;ZFP36
INT-3	staudt_20180430	BCL6_ChIP-CHIP_all_Ci	id=270;size=3007	3007	31	0	0	AFF3;BTK;CD52;CD86;CYB561A3;DDIT4;FCMR;FXYD5;GNG7;HLA-E;ITGB2;LTA;LYL1;MAP3K8;MAPRE2;NAPSB;NCKAP1L;NEIL1;PDLIM1;PPP1R18;PSMB9;RASGRP2;RCSD1;RNASET2;SASH3;SGK1;SMIM14;SP100;SP140;ZFP36;ZYX
INT-3	staudt_20180430	BCL6_ChIPSeq_Basso_GC_low	id=330;size=1198	1198	25	0	0	AFF3;BANK1;CD72;CD83;CLEC2B;CXCR5;DDIT4;EVL;FAM129C;FCMR;FCRL1;HVCN1;IFNGR1;IL16;LBH;LYL1;MAPRE2;NCKAP1L;PDLIM1;PTPN6;RNASET2;SELL;SP110;TRIM22;ZFP36
INT-3	staudt_20180430	IRF4_ABC_induced_panB	id=354;size=155	155	21	0	0	AFF3;BANK1;CD52;CD72;CD86;CXCR5;CYB561A3;FAM129C;FCER2;FCRL1;GNG7;HVCN1;IL16;ISG20;LILRB1;PDLIM1;PTPN6;SELL;SP100;SP110;SP140
INT-3	staudt_20180430	Myc_ChIP_PET_2plus	id=248;size=3255	3255	20	2e-05	0.00024	ANXA6;BIN1;CD86;CSK;DDIT4;EVL;FAM129C;FXYD5;GNG7;HLA-E;HVCN1;IFITM2;MAP3K8;PFKFB3;RASGRP2;RCSD1;SASH3;TCL1A;ZFP36;ZYX
INT-3	staudt_20180430	IL10_OCILy3_Up	id=253;size=123	123	17	0	0	BANK1;CR2;CXCR5;DHRS9;HLA-A;HLA-E;IFITM1;IFITM2;IFNGR1;LILRB1;MARCH1;PFKFB3;PRKCB;PSMB9;SGK1;TRIM22;ZFP36
INT-3	staudt_20180430	Quiescence_heme_all	id=52;size=271	271	15	0	0	BIN1;CASP4;CD52;CLEC2B;FXYD5;HLA-E;ICAM3;MAPRE2;PRKCB;PTPN6;RCSD1;SELL;SH3BP5;SP110;SYTL1
INT-3	staudt_20180430	Pan_B_U133plus	id=34;size=84	84	14	0	0	AFF3;BANK1;CD24;CD72;CR2;CXCR5;FAM129C;FCER2;FCRL1;GNG7;HVCN1;LINC02397;TCL1A;TSPAN13
INT-3	staudt_20180430	B_cell_naive_Newman	id=366;size=60	60	13	0	0	BANK1;CD180;CD72;CR2;CXCR5;FCER2;FCMR;IGHD;IGHM;LTB;RASGRP2;SELL;TCL1A
INT-3	staudt_20180430	Blood_Module-1.3_B_cells	id=285;size=55	55	13	0	0	AFF3;BANK1;CD72;CXCR5;CYB561A3;FAM129C;FCER2;FCRL1;GNG7;LINC00926;SP140;TCL1A;TSPAN13
INT-3	staudt_20180430	Lymph_node_DLBCL	id=8;size=156	156	13	0	0	ACP5;CASP4;CYBB;GPX1;HLA-A;HLA-E;IFITM1;ITGB2;LILRB1;LTB;PSMB9;TNFRSF14;TRIM22
INT-3	staudt_20180430	Quiescence_heme_cluster1	id=53;size=151	151	13	0	0	BIN1;CASP4;CD52;CLEC2B;FXYD5;HLA-E;ICAM3;PRKCB;PTPN6;SELL;SH3BP5;SP110;SYTL1
INT-3	staudt_20180430	B_cell_memory_Newman	id=367;size=62	62	12	0	0	BANK1;CD180;CD72;CR2;CXCR5;FCMR;GNG7;IGHD;IGHM;LTB;RASGRP2;SP140
INT-3	staudt_20180430	Notch_CLL_up_all_Fabbri	id=389;size=291	291	12	0	0	CPNE5;CR2;IFNGR1;ISG20;MAP3K8;PDLIM1;PFKFB3;PTPN6;SASH3;SH3BP5;SP100;TNFRSF14
INT-3	staudt_20180430	Blimp_Bcell_repressed	id=88;size=64	64	11	0	0	BTK;CD180;CD24;CD52;CD86;CR2;CXCR5;FCER2;IL16;SP110;SP140
INT-3	staudt_20180430	CC_1p5_up	id=343;size=147	147	11	0	0	CCDC107;CD72;CD83;CD86;CR2;CYB561A3;DDIT4;LTA;MAP3K8;SLC2A3;TAPBP
INT-3	h.all.v7.0	HALLMARK_ALLOGRAFT_REJECTION	http://www.gsea-msigdb.org/gsea/msigdb/cards/HALLMARK_ALLOGRAFT_REJECTION	200	11	0	0	CD86;CSK;HLA-A;HLA-E;IFNGR1;IL16;ITGB2;LTB;PRKCB;PTPN6;TAPBP
INT-3	staudt_20180430	ABCgtGCB_U133AB	id=12;size=279	279	10	0	0	AFF3;DHRS9;FCMR;ICAM3;IL16;LBH;NAPSB;PDLIM1;SH3BP5;SP140
INT-3	staudt_20180430	IRF4_ABC_induced_IL6_IL10_STAT3	id=358;size=169	169	10	0	0	BANK1;CSK;CXCR5;DHRS9;LILRB1;MARCH1;PFKFB3;PRKCB;PSMB9;ZFP36
INT-3	staudt_20180430	TCF3_BL_down	id=342;size=166	166	10	0	0	ACP5;BANK1;BIN1;CD86;FCER2;IFITM1;IFITM2;PTPN6;TRIM22;ZYX
INT-3	staudt_20180430	CD40_upregulated_Burkitt_lymphoma	id=57;size=100	100	9	0	0	CD83;CR2;CXCR5;DDIT4;HLA-DQB1;HTR3A;LTA;MAP3K8;NCKAP1L
INT-3	staudt_20180430	Hematopoietic_Node1658	id=101;size=84	84	9	0	0	CD52;ICAM3;ISG20;LTB;PTPN6;RASGRP2;SELL;SP100;SP110
INT-3	staudt_20180430	Interferon_meta	id=316;size=317	317	9	0	0	CD86;GNB4;IFITM1;IFITM2;ISG20;PSMB9;SP100;SP110;TRIM22
INT-3	staudt_20180430	IRF4_ABC_induced_all	id=360;size=443	443	9	0	1e-05	AFF3;CD52;CYB561A3;FAM129C;ICAM3;ISG20;LTB;MARCH1;SH3BP5
INT-3	staudt_20180430	Resting_blood_B_cell_GNF	id=38;size=82	82	9	0	0	BANK1;CD24;CD72;CR2;CXCR5;FCER2;FCRL1;HVCN1;PDLIM1
INT-3	staudt_20180430	Blood_Module-2.1_Cytotoxic_cells	id=291;size=158	158	8	0	0	BIN1;BTK;CD86;CYBB;FAM26F;GNB4;LILRB1;MARCH1
INT-3	staudt_20180430	IRF4_ABC_induced_ABCDLBCL	id=352;size=161	161	8	0	0	AFF3;DHRS9;FCMR;IL16;LBH;PDLIM1;SH3BP5;SP140
INT-3	staudt_20180430	IRF4_ABC_repressed_all	id=361;size=423	423	8	0	6e-05	BANK1;CD180;FAM26F;IFITM2;MAPRE2;MILR1;SP110;TRIM22
INT-3	staudt_20180430	IRF4_ABC_repressed_GCBDLBCL	id=357;size=157	157	8	0	0	CD83;CD86;DHRS9;FCRL1;HTR3A;LYL1;MILR1;SMIM14
INT-3	staudt_20180430	JAK2_upregulated_PMBL	id=317;size=995	995	8	0.00151	0.00935	AFF3;CD83;CSK;EVL;FCER2;LTA;TMC8;TNFRSF14
INT-3	staudt_20180430	BCL6_targets_CHIPCHIP	id=237;size=471	471	7	8e-05	0.00077	FCER2;NEIL1;PSMB9;RASGRP2;RNASET2;SMIM14;TAPBP
INT-3	staudt_20180430	GC_B_cell_U133Plus	id=20;size=320	320	7	1e-05	8e-05	CD180;CD86;CR2;DHRS9;HTR3A;LINC02397;SMIM14
INT-3	staudt_20180430	GC_T_helper_up2x_Chtanova	id=19;size=420	420	7	4e-05	0.0004	AFF3;CASP4;CSK;CXCR5;IL16;ITGB2;PFKFB3
INT-3	staudt_20180430	GCB_gt_ABC_U133plus	id=311;size=297	297	7	0	6e-05	CD83;DDIT4;EVL;FCRL1;LYL1;MILR1;NEIL1
INT-3	c2.cp.kegg.v6.2	KEGG_CELL_ADHESION_MOLECULES_CAMS	http://www.broadinstitute.org/gsea/msigdb/cards/KEGG_CELL_ADHESION_MOLECULES_CAMS	134	7	0	0	CD86;HLA-A;HLA-DQB1;HLA-E;ICAM3;ITGB2;SELL
INT-3	staudt_20180430	Dendritic_cell_CD123pos_blood	id=175;size=326	326	6	8e-05	0.00077	CYB561A3;CYBB;FAM129C;LTB;TCL1A;TSPAN13
INT-3	staudt_20180430	Glutamine_Glucose_starve_both_down	id=143;size=426	426	6	0.00035	0.00267	BTK;IGHM;LTA;PDLIM1;PRKCB;TCL1A
INT-3	staudt_20180430	IRF4_myeloma_induced_Agilent	id=240;size=193	193	6	0	6e-05	GNG7;HVCN1;ISG20;NAPSB;PTPN6;ZFP36
INT-3	staudt_20180430	IRF4_myeloma_induced_all	id=241;size=304	304	6	6e-05	0.00055	GNG7;HVCN1;ISG20;NAPSB;PTPN6;ZFP36
INT-3	staudt_20180430	JAK_IL10_Ly10_Up	id=258;size=39	39	6	0	0	DHRS9;IFITM2;LILRB1;MARCH1;TRIM22;ZFP36
INT-3	staudt_20180430	JAK2_downregulated_PMBL	id=319;size=441	441	6	0.00042	0.00314	GNG7;IFNGR1;PFKFB3;SMIM14;SP100;TAGAP
INT-3	c2.cp.kegg.v6.2	KEGG_CHEMOKINE_SIGNALING_PATHWAY	http://www.broadinstitute.org/gsea/msigdb/cards/KEGG_CHEMOKINE_SIGNALING_PATHWAY	190	6	0	6e-05	CSK;CXCR5;GNB4;GNG7;PRKCB;RASGRP2
INT-3	c2.cp.kegg.v6.2	KEGG_LEISHMANIA_INFECTION	http://www.broadinstitute.org/gsea/msigdb/cards/KEGG_LEISHMANIA_INFECTION	72	6	0	0	CR1;HLA-DQB1;IFNGR1;ITGB2;PRKCB;PTPN6
INT-3	c2.cp.kegg.v6.2	KEGG_NATURAL_KILLER_CELL_MEDIATED_CYTOTOXICITY	http://www.broadinstitute.org/gsea/msigdb/cards/KEGG_NATURAL_KILLER_CELL_MEDIATED_CYTOTOXICITY	137	6	0	1e-05	HLA-A;HLA-E;IFNGR1;ITGB2;PRKCB;PTPN6
INT-3	staudt_20180430	Myc_ChIP_PET_Expr_Down	id=246;size=260	260	6	2e-05	0.00026	EVL;HLA-E;IFITM2;MAP3K8;RASGRP2;ZFP36
INT-3	staudt_20180430	MyD88_Up_HBL1	id=277;size=283	283	6	4e-05	0.00039	FAM26F;HTR3A;LINC00926;MAP2K6;SGK1;TAGAP
INT-3	staudt_20180430	Rapamycin_BJAB_up	id=144;size=194	194	6	0	6e-05	GNG7;IFITM1;LTA;PDLIM1;PRKCB;TCL1A
INT-3	staudt_20180430	STAT3_up_OCILy10	id=252;size=42	42	6	0	0	BANK1;DHRS9;IFNGR1;LILRB1;MARCH1;PSMB9
INT-3	staudt_20180430	Tcell_PIrep_CalciumDefPtup4x_Feske_Fig6	id=65;size=47	47	6	0	0	CLEC2B;IL16;ITGB2;LTB;SP110;TMC8
INT-3	staudt_20180430	Thymic_DP_Tcell_gt_Thymic_progenitor_Tcell	id=24;size=64	64	6	0	0	CD52;FCMR;ISG20;LBH;LTB;SGK1
PreM	staudt_20180430	CC_1p33_up	id=345;size=290	290	8	0	0	CCR6;CCR7;DDIT4;GPR183;HVCN1;PDCD4;SLC2A3;SUB1
PreM	staudt_20180430	Splenic_marginal_zone_Bcell_gt_GC_Bcell	id=43;size=51	51	9	0	0	CCDC50;CD24;CD44;CTSB;ITM2B;OAS1;PDE4B;S1PR1;SLC2A3
PreM	staudt_20180430	KLF2_induced	id=81;size=106	106	13	0	0	CAPG;CD52;EMP3;FLNA;HLA-A;HLA-E;HLA-F;KLF2;LY6E;PLP2;S100A4;S1PR1;SP100
PreM	c2.cp.kegg.v6.2	KEGG_ANTIGEN_PROCESSING_AND_PRESENTATION	http://www.broadinstitute.org/gsea/msigdb/cards/KEGG_ANTIGEN_PROCESSING_AND_PRESENTATION	89	8	0	0	B2M;CTSB;HLA-A;HLA-C;HLA-DPB1;HLA-DQB1;HLA-E;HLA-F
PreM	h.all.v7.0	HALLMARK_TNFA_SIGNALING_VIA_NFKB	http://www.gsea-msigdb.org/gsea/msigdb/cards/HALLMARK_TNFA_SIGNALING_VIA_NFKB	200	9	0	0	CD44;CD69;GPR183;JUN;KLF2;LITAF;PDE4B;PNRC1;SLC2A3
PreM	h.all.v7.0	HALLMARK_IL2_STAT5_SIGNALING	http://www.gsea-msigdb.org/gsea/msigdb/cards/HALLMARK_IL2_STAT5_SIGNALING	200	8	0	0	AHNAK;CAPG;CD44;CD48;IFNGR1;SELL;SLC2A3;TNFRSF1B
PreM	h.all.v7.0	HALLMARK_IL6_JAK_STAT3_SIGNALING	http://www.gsea-msigdb.org/gsea/msigdb/cards/HALLMARK_IL6_JAK_STAT3_SIGNALING	87	7	0	0	CD44;IFNGR1;IL10RB;ITGA4;JUN;PTPN1;TNFRSF1B
PreM	h.all.v7.0	HALLMARK_INTERFERON_ALPHA_RESPONSE	http://www.gsea-msigdb.org/gsea/msigdb/cards/HALLMARK_INTERFERON_ALPHA_RESPONSE	97	8	0	0	B2M;HLA-C;IFITM1;IFITM2;LY6E;SELL;SP110;TXNIP
PreM	h.all.v7.0	HALLMARK_INTERFERON_GAMMA_RESPONSE	http://www.gsea-msigdb.org/gsea/msigdb/cards/HALLMARK_INTERFERON_GAMMA_RESPONSE	200	10	0	0	B2M;BANK1;CD69;HLA-A;IFITM2;LY6E;PDE4B;PTPN1;SP110;TXNIP
PreM	h.all.v7.0	HALLMARK_APOPTOSIS	http://www.gsea-msigdb.org/gsea/msigdb/cards/HALLMARK_APOPTOSIS	161	7	0	0	CD44;CD69;GPX1;IFNGR1;JUN;PDCD4;TXNIP
PreM	staudt_20180430	BCL6_ChIPSeq_Basso_all	id=331;size=4587	4587	44	0	0	ARL6IP5;B2M;BANK1;CCR6;CD44;CD48;CD69;CELF2;CHD2;CXCR4;DDIT4;EML4;EMP3;FCMR;GAPT;HVCN1;IFNGR1;IL10RB;ITGA4;ITM2B;JUN;LBH;OAS1;PARVB;PDCD4;PDLIM1;PHACTR1;PLAC8;PLD4;PNRC1;PTPN1;RNASET2;SARAF;SELL;SP110;SUB1;TGFBR2;TNFRSF1B;TRAF3IP3;TRIM22;TSC22D3;TXNIP;VIM;ZFP36L2
PreM	staudt_20180430	BCL6_ChIPSeq_Basso_GC_low	id=330;size=1198	1198	43	0	0	ARL6IP5;B2M;BANK1;CCR6;CD44;CD48;CD69;CELF2;CHD2;DDIT4;EML4;EMP3;FCMR;GAPT;HVCN1;IFNGR1;IL10RB;ITGA4;ITM2B;JUN;LBH;OAS1;PARVB;PDCD4;PDLIM1;PHACTR1;PLAC8;PLD4;PNRC1;PTPN1;RNASET2;SARAF;SELL;SP110;SUB1;TGFBR2;TNFRSF1B;TRAF3IP3;TRIM22;TSC22D3;TXNIP;VIM;ZFP36L2
PreM	staudt_20180430	Myc_ChIP_PET_2plus	id=248;size=3255	3255	27	0	0	ANXA6;CAMK1D;CAPG;CD44;CHD2;CTSB;DDIT4;FGD2;FXYD5;HLA-E;HVCN1;IFITM2;ITGA4;JUN;LITAF;OAS1;PHACTR1;PLD4;RASGRP2;S100A4;S1PR4;SPOCK2;TNFRSF1B;TOMM7;TSC22D3;VIM;ZFP36L2
PreM	staudt_20180430	BCL6_ChIP-CHIP_all_Ci	id=270;size=3007	3007	25	0	0	B2M;CCDC50;CCR6;CD52;CD69;CXCR4;DDIT4;EML4;FCMR;FXYD5;HLA-C;HLA-E;IL10RB;JUN;OAS1;PDLIM1;PLD4;PNRC1;RASGRP2;RNASET2;S1PR4;SARAF;SP100;SUB1;TXNIP
PreM	staudt_20180430	Quiescence_heme_all	id=52;size=271	271	21	0	0	AHNAK;ARL6IP5;B2M;CAMK1D;CD44;CD52;EMP3;FLNA;FXYD5;HLA-E;HLA-F;ICAM3;JUN;KLF2;PDE4B;PNRC1;SELL;SP110;TGFBR2;TSC22D3;TXNIP
PreM	staudt_20180430	Quiescence_heme_cluster1	id=53;size=151	151	20	0	0	AHNAK;ARL6IP5;B2M;CD44;CD52;EMP3;FLNA;FXYD5;HLA-E;HLA-F;ICAM3;JUN;KLF2;PDE4B;PNRC1;SELL;SP110;TGFBR2;TSC22D3;TXNIP
PreM	staudt_20180430	ABCgtGCB_U133AB	id=12;size=279	279	18	0	0	CCDC50;CCR7;CD44;EML4;FCMR;ICAM3;LBH;LITAF;OAS1;PARVB;PDCD4;PDE4B;PDLIM1;PTPN1;RNASE6;S1PR1;SUB1;TNFRSF13B
PreM	staudt_20180430	TCF3_BL_down	id=342;size=166	166	18	0	0	ACP5;ARL6IP5;BANK1;CAPG;CCR6;CCR7;CD69;EMP3;FCER2;FLNA;HLA-DPB1;IFITM1;IFITM2;KLF2;OAS1;PLD4;RNF213;TRIM22
PreM	staudt_20180430	IRF4_ABC_repressed_all	id=361;size=423	423	15	0	0	ARL6IP5;BANK1;CD48;CHI3L2;EMP3;GPR183;IFITM2;ITM2C;PHACTR1;PTPN1;RNF213;SP110;SUB1;TRIM22;VIM
PreM	staudt_20180430	Thymic_SP_CD4+Tcell_gt_Thymic_DP_Tcell	id=28;size=114	114	14	0	0	CCR7;CD44;EMP3;GPR183;HLA-A;HLA-C;HLA-E;HLA-F;IFITM1;KLF2;S1PR1;SELL;SLC2A3;TNFRSF1B
PreM	staudt_20180430	Myc_ChIP_PET_Expr_Down	id=246;size=260	260	12	0	0	CAMK1D;CAPG;CD44;CTSB;FGD2;HLA-E;IFITM2;ITGA4;JUN;OAS1;PLD4;RASGRP2
PreM	staudt_20180430	NFkB_ChIPCHIP_Young_all	id=273;size=344	344	12	0	0	ARL6IP5;CAPG;CD69;CHI3L2;EMP3;GPX1;HLA-F;IFNGR1;IGFLR1;JUN;S100A4;TRAF3IP3
PreM	staudt_20180430	IL10_OCILy3_Up	id=253;size=123	123	11	0	0	BANK1;GPR183;HLA-A;HLA-E;IFITM1;IFITM2;IFNGR1;ITM2B;JUN;PTPN1;TRIM22
PreM	staudt_20180430	Interferon_meta	id=316;size=317	317	11	0	0	CCDC50;CD69;IFITM1;IFITM2;LY6E;OAS1;PLAC8;RNF213;SP100;SP110;TRIM22
PreM	staudt_20180430	IRF4_ABC_induced_panB	id=354;size=155	155	11	0	0	BANK1;CCR6;CD48;CD52;CTSB;FCER2;HVCN1;PDLIM1;SELL;SP100;SP110
PreM	staudt_20180430	Lymph_node_DLBCL	id=8;size=156	156	11	0	0	ACP5;B2M;CTSB;FLNA;GPX1;HLA-A;HLA-E;IFITM1;ITM2B;LITAF;TRIM22
PreM	staudt_20180430	CD40_upregulated_Burkitt_lymphoma	id=57;size=100	100	10	0	0	CAPG;CCR7;CD44;DDIT4;GPR183;HLA-DPB1;HLA-DQB1;HLA-F;LITAF;PHACTR1
PreM	staudt_20180430	Glutamine_Glucose_starve_both_down	id=143;size=426	426	10	0	0	CD48;EMP3;HLA-DPB1;HLA-F;IGHM;PDLIM1;PTPN1;S100A4;SPOCK2;TXNIP
PreM	h.all.v7.0	HALLMARK_INFLAMMATORY_RESPONSE	http://www.gsea-msigdb.org/gsea/msigdb/cards/HALLMARK_INFLAMMATORY_RESPONSE	200	10	0	0	CCR7;CD48;CD69;EMP3;GPR183;IFITM1;LY6E;PDE4B;SELL;TNFRSF1B
PreM	staudt_20180430	Hematopoietic_Node1658	id=101;size=84	84	10	0	0	CD48;CD52;CXCR4;ICAM3;PLAC8;RASGRP2;SELL;SP100;SP110;TRAF3IP3
PreM	staudt_20180430	Blood_Module-3.1_Interferon_inducible	id=302;size=93	93	9	0	0	IFITM1;IFITM2;LY6E;OAS1;PLAC8;RNF213;SP100;SP110;TRIM22
PreM	staudt_20180430	IRF4_ABC_induced_ABCDLBCL	id=352;size=161	161	9	0	0	FCMR;LBH;OAS1;PARVB;PDCD4;PDE4B;PDLIM1;PTPN1;S1PR1
PreM	c2.cp.kegg.v6.2	KEGG_CELL_ADHESION_MOLECULES_CAMS	http://www.broadinstitute.org/gsea/msigdb/cards/KEGG_CELL_ADHESION_MOLECULES_CAMS	134	9	0	0	HLA-A;HLA-C;HLA-DPB1;HLA-DQB1;HLA-E;HLA-F;ICAM3;ITGA4;SELL
PreM	c2.cp.kegg.v6.2	KEGG_CYTOKINE_CYTOKINE_RECEPTOR_INTERACTION	http://www.broadinstitute.org/gsea/msigdb/cards/KEGG_CYTOKINE_CYTOKINE_RECEPTOR_INTERACTION	267	8	0	0	CCR6;CCR7;CXCR4;IFNGR1;IL10RB;TGFBR2;TNFRSF13B;TNFRSF1B
PreM	staudt_20180430	B_cell_memory_Newman	id=367;size=62	62	7	0	0	BANK1;CCR6;CD69;FCMR;IGHM;RASGRP2;TNFRSF13B
PreM	staudt_20180430	B_cell_naive_Newman	id=366;size=60	60	7	0	0	BANK1;CD69;FCER2;FCMR;IGHM;RASGRP2;SELL
PreM	staudt_20180430	CC_1p5_up	id=343;size=147	147	7	0	0	CCR6;CCR7;DDIT4;GPR183;PDCD4;SLC2A3;SUB1
PreM	h.all.v7.0	HALLMARK_HYPOXIA	http://www.gsea-msigdb.org/gsea/msigdb/cards/HALLMARK_HYPOXIA	200	7	0	0	CXCR4;DDIT4;JUN;PLAC8;PNRC1;S100A4;SLC2A3
PreM	c2.cp.kegg.v6.2	KEGG_ALLOGRAFT_REJECTION	http://www.broadinstitute.org/gsea/msigdb/cards/KEGG_ALLOGRAFT_REJECTION	38	6	0	0	HLA-A;HLA-C;HLA-DPB1;HLA-DQB1;HLA-E;HLA-F
PreM	c2.cp.kegg.v6.2	KEGG_AUTOIMMUNE_THYROID_DISEASE	http://www.broadinstitute.org/gsea/msigdb/cards/KEGG_AUTOIMMUNE_THYROID_DISEASE	53	6	0	0	HLA-A;HLA-C;HLA-DPB1;HLA-DQB1;HLA-E;HLA-F
PreM	c2.cp.kegg.v6.2	KEGG_GRAFT_VERSUS_HOST_DISEASE	http://www.broadinstitute.org/gsea/msigdb/cards/KEGG_GRAFT_VERSUS_HOST_DISEASE	42	6	0	0	HLA-A;HLA-C;HLA-DPB1;HLA-DQB1;HLA-E;HLA-F
PreM	c2.cp.kegg.v6.2	KEGG_TYPE_I_DIABETES_MELLITUS	http://www.broadinstitute.org/gsea/msigdb/cards/KEGG_TYPE_I_DIABETES_MELLITUS	44	6	0	0	HLA-A;HLA-C;HLA-DPB1;HLA-DQB1;HLA-E;HLA-F
PreM	c2.cp.kegg.v6.2	KEGG_VIRAL_MYOCARDITIS	http://www.broadinstitute.org/gsea/msigdb/cards/KEGG_VIRAL_MYOCARDITIS	73	6	0	0	HLA-A;HLA-C;HLA-DPB1;HLA-DQB1;HLA-E;HLA-F
PreM	staudt_20180430	NFkB_Up_all_OCILy3_Ly10	id=83;size=67	67	6	0	0	CCR7;CD44;GPR183;LINC00926;LITAF;SELL
PreM	staudt_20180430	Resting_blood_B_cell_GNF	id=38;size=82	82	6	0	0	BANK1;CCR6;CD24;FCER2;HVCN1;PDLIM1
PreM	staudt_20180430	Tcell_cytokine_repressed	id=78;size=38	38	6	0	0	CCR7;HVCN1;PDCD4;SELL;TSC22D3;ZFP36L2
PreM	staudt_20180430	Thymic_DP_Tcell_gt_Thymic_progenitor_Tcell	id=24;size=64	64	6	0	0	CD52;CELF2;FCMR;LBH;SPOCK2;TSC22D3
PreM	staudt_20180430	IRF4_ABC_induced_all	id=360;size=443	443	9	0	1e-05	AHNAK;CD44;CD52;CXCR4;ICAM3;IGFLR1;JUN;RNASE6;TRAF3IP3
PreM	staudt_20180430	IFN_PMBC_2x_Up	id=161;size=139	139	6	0	1e-05	CD69;LY6E;OAS1;SP100;SP110;TRIM22
PreM	staudt_20180430	Notch_CLL_up_all_Fabbri	id=389;size=291	291	7	0	4e-05	CCR7;CHI3L2;CXCR4;IFNGR1;PDLIM1;PLAC8;SP100
PreM	c2.cp.kegg.v6.2	KEGG_ENDOCYTOSIS	http://www.broadinstitute.org/gsea/msigdb/cards/KEGG_ENDOCYTOSIS	183	6	0	4e-05	CXCR4;HLA-A;HLA-C;HLA-E;HLA-F;RAB31
PreM	staudt_20180430	Rapamycin_BJAB_up	id=144;size=194	194	6	0	5e-05	CD48;HLA-F;IFITM1;PDLIM1;SPOCK2;TXNIP
PreM	h.all.v7.0	HALLMARK_ALLOGRAFT_REJECTION	http://www.gsea-msigdb.org/gsea/msigdb/cards/HALLMARK_ALLOGRAFT_REJECTION	200	6	1e-05	6e-05	B2M;CAPG;FLNA;HLA-A;HLA-E;IFNGR1
PreM	h.all.v7.0	HALLMARK_EPITHELIAL_MESENCHYMAL_TRANSITION	http://www.gsea-msigdb.org/gsea/msigdb/cards/HALLMARK_EPITHELIAL_MESENCHYMAL_TRANSITION	200	6	1e-05	6e-05	CAPG;CD44;EMP3;FLNA;JUN;VIM
PreM	staudt_20180430	Lymph_node_High_vs_low	id=165;size=655	655	9	1e-05	0.00015	ACP5;CAPG;FLNA;ITM2B;JUN;PSAP;S100A6;SLC2A3;VIM
PreM	staudt_20180430	PMBL_9p24_gt_GCB	id=318;size=504	504	8	2e-05	0.00016	CCR7;CHD2;FCER2;FLNA;GPR183;OAS1;RAB31;SUB1
PreM	staudt_20180430	Lenalidomide_induced_ABC	id=364;size=468	468	7	8e-05	0.00074	IFITM1;ITGA4;LITAF;RNASE6;TRIM22;TXNIP;VSIR
PreM	staudt_20180430	Dendritic_cell_CD123pos_blood	id=175;size=326	326	6	8e-05	0.00079	CCDC50;CELF2;CTSB;GAPT;ITM2C;PLD4
PreM	staudt_20180430	PMBL_gt_GCB	id=320;size=353	353	6	0.00013	0.00112	CCR7;CHD2;FCER2;FLNA;RAB31;SUB1
PreM	staudt_20180430	JAK2_downregulated_PMBL	id=319;size=441	441	6	0.00042	0.00315	CD69;CHD2;IFNGR1;ITM2B;SP100;TSC22D3
PreM	staudt_20180430	BCL6_targets_CHIPCHIP	id=237;size=471	471	6	0.00059	0.00414	CXCR4;FCER2;PNRC1;RASGRP2;RNASET2;SUB1
PreM	staudt_20180430	JAK2_upregulated_PMBL	id=317;size=995	995	7	0.00614	0.03227	EML4;FCER2;FGD2;FLNA;GPR183;RAB31;RNF213
PBL-1	staudt_20180430	CC_1p33_up	id=345;size=290	290	16	0	0	CD72;CD82;CD83;DUSP2;HSP90B1;IER2;JUNB;LCK;PDCD4;PDIA4;PDIA6;PRDM1;RELB;RGS1;SUB1;TRAF4
PBL-1	staudt_20180430	Plasma_cell_gt_B_cell	id=282;size=353	353	10	0	0	BTG2;GRINA;HSP90B1;IGHG1;NEAT1;PDIA4;PDIA6;PRDM1;RGS1;XBP1
PBL-1	h.all.v7.0	HALLMARK_TNFA_SIGNALING_VIA_NFKB	http://www.gsea-msigdb.org/gsea/msigdb/cards/HALLMARK_TNFA_SIGNALING_VIA_NFKB	200	9	0	0	BTG2;CD83;DUSP2;IER2;JUNB;LITAF;PNRC1;RELB;SQSTM1
PBL-1	h.all.v7.0	HALLMARK_MTORC1_SIGNALING	http://www.gsea-msigdb.org/gsea/msigdb/cards/HALLMARK_MTORC1_SIGNALING	200	7	0	1e-05	BTG2;CD9;GLRX;HSP90B1;PRDX1;SQSTM1;XBP1
PBL-1	h.all.v7.0	HALLMARK_APOPTOSIS	http://www.gsea-msigdb.org/gsea/msigdb/cards/HALLMARK_APOPTOSIS	161	6	0	3e-05	BIK;BTG2;FEZ1;PDCD4;SQSTM1;TSPO
PBL-1	staudt_20180430	BCL6_ChIPSeq_Basso_all	id=331;size=4587	4587	54	0	0	ADAM28;ALDH2;BAIAP2L1;BIK;BTG2;C3orf67;CD72;CD82;CD83;CHD2;DHRS9;DOK3;DUSP2;ELK3;FAM3C;FRZB;GADD45G;GLRX;HDAC9;HIST1H2AC;HIST1H2BK;HLA-DOB;HNRNPLL;HTR3A;IER2;JCHAIN;LCK;LMO4;MDFIC;NIPA2;PCED1B;PDCD4;PDIA4;PDIA6;PHACTR1;PNRC1;PRDM1;PTPN1;RASSF6;REPIN1;RGS1;RGS13;SMAP1;SPTBN1;SRGN;ST6GAL1;SUB1;SUSD3;TCF4;TGFBR2;TMEM154;TSC22D3;XBP1;ZNF608
PBL-1	staudt_20180430	BCL6_ChIP-CHIP_all_Ci	id=270;size=3007	3007	26	0	0	ALDH2;BTG2;DOK3;DUSP2;GPER1;HDAC9;HIST1H2AC;HIST1H2BK;HMCES;HSP90B1;IER2;IGHG1;NEAT1;PCED1B;PDIA4;PNRC1;PRDX1;RASSF6;REEP5;REPIN1;RGS1;SELENOW;ST6GAL1;SUB1;TMEM154;ZNF608
PBL-1	staudt_20180430	BCL6_ChIPSeq_Basso_GC_low	id=330;size=1198	1198	22	0	0	ADAM28;CD72;CD82;CD83;CHD2;DOK3;HIST1H2AC;HIST1H2BK;IER2;NIPA2;PCED1B;PDCD4;PHACTR1;PNRC1;PRDM1;PTPN1;RGS1;SUB1;TCF4;TGFBR2;TMEM154;TSC22D3
PBL-1	staudt_20180430	CC_1p5_up	id=343;size=147	147	14	0	0	CD72;CD82;CD83;DUSP2;HSP90B1;IER2;JUNB;LCK;PDCD4;PRDM1;RELB;RGS1;SUB1;TRAF4
PBL-1	staudt_20180430	GC_B_cell_U133Plus	id=20;size=320	320	12	0	0	A4GALT;CAMK2B;DHRS9;DOK3;FRZB;HMCES;HOPX;HTR3A;PRKCD;RGS13;SUSD3;VPREB3
PBL-1	staudt_20180430	PMBL_9p24_gt_GCB	id=318;size=504	504	12	0	0	BST2;CHD2;FGFR1;GLRX;GPR137B;HOPX;HSP90B1;PDIA6;PDXK;RNGTT;SUB1;XBP1
PBL-1	staudt_20180430	ABCgtGCB_U133AB	id=12;size=279	279	11	0	0	DHRS9;HSP90B1;IGHG1;LITAF;PDCD4;PTPN1;SPTBN1;SUB1;TCF4;TMEM154;XBP1
PBL-1	staudt_20180430	CD40_upregulated_Burkitt_lymphoma	id=57;size=100	100	11	0	0	CD83;DUSP2;HLA-DQA1;HLA-DQB1;HTR3A;IGHG1;JUNB;LITAF;PHACTR1;RGS1;SRGN
PBL-1	staudt_20180430	EGR2_mutant_CLL_up_all	id=347;size=222	222	10	0	0	BTG2;CD83;DUSP2;FGFR1;JUNB;NEAT1;RELB;RGS1;TSC22D3;XBP1
PBL-1	staudt_20180430	GCB_gt_ABC_U133plus	id=311;size=297	297	10	0	0	CD83;FAM3C;HLA-DOB;HMCES;LCK;PCED1B;RNGTT;SH2B2;VPREB3;ZNF608
PBL-1	staudt_20180430	Glutamine_Glucose_starve_both_down	id=143;size=426	426	10	0	0	ALDH2;BTG2;CAMK1;HIST1H2BK;HLA-DQA1;HSP90B1;PTPN1;RELB;RGS13;XBP1
PBL-1	staudt_20180430	IRF4_ABC_repressed_all	id=361;size=423	423	10	0	0	BIK;DOK3;DUSP22;GLRX;IER2;JUNB;PCED1B;PHACTR1;PTPN1;SUB1
PBL-1	staudt_20180430	CD40_downregulated_Burkitt_lymphoma	id=56;size=71	71	8	0	0	BIK;BTG2;GPER1;HDAC9;HMCES;JCHAIN;SH2B2;TSPO
PBL-1	staudt_20180430	IL10_OCILy3_Up	id=253;size=123	123	8	0	0	DHRS9;GLRX;HLA-A;JUNB;PRDM1;PTPN1;SNX9;ST6GAL1
PBL-1	staudt_20180430	IRF4_ABC_induced_ABCDLBCL	id=352;size=161	161	8	0	0	DHRS9;HSP90B1;PDCD4;PTPN1;SNX9;SPTBN1;TCF4;TMEM154
PBL-1	staudt_20180430	IRF4_ABC_repressed_GCBDLBCL	id=357;size=157	157	8	0	0	CD83;DHRS9;DOK3;HTR3A;LCK;PRKCD;SH2B2;ZNF608
PBL-1	staudt_20180430	EGR2_mutant_CLL_up_direct	id=349;size=166	166	7	0	0	CD83;DUSP2;FGFR1;JUNB;NEAT1;RELB;TSC22D3
PBL-1	staudt_20180430	IRF4_ABC_induced_IL6_IL10_STAT3	id=358;size=169	169	7	0	0	DHRS9;DUSP2;JUNB;PDIA4;PTPN1;SNX9;ST6GAL1
PBL-1	staudt_20180430	Leucine_starve_up	id=138;size=125	125	7	0	0	ALDH2;BTG2;CAMK1;LCK;PDCD4;S100A11;ST6GAL1
PBL-1	staudt_20180430	Blood_Module-1.3_B_cells	id=285;size=55	55	6	0	0	CD72;HLA-DOB;IGHG1;RNGTT;TCF4;VPREB3
PBL-1	staudt_20180430	NFkB_Up_all_OCILy3_Ly10	id=83;size=67	67	6	0	0	CD83;DUSP2;JUNB;LITAF;RELB;RGS1
PBL-1	staudt_20180430	Resting_blood_B_cell_GNF	id=38;size=82	82	6	0	0	ADAM28;CD72;HLA-DOB;HLA-DQA1;IGHG1;VPREB3
PBL-1	staudt_20180430	STAT3high_ABC_DLBCL_subgroup	id=259;size=94	94	6	0	0	DHRS9;GLRX;JUNB;PDIA4;PTPN1;REEP5
PBL-1	h.all.v7.0	HALLMARK_UV_RESPONSE_UP	http://www.gsea-msigdb.org/gsea/msigdb/cards/HALLMARK_UV_RESPONSE_UP	158	6	0	3e-05	BTG2;GRINA;JUNB;PRKCD;SELENOW;SQSTM1
PBL-1	staudt_20180430	MYD88_all_down	id=315;size=298	298	7	0	8e-05	ADAM28;BTG2;DOK3;GPER1;LCK;NEAT1;SUSD3
PBL-1	staudt_20180430	Rapamycin_BJAB_up	id=144;size=194	194	6	0	8e-05	HIST1H2BK;HLA-DQA1;IGHG1;RELB;RGS13;SH2B2
PBL-1	h.all.v7.0	HALLMARK_ALLOGRAFT_REJECTION	http://www.gsea-msigdb.org/gsea/msigdb/cards/HALLMARK_ALLOGRAFT_REJECTION	200	6	1e-05	9e-05	HDAC9;HLA-A;HLA-DOB;HLA-DQA1;LCK;SRGN
PBL-1	staudt_20180430	GC_B_cell_BL_equal_DLBCL	id=244;size=232	232	6	1e-05	0.00018	A4GALT;CAMK2B;FRZB;HTR3A;PRKCD;RGS13
PBL-1	staudt_20180430	Myc_ChIP_PET_2plus	id=248;size=3255	3255	20	2e-05	0.00026	ADAM28;ANXA6;C7orf50;CHD2;FGFR1;GPER1;HSP90B1;IER2;IGHG1;LITAF;PHACTR1;RGS1;SNX9;SPTBN1;SQSTM1;SRGN;ST6GAL1;SUSD3;TRAF4;TSC22D3
PBL-1	staudt_20180430	IRF4_myeloma_induced_all	id=241;size=304	304	6	6e-05	0.00065	HSP90B1;PDIA4;PRDM1;SNX9;ST6GAL1;SUB1
PBL-1	staudt_20180430	Dendritic_cell_CD123pos_blood	id=175;size=326	326	6	8e-05	0.00089	IGHG1;MDFIC;SNX9;TCF4;TRAF4;XBP1
PBL-1	staudt_20180430	PMBL_gt_GCB	id=320;size=353	353	6	0.00013	0.00129	BST2;CHD2;GLRX;GPR137B;SUB1;XBP1
PBL-1	staudt_20180430	JAK2_downregulated_PMBL	id=319;size=441	441	6	0.00042	0.00354	BTG2;CHD2;ELK3;HIST1H2AC;SNX9;TSC22D3
PBL-1	staudt_20180430	OCT2_shRNA_OCT2_ChIP	id=328;size=632	632	7	0.00048	0.00387	BST2;C7orf50;HDAC9;HNRNPLL;PRDX1;RASSF6;SUB1
PBL-1	staudt_20180430	BCL6_targets_CHIPCHIP	id=237;size=471	471	6	0.00059	0.00457	GPER1;HMCES;HSP90B1;PDIA4;PNRC1;SUB1
PBL-2	staudt_20180430	CC_1p33_up	id=345;size=290	290	10	0	0	ARMCX3;CRELD2;HSP90B1;HSPA5;IRF4;MANF;PDIA4;PRDM1;SSR4;SUB1
PBL-2	staudt_20180430	Plasma_cell_gt_B_cell	id=282;size=353	353	40	0	0	CHPF;CKAP4;CREB3L2;CRELD2;DERL1;DNAJB9;DNAJC1;FKBP11;FKBP2;GMPPB;HDLBP;HSP90B1;HYOU1;IGHG1;IGKC;IRF4;ITM2C;KDELR2;LIME1;LMAN2;MANF;MYDGF;MZB1;NPC2;P4HB;PDIA4;PRDM1;PRDX4;PSAP;RPN2;RRBP1;SLAMF7;SPCS3;SRPRA;SSR4;TMED10;TMEM208;TXNDC15;TXNDC5;XBP1
PBL-2	staudt_20180430	XBP1_target_all	id=90;size=76	76	23	0	0	DNAJB9;DNAJC3;GLRX;HM13;HSP90B1;HSPA5;LMAN1;MANF;MZB1;PDIA4;PPIB;PRDX4;RPN1;SEC61A1;SPCS3;SRPRA;SSR1;SSR3;SSR4;ST6GALNAC4;TMED10;TRAM1;TXNDC5
PBL-2	h.all.v7.0	HALLMARK_MTORC1_SIGNALING	http://www.gsea-msigdb.org/gsea/msigdb/cards/HALLMARK_MTORC1_SIGNALING	200	8	0	0	FKBP2;GLRX;HSP90B1;HSPA5;RPN1;SDF2L1;SSR1;XBP1
PBL-2	staudt_20180430	BCL6_ChIPSeq_Basso_all	id=331;size=4587	4587	35	0	0	ALG5;ARF4;ARMCX3;DERL3;DNAJB9;ELL2;FKBP11;FKBP2;GLRX;HSPA5;IFNAR2;IRF4;JCHAIN;LMAN1;MANF;MZB1;NPC2;PDIA4;PIM2;PPIB;PRDM1;RASSF6;SARAF;SEC11C;SPCS3;SRGN;SRPRA;SSR4;SUB1;TMED10;TMED2;TMED5;VIM;XBP1;ZBP1
PBL-2	staudt_20180430	Myc_ChIP_PET_2plus	id=248;size=3255	3255	25	0	0	ARF4;CHST12;CKAP4;CREB3L2;DERL1;DNAJB11;DNAJC1;FKBP11;FKBP2;HDLBP;HSP90B1;HSPA5;HYOU1;IFNAR2;IGHG1;LIME1;LITAF;RRBP1;SDF2L1;SEC61A1;SRGN;SRPRB;SSR3;TMED10;VIM
PBL-2	staudt_20180430	XBP1_target_secretory	id=92;size=49	49	19	0	0	DNAJB9;DNAJC3;HM13;HSP90B1;HSPA5;LMAN1;PDIA4;PPIB;RPN1;SEC61A1;SPCS3;SRPRA;SSR1;SSR3;SSR4;ST6GALNAC4;TMED10;TRAM1;TXNDC5
PBL-2	staudt_20180430	ABCgtGCB_U133AB	id=12;size=279	279	16	0	0	CKAP4;CREB3L2;ELL2;FAM46C;FKBP11;HSP90B1;IGHG1;IRF4;LITAF;PIM2;SEC11C;SEC61A1;SSR3;ST6GALNAC4;SUB1;XBP1
PBL-2	staudt_20180430	BCL6_ChIPSeq_Basso_GC_low	id=330;size=1198	1198	15	0	0	ARMCX3;DERL3;DNAJB9;ELL2;FKBP11;IFNAR2;IRF4;NPC2;PRDM1;SARAF;SUB1;TMED10;TMED5;VIM;ZBP1
PBL-2	staudt_20180430	Dendritic_cell_CD123pos_blood	id=175;size=326	326	13	0	0	CREB3L2;DERL3;IGHG1;IGKC;ITM2C;LIME1;LMAN1;MZB1;RRBP1;SELENOS;ST6GALNAC4;TXNDC5;XBP1
PBL-2	staudt_20180430	IRF4_myeloma_induced_all	id=241;size=304	304	13	0	0	DNAJB9;ELL2;FKBP11;HSP90B1;IRF4;PDIA4;PIM2;PRDM1;SLAMF7;SSR1;SUB1;TRAM1;TXNDC5
PBL-2	staudt_20180430	IRF4_target_MM_Plasma_cell_gt_B_cell	id=281;size=67	67	13	0	0	DNAJB9;ELL2;FKBP11;HSP90B1;IRF4;PDIA4;PIM2;PRDM1;SLAMF7;SSR1;SUB1;TRAM1;TXNDC5
PBL-2	h.all.v7.0	HALLMARK_UNFOLDED_PROTEIN_RESPONSE	http://www.gsea-msigdb.org/gsea/msigdb/cards/HALLMARK_UNFOLDED_PROTEIN_RESPONSE	113	12	0	0	DNAJB9;DNAJC3;HSP90B1;HSPA5;HYOU1;PREB;SPCS1;SPCS3;SRPRA;SRPRB;SSR1;XBP1
PBL-2	staudt_20180430	IRF4_ABC_induced_PC	id=355;size=97	97	12	0	0	DERL1;FKBP11;GMPPB;HSP90B1;HYOU1;LMAN2;MYDGF;MZB1;P4HB;PDIA4;RPN2;TMEM208
PBL-2	staudt_20180430	Blood_Module-1.1_Plasma_cells	id=283;size=36	36	11	0	0	HSP90B1;IGHG1;IGKC;ITM2C;JCHAIN;MANF;MYDGF;MZB1;RPN2;SEC11C;TXNDC5
PBL-2	staudt_20180430	IRF4_myeloma_induced_Lymphochip	id=239;size=124	124	10	0	0	DNAJB9;ELL2;HSP90B1;IRF4;PDIA4;PIM2;PRDM1;SLAMF7;SUB1;TRAM1
PBL-2	staudt_20180430	Glutamine_starve_down	id=137;size=313	313	9	0	0	FKBP2;HSP90B1;HSPA5;MANF;PPIB;PRDX4;TMED10;TMED9;XBP1
PBL-2	staudt_20180430	CD40_upregulated_Burkitt_lymphoma	id=57;size=100	100	6	0	0	ELL2;IGHG1;IRF4;LITAF;SRGN;TXNDC11
PBL-2	staudt_20180430	IRF4_myeloma_induced_direct	id=249;size=37	37	6	0	0	ELL2;IRF4;PIM2;PRDM1;SLAMF7;SUB1
PBL-2	c2.cp.kegg.v6.2	KEGG_PROTEIN_EXPORT	http://www.broadinstitute.org/gsea/msigdb/cards/KEGG_PROTEIN_EXPORT	24	6	0	0	HSPA5;SEC11C;SEC61A1;SPCS1;SPCS3;SRPRB
PBL-2	staudt_20180430	Resting_dendritic_cell_GNF	id=40;size=93	93	6	0	0	IRF4;ITM2C;MZB1;RRBP1;SELENOS;TXNDC11
PBL-2	staudt_20180430	PMBL_9p24_gt_GCB	id=318;size=504	504	10	0	1e-05	ELL2;GLRX;HSP90B1;IRF4;PDXK;PLPP5;SEC11C;SSR3;SUB1;XBP1
PBL-2	staudt_20180430	Glutamine_Glucose_starve_both_down	id=143;size=426	426	9	0	1e-05	ACADVL;HSP90B1;HSPA5;HYOU1;IGHG3;MANF;PPIB;TMED2;XBP1
PBL-2	staudt_20180430	CC_1p5_up	id=343;size=147	147	6	0	3e-05	HSP90B1;IRF4;MANF;PRDM1;SSR4;SUB1
PBL-2	staudt_20180430	IRF4_ABC_induced_ABCDLBCL	id=352;size=161	161	6	0	4e-05	ELL2;FKBP11;HSP90B1;SEC11C;SSR3;ST6GALNAC4
PBL-2	staudt_20180430	Leucine_starve_down	id=139;size=178	178	6	0	7e-05	FKBP2;HSP90B1;HSPA5;MANF;PDIA4;PPIB
PBL-2	h.all.v7.0	HALLMARK_GLYCOLYSIS	http://www.gsea-msigdb.org/gsea/msigdb/cards/HALLMARK_GLYCOLYSIS	200	6	1e-05	0.00012	CHPF;CHST12;GLRX;GMPPB;HDLBP;HSPA5
PBL-2	staudt_20180430	BCL6_targets_CHIPCHIP	id=237;size=471	471	8	1e-05	0.00021	ALG5;DNAJB11;HSP90B1;PDIA4;RPN2;SUB1;TMED10;ZBP1
PBL-2	staudt_20180430	Rapamycin_BJAB_down	id=145;size=225	225	6	1e-05	0.00022	HSP90B1;HYOU1;MANF;PPIB;TMED2;XBP1
PBL-2	staudt_20180430	BCL6_ChIP-CHIP_all_Ci	id=270;size=3007	3007	19	2e-05	0.00048	ACADVL;ALG5;DNAJB11;DNAJC3;ERLEC1;HSP90B1;IGHG1;IGLV6-57;IRF4;NPC2;PDIA4;PIM2;RASSF6;SARAF;SDF2L1;SRPRA;ST6GALNAC4;SUB1;TMED10
PBL-2	staudt_20180430	IRF4_ABC_induced_all	id=360;size=443	443	7	5e-05	0.00106	CREB3L2;HYOU1;IRF4;MZB1;RRBP1;ST6GALNAC4;TMED2
PBL-2	staudt_20180430	JAK2_upregulated_PMBL	id=317;size=995	995	10	6e-05	0.00122	DNAJB11;FKBP11;HM13;HSP90B1;HSPA5;IFNAR2;IRF4;MGAT1;MZB1;PPIB
PBL-2	staudt_20180430	PMBL_gt_GCB	id=320;size=353	353	6	0.00013	0.00232	ELL2;GLRX;PLPP5;RRBP1;SUB1;XBP1
PBL-2	staudt_20180430	Myc_ChIP_PET_Expr_Up	id=245;size=405	405	6	0.00027	0.00428	FKBP11;HDLBP;HSPA5;SDF2L1;SRPRB;SSR3
PBL-2	staudt_20180430	Proliferation_DLBCL	id=10;size=674	674	7	0.0007	0.01034	HSPA5;PPIB;PRDX4;SSR1;SSR3;SSR4;TMED10
