# Supplementary material for: Tracking Immunoglobulin Repertoire and Transcriptomic Changes in Germinal Center B Cells by Single-Cell Analysis
Source: Front Immunol. 2022 Jan 12;12:818758. doi: 10.3389/fimmu.2021.818758 (PMC8789751; doi:10.3389/fimmu.2021.818758)
Supplement: Supplementary file 8 [file Table_3.xlsx]

## Sheet: S3
Table S3. Summary of the V-region germline identity and isotype classes identified for each cell.
Cell ID	Cluster ID	V-REGION H-chain germline identity (%)	Heavy chain	V-REGION L-chain germline identity (%)	Light chain
AGAGCGACACTGTGTA-6	DZ-1	100	IGHM	100	IGK
AGGTCATGTGTTCTTT-6	DZ-1	100	IGHM	100	IGK
GCTCTGTCAGCTGCTG-7	DZ-1	100	IGHM	100	IGK
GGAATAATCAAGCCTA-6	DZ-1	100	IGHM	100	IGK
GAAATGATCGAGCCCA-3	DZ-1	100	IGHM	100	IGK
GATCGATAGACTGTAA-1	DZ-1	100	IGHM	99.66	IGK
CAGAGAGTCAGCTCGG-3	DZ-1	100	IGHM	99.64	IGK
CTACCCAGTCAATGTC-6	DZ-1	100	IGHM	99.64	IGK
GTTCTCGTCGGCGGTT-1	DZ-1	100	IGHM	99.33	IGK
AAAGCAATCCGCATAA-2	DZ-1	100	IGHM	99.28	IGK
GGTGCGTAGCAGCCTC-3	DZ-1	100	IGHM	100	IGL
CCTCAGTCAATGCCAT-5	DZ-1	100	IGHM	100	IGL
TTGGCAATCACCTCGT-6	DZ-1	100	IGHM	99.32	IGL
ATTGGTGTCGAATCCA-2	DZ-1	100	IGHM	99.31	IGL
CGTCCATTCACTCCTG-6	DZ-1	100	IGHM	99.28	IGL
CTAGCCTTCTATCGCC-2	DZ-1	100	IGHM	99.28	IGL
GGTGTTAAGCTACCGC-2	DZ-1	100	IGHM	98.96	IGL
TGTCCCATCGTGGACC-6	DZ-1	100	IGHM	98.95	IGL
CTCAGAACATAGAAAC-1	DZ-1	100	IGHM	98.92	IGL
GCTCCTAAGTCGATAA-7	DZ-1	100	IGHM	98.92	IGL
AACTTTCAGTGTTTGC-1	DZ-1	100	IGHM	98.57	IGL
TGGCGCACATGATCCA-6	DZ-1	100	IGHG1	99.66	IGK
GATCAGTAGTCCATAC-1	DZ-1	100	IGHG1	99.28	IGK
TACTTGTTCATATCGG-7	DZ-1	100	IGHG2	98.64	IGK
ATGAGGGCATTCACTT-6	DZ-1	100	IGHG3	100	IGK
CCTAAAGGTAGGCTGA-2	DZ-1	100	IGHG4	100	IGL
GGTGCGTGTTCTCATT-2	DZ-1	100	IGHA1	100	IGL
GACACGCTCACCGGGT-1	DZ-1	100	IGHA1	100	IGL
AGTGAGGTCCGCAAGC-4	DZ-1	100	IGHA1	98.57	IGL
CGTTGGGTCCGCATCT-2	DZ-1	99.66	IGHM	100	IGK
CCTATTACATCGATTG-2	DZ-1	99.66	IGHM	100	IGK
CATGCCTAGGCGTACA-2	DZ-1	99.66	IGHM	100	IGK
TGCGTGGCAATGAAAC-2	DZ-1	99.66	IGHM	100	IGK
ATCACGAAGATAGTCA-6	DZ-1	99.66	IGHM	99.64	IGK
CGTGTAAGTCCCTACT-7	DZ-1	99.66	IGHM	99.29	IGK
TGACTAGAGTCATGCT-3	DZ-1	99.66	IGHM	99.29	IGK
GACTACATCTTCCTTC-6	DZ-1	99.66	IGHM	99.28	IGK
TGACTTTAGCCTATGT-6	DZ-1	99.66	IGHM	98.92	IGK
GCTTGAACAAATACAG-3	DZ-1	99.66	IGHM	98.57	IGK
AGATCTGAGAGGGATA-1	DZ-1	99.66	IGHM	98.21	IGK
AACCATGCATTCCTCG-1	DZ-1	99.66	IGHM	98.21	IGK
GGAGCAATCACTGGGC-1	DZ-1	99.66	IGHM	91.04	IGK
CAGATCAGTTTGTTTC-1	DZ-1	99.66	IGHM	100	IGL
GGCCGATCATGAACCT-6	DZ-1	99.66	IGHM	99.64	IGL
CATTATCTCTGATACG-1	DZ-1	99.66	IGHM	99.31	IGL
CGAGCACGTCTGCCAG-1	DZ-1	99.66	IGHM	98.92	IGL
CATCAGACAAACCTAC-6	DZ-1	99.66	IGHG1	99.65	IGL
CGGAGTCTCTTAACCT-1	DZ-1	99.66	IGHG1	99.64	IGL
CAGCGACGTCCCGACA-3	DZ-1	99.66	IGHG1	99.31	IGL
GTCACGGAGTATGACA-1	DZ-1	99.66	IGHG1	99.28	IGL
CGATGGCTCGTCCGTT-7	DZ-1	99.66	IGHG2	96.6	IGK
GAACGGACACAAGACG-6	DZ-1	99.66	IGHG2	98.21	IGL
CAACCAACAGGCTCAC-3	DZ-1	99.66	IGHG3	98.21	IGK
AGTGGGATCCCAACGG-1	DZ-1	99.66	IGHG3	97.49	IGL
GTTCGGGGTGTTCTTT-6	DZ-1	99.66	IGHA1	99.28	IGK
TGTGGTAGTAATAGCA-1	DZ-1	99.65	IGHM	100	IGK
GGGCATCTCTGCTGTC-1	DZ-1	99.65	IGHM	100	IGK
AGCTCCTCACGGTAAG-3	DZ-1	99.65	IGHM	100	IGK
ACTGCTCGTCAGAATA-2	DZ-1	99.65	IGHM	100	IGK
GGTGTTAGTAGGCTGA-2	DZ-1	99.65	IGHM	100	IGK
ACACCCTTCTTTACAC-1	DZ-1	99.65	IGHM	100	IGK
ACGTCAAAGGACCACA-1	DZ-1	99.65	IGHM	99.65	IGK
AACACGTAGGCCCTCA-6	DZ-1	99.65	IGHM	99.33	IGK
CGAACATAGTCGATAA-1	DZ-1	99.65	IGHM	99.28	IGK
TTGCGTCAGCCGATTT-1	DZ-1	99.65	IGHM	99.28	IGK
AGTAGTCTCTCCTATA-2	DZ-1	99.65	IGHM	98.98	IGK
TTTACTGAGACAATAC-6	DZ-1	99.65	IGHM	98.98	IGK
GAACCTATCTGCAGTA-1	DZ-1	99.65	IGHM	98.92	IGK
TCAGATGGTAAATACG-6	DZ-1	99.65	IGHM	98.92	IGK
GTCAAGTAGCTCCTTC-3	DZ-1	99.65	IGHM	98.58	IGK
GCATGCGCAGCTCCGA-2	DZ-1	99.65	IGHM	98.57	IGK
GCGCCAATCTCCCTGA-1	DZ-1	99.65	IGHM	95.04	IGK
ACACCGGAGCAAATCA-3	DZ-1	99.65	IGHM	100	IGL
CTGAAACGTTTGTGTG-3	DZ-1	99.65	IGHM	100	IGL
AGTGTCAGTGGAAAGA-2	DZ-1	99.65	IGHM	100	IGL
TCTATTGAGCTGCGAA-5	DZ-1	99.65	IGHM	100	IGL
CATGCCTTCTGAAAGA-2	DZ-1	99.65	IGHM	100	IGL
CCACGGAGTCTAACGT-1	DZ-1	99.65	IGHM	99.65	IGL
CTAGCCTGTGTCTGAT-7	DZ-1	99.65	IGHM	99.31	IGL
GATGAAATCTGGCGTG-3	DZ-1	99.65	IGHM	98.97	IGL
CATTCGCAGGATGCGT-7	DZ-1	99.65	IGHM	98.3	IGL
ATGAGGGTCTGTACGA-1	DZ-1	99.65	IGHM	98.26	IGL
CATATTCCAAGCGTAG-6	DZ-1	99.65	IGHM	96.77	IGL
CACACTCCAGCCTATA-1	DZ-1	99.65	IGHG1	98.94	IGK
TACTCATCATGTCTCC-7	DZ-1	99.65	IGHG1	98.92	IGK
CATGGCGGTATATGGA-1	DZ-1	99.65	IGHG1	98.57	IGK
GGGATGAAGCCATCGC-1	DZ-1	99.65	IGHG1	100	IGL
TGAGAGGAGTGGTAAT-1	DZ-1	99.65	IGHG1	99.65	IGL
TATCTCACACATTTCT-7	DZ-1	99.65	IGHG1	99.31	IGL
ACCGTAAGTCACACGC-4	DZ-1	99.65	IGHG1	98.92	IGL
CGCCAAGCAGATCCAT-1	DZ-1	99.65	IGHG1	97.49	IGL
CCTACCAGTAGCGCAA-2	DZ-1	99.65	IGHG3	100	IGK
CAGGTGCTCGTCACGG-1	DZ-1	99.65	IGHG4	98.21	IGL
GCAATCACACTGAAGG-7	DZ-1	99.33	IGHM	98.23	IGK
CAGTCCTGTAGAAGGA-1	DZ-1	99.33	IGHG1	99.64	IGK
GACGGCTTCTTCTGGC-1	DZ-1	99.32	IGHG1	99.28	IGL
GGAAAGCGTGCACTTA-1	DZ-1	99.32	IGHG3	96.77	IGK
CTACGTCTCGCTGATA-1	DZ-1	99.32	IGHA1	97.49	IGK
GATCAGTGTTCCACTC-1	DZ-1	99.31	IGHM	100	IGK
CAGCAGCAGCTGTTCA-2	DZ-1	99.31	IGHM	100	IGK
GCTTGAACAAATTGCC-1	DZ-1	99.31	IGHM	100	IGK
GGCTCGAAGCAACGGT-1	DZ-1	99.31	IGHM	100	IGK
CTCGTACGTCCTCCAT-6	DZ-1	99.31	IGHM	100	IGK
CCTAAAGTCAAACCGT-6	DZ-1	99.31	IGHM	100	IGK
GCAGTTATCCACGTGG-7	DZ-1	99.31	IGHM	99.66	IGK
CCACCTATCCACGAAT-1	DZ-1	99.31	IGHM	99.65	IGK
TTCTACACAGCTGTTA-7	DZ-1	99.31	IGHM	99.65	IGK
CATTATCGTAAGAGGA-1	DZ-1	99.31	IGHM	99.64	IGK
CAAGTTGGTTAAAGTG-6	DZ-1	99.31	IGHM	99.64	IGK
GGATGTTGTCATTAGC-1	DZ-1	99.31	IGHM	99.64	IGK
CATCAAGTCACAACGT-1	DZ-1	99.31	IGHM	99.29	IGK
ATCTACTGTGTTCTTT-7	DZ-1	99.31	IGHM	99.29	IGK
GTAACGTGTCTCACCT-6	DZ-1	99.31	IGHM	98.99	IGK
CGCGGTATCTGTGCAA-1	DZ-1	99.31	IGHM	98.94	IGK
TACGGATGTGTGAATA-1	DZ-1	99.31	IGHM	98.92	IGK
GCAATCAAGAGGGCTT-1	DZ-1	99.31	IGHM	98.92	IGK
TGGCTGGTCTGCCCTA-1	DZ-1	99.31	IGHM	98.92	IGK
CGGCTAGTCTGGTATG-1	DZ-1	99.31	IGHM	98.57	IGK
AAAGCAAAGGTAGCCA-1	DZ-1	99.31	IGHM	98.21	IGK
GTGCATAAGTTATCGC-1	DZ-1	99.31	IGHM	98.21	IGK
AGCGGTCTCGTCTGCT-1	DZ-1	99.31	IGHM	98.21	IGK
TACCTTATCCTGTACC-1	DZ-1	99.31	IGHM	98.21	IGK
TTTATGCCAATCACAC-6	DZ-1	99.31	IGHM	97.85	IGK
GGCTGGTCATGCCTAA-6	DZ-1	99.31	IGHM	97.85	IGK
TCAGCAACATTAACCG-1	DZ-1	99.31	IGHM	97.52	IGK
CTGTGCTAGAAGGCCT-3	DZ-1	99.31	IGHM	96.81	IGK
GGCAATTAGTAGATGT-2	DZ-1	99.31	IGHM	100	IGL
TACAGTGTCTGACCTC-3	DZ-1	99.31	IGHM	100	IGL
GCAGCCACAGGTCGTC-1	DZ-1	99.31	IGHM	100	IGL
CATCGAAGTGAGGCTA-3	DZ-1	99.31	IGHM	100	IGL
CTAAGACCACGGTAGA-1	DZ-1	99.31	IGHM	100	IGL
ATCCGAATCACCACCT-3	DZ-1	99.31	IGHM	99.65	IGL
AGCGTATGTAGCCTAT-1	DZ-1	99.31	IGHM	99.65	IGL
AAAGTAGGTCTCATCC-1	DZ-1	99.31	IGHM	99.64	IGL
GGTATTGTCTATCGCC-7	DZ-1	99.31	IGHM	99.3	IGL
CATCAGAAGCGATATA-3	DZ-1	99.31	IGHM	99.28	IGL
CTCACACAGAACTCGG-3	DZ-1	99.31	IGHM	99.28	IGL
CCCTCCTCACTTACGA-2	DZ-1	99.31	IGHM	98.96	IGL
TTAGGACGTTGTCGCG-1	DZ-1	99.31	IGHM	98.96	IGL
CGACTTCAGGCACATG-6	DZ-1	99.31	IGHM	98.92	IGL
CTTAACTCATCTATGG-3	DZ-1	99.31	IGHM	98.57	IGL
TTCGAAGCAGAGCCAA-7	DZ-1	99.31	IGHM	98.3	IGL
ATAACGCCAGTCAGAG-3	DZ-1	99.31	IGHM	98.3	IGL
CATCAAGTCTTGAGGT-5	DZ-1	99.31	IGHM	98.21	IGL
AGGGAGTAGTATGACA-2	DZ-1	99.31	IGHM	97.57	IGL
GGCTCGAAGAAGGCCT-6	DZ-1	99.31	IGHM	97.13	IGL
ATTACTCCAGAGCCAA-1	DZ-1	99.31	IGHG1	100	IGK
GCCAAATAGATGTAAC-6	DZ-1	99.31	IGHG1	99.64	IGK
AGATCTGCAGATCCAT-1	DZ-1	99.31	IGHG1	99.64	IGK
TGGCTGGCACGGTTTA-1	DZ-1	99.31	IGHG1	99.28	IGK
TTCCCAGTCTATCGCC-2	DZ-1	99.31	IGHG1	99.28	IGK
TCTTCGGAGTACGACG-1	DZ-1	99.31	IGHG1	98.57	IGK
CTGCCTAAGGCATGTG-2	DZ-1	99.31	IGHG1	98.57	IGK
GGACAAGCAAGCCCAC-2	DZ-1	99.31	IGHG1	97.49	IGK
ATTTCTGTCTGATTCT-7	DZ-1	99.31	IGHG1	98.92	IGL
AACGTTGGTCATCGGC-3	DZ-1	99.31	IGHG1	96.53	IGL
AGGGTGAAGAGAACAG-7	DZ-1	99.31	IGHG2	96.26	IGL
GTGGGTCTCCGTCATC-6	DZ-1	99.31	IGHG3	100	IGK
AACTCCCCATCCGTGG-1	DZ-1	99.31	IGHG3	99.3	IGL
TGTGGTAAGGTCATCT-1	DZ-1	99.31	IGHG3	99.28	IGL
CGTTGGGAGCGCTTAT-2	DZ-1	99.31	IGHG3	98.57	IGL
TGCCCTATCTTTAGGG-3	DZ-1	99.31	IGHG3	97.19	IGL
GCGAGAAGTGAGCGAT-7	DZ-1	99.31	IGHA1	99.32	IGK
TACGGATTCCTCGCAT-3	DZ-1	99.31	IGHA1	98.99	IGK
GGACAGACAGCAGTTT-1	DZ-1	99.31	IGHA1	98.94	IGK
AGTCTTTGTGGACGAT-1	DZ-1	99.31	IGHA1	98.92	IGK
GCAATCAAGTATCGAA-7	DZ-1	99.31	IGHA1	98.64	IGK
GAAATGATCGGAGGTA-1	DZ-1	99.31	IGHA1	98.57	IGK
ACTTACTCAGCATACT-2	DZ-1	99.31	IGHA1	98.21	IGK
TACCTTAGTGGCAAAC-2	DZ-1	99.31	IGHA1	96.81	IGK
GACTAACTCTCAAACG-1	DZ-1	99.31	IGHA1	94.27	IGK
AACTCTTTCGCCAGCA-2	DZ-1	99.31	IGHA1	99.66	IGL
TGAAAGACAAAGTGCG-6	DZ-1	99.31	IGHA1	99.28	IGL
ACACTGATCGTTGCCT-1	DZ-1	99.31	IGHA1	98.92	IGL
CAGGTGCAGAGATGAG-1	DZ-1	99.31	IGHA1	98.25	IGL
AGAATAGGTACCGCTG-7	DZ-1	99.31	IGHA2	98.99	IGK
CACAAACCACACCGCA-3	DZ-1	99.3	IGHM	99.64	IGK
ACGGGCTCATGAACCT-2	DZ-1	99.3	IGHM	98.92	IGK
TCGAGGCAGTGCTGCC-3	DZ-1	99.3	IGHM	98.21	IGL
CGTCTACTCGTTTAGG-7	DZ-1	99.3	IGHM	92.47	IGL
GACGTTATCATGCAAC-3	DZ-1	99.3	IGHG1	98.21	IGK
GATCGATTCGCAAGCC-7	DZ-1	99.3	IGHA2	98.96	IGL
GCTCTGTAGGTTCCTA-6	DZ-1	98.99	IGHM	99.28	IGK
ACGCCGACAAACCCAT-3	DZ-1	98.99	IGHG2	98.57	IGL
TATCAGGGTCACTGGC-2	DZ-1	98.98	IGHM	100	IGK
GCTTGAAGTAGAGGAA-7	DZ-1	98.98	IGHM	100	IGL
CTCGTCATCCTTGGTC-2	DZ-1	98.98	IGHM	98.61	IGL
CAAGTTGAGTCAAGCG-1	DZ-1	98.98	IGHM	97.49	IGL
ACACTGACAACAACCT-1	DZ-1	98.98	IGHG3	99.29	IGK
TAAGCGTGTCGCATCG-7	DZ-1	98.98	IGHA2	99.66	IGK
ACCCACTCAAGCGATG-7	DZ-1	98.98	IGHA2	99.66	IGK
GTGGGTCAGCCCGAAA-2	DZ-1	98.97	IGHM	100	IGK
CGTGAGCTCATAACCG-2	DZ-1	98.97	IGHM	99.33	IGK
TCGTAGAGTAGGAGTC-1	DZ-1	98.97	IGHM	99.32	IGK
TTCTCCTCAGACGCCT-6	DZ-1	98.97	IGHM	99.29	IGK
TGCCCATCATTAGGCT-2	DZ-1	98.97	IGHM	98.99	IGK
CCGGTAGTCAAGGCTT-6	DZ-1	98.97	IGHM	98.57	IGK
GGGCACTAGGGTGTTG-1	DZ-1	98.97	IGHM	98.21	IGK
TACTCATCAGATCTGT-1	DZ-1	98.97	IGHM	98.21	IGK
GTCACGGGTAACGACG-2	DZ-1	98.97	IGHM	93.26	IGK
AACTCCCGTTATCACG-1	DZ-1	98.97	IGHM	99.28	IGL
ACACCAAAGCTAGTTC-2	DZ-1	98.97	IGHM	98.96	IGL
GGGTCTGTCGAATGCT-2	DZ-1	98.97	IGHM	98.96	IGL
CTCTGGTTCAGCTCTC-7	DZ-1	98.97	IGHM	98.6	IGL
ACGCCGACACCAGGCT-2	DZ-1	98.97	IGHM	96.53	IGL
TAGCCGGAGGCAGGTT-3	DZ-1	98.97	IGHG1	99.28	IGK
GCCTCTAAGCGTTTAC-7	DZ-1	98.97	IGHG1	98.95	IGL
AAAGCAAGTTCCTCCA-1	DZ-1	98.97	IGHG1	97.85	IGL
AGGCCACGTCCTCTTG-7	DZ-1	98.97	IGHG3	99.28	IGK
CAGGTGCAGTTGTAGA-1	DZ-1	98.97	IGHG3	98.95	IGL
ACCGTAAAGCAGGCTA-1	DZ-1	98.97	IGHA1	97.13	IGK
CGGACGTCAGGACCCT-1	DZ-1	98.97	IGHA1	100	IGL
CCTTACGCAGAGCCAA-3	DZ-1	98.97	IGHA1	95.7	IGL
TACTTACTCGAATGCT-6	DZ-1	98.97	IGHA1	95.34	IGL
GGGTTGCGTTCTCATT-2	DZ-1	98.97	IGHA2	99.64	IGL
ACGCAGCCAGACTCGC-1	DZ-1	98.97	IGHA2	97.89	IGL
CCTACACCAAGCGATG-2	DZ-1	98.96	IGHM	100	IGK
CTCTGGTTCCGCTGTT-2	DZ-1	98.96	IGHM	100	IGK
ACGGGTCTCTTGGGTA-1	DZ-1	98.96	IGHM	100	IGK
CATATGGTCGTCCGTT-1	DZ-1	98.96	IGHM	100	IGK
ACTTGTTCAAGGCTCC-2	DZ-1	98.96	IGHM	100	IGK
TCATTACTCACTTATC-2	DZ-1	98.96	IGHM	100	IGK
CGACTTCAGCACACAG-6	DZ-1	98.96	IGHM	99.66	IGK
CGTCCATAGTTATCGC-7	DZ-1	98.96	IGHM	99.66	IGK
CTAGTGAAGGACACCA-1	DZ-1	98.96	IGHM	99.64	IGK
CGTGTCTCACAACGCC-1	DZ-1	98.96	IGHM	99.64	IGK
CTAGCCTCAACACGCC-1	DZ-1	98.96	IGHM	99.29	IGK
GTAGTCAAGCTCAACT-1	DZ-1	98.96	IGHM	98.94	IGK
CCGGGATAGAGCTGGT-6	DZ-1	98.96	IGHM	98.92	IGK
GCGGGTTCAACAACCT-1	DZ-1	98.96	IGHM	98.57	IGK
GTCACGGGTTGATTGC-6	DZ-1	98.96	IGHM	98.21	IGK
TAAGCGTGTATATGGA-1	DZ-1	98.96	IGHM	97.85	IGK
AGCGGTCAGTAGATGT-2	DZ-1	98.96	IGHM	97.59	IGK
GGGAATGTCGTTGCCT-7	DZ-1	98.96	IGHM	97.49	IGK
AGAATAGTCTAGCACA-3	DZ-1	98.96	IGHM	100	IGL
GACGCGTTCGCCCTTA-1	DZ-1	98.96	IGHM	100	IGL
GGGTTGCTCCGTACAA-6	DZ-1	98.96	IGHM	99.65	IGL
TCATTTGAGAGAGCTC-4	DZ-1	98.96	IGHM	99.64	IGL
GATCGCGAGAAACGAG-6	DZ-1	98.96	IGHM	99.64	IGL
TCGTACCAGGGTGTTG-2	DZ-1	98.96	IGHM	99.64	IGL
TTTCCTCAGTCGTACT-2	DZ-1	98.96	IGHM	99.64	IGL
GATCAGTTCCTTTCTC-1	DZ-1	98.96	IGHM	99.31	IGL
TTTGTCAGTGTTTGTG-1	DZ-1	98.96	IGHM	99.31	IGL
CTCGGAGTCGTATCAG-1	DZ-1	98.96	IGHM	99.28	IGL
AAAGATGGTGAAAGAG-2	DZ-1	98.96	IGHM	98.92	IGL
CGTGTAACACATAACC-2	DZ-1	98.96	IGHM	98.57	IGL
TTGGCAAAGAACTCGG-7	DZ-1	98.96	IGHM	98.57	IGL
TACTCGCGTCTTCAAG-1	DZ-1	98.96	IGHM	98.26	IGL
CACAGTACACATCTTT-3	DZ-1	98.96	IGHM	98.25	IGL
TCTTTCCCAATAGCAA-7	DZ-1	98.96	IGHM	98.21	IGL
CTTTGCGGTTACCAGT-2	DZ-1	98.96	IGHG1	99.65	IGK
CTAGTGATCTATCCTA-5	DZ-1	98.96	IGHG1	99.64	IGK
TGAAAGATCTTAACCT-3	DZ-1	98.96	IGHG1	99.28	IGK
ATGGGAGGTTGCGCAC-1	DZ-1	98.96	IGHG1	98.92	IGK
TTTGTCAGTGATAAAC-1	DZ-1	98.96	IGHG1	98.58	IGK
AACTGGTTCCGTCAAA-6	DZ-1	98.96	IGHG1	98.21	IGK
TGAGAGGAGAGAACAG-3	DZ-1	98.96	IGHG1	98.21	IGK
CTAGTGAGTTTGTGTG-1	DZ-1	98.96	IGHG1	100	IGL
TAGTGGTAGTGACTCT-7	DZ-1	98.96	IGHG1	99.66	IGL
TCGGTAAAGTAATCCC-7	DZ-1	98.96	IGHG1	99.65	IGL
AGAGCGACATCACGTA-3	DZ-1	98.96	IGHG1	99.64	IGL
GCTGCGACAGCTGCTG-2	DZ-1	98.96	IGHG1	99.64	IGL
AGATTGCTCGGAGGTA-3	DZ-1	98.96	IGHG1	98.92	IGL
ATCCACCAGACACGAC-3	DZ-1	98.96	IGHG1	98.57	IGL
CTCGAGGCACTTCGAA-2	DZ-1	98.96	IGHG1	97.92	IGL
CGATTGACATGAAGTA-1	DZ-1	98.96	IGHG1	97.54	IGL
AGCGTCGAGATGAGAG-1	DZ-1	98.96	IGHG1	97.13	IGL
GTTACAGTCTATCCCG-2	DZ-1	98.96	IGHG1	96.42	IGL
AGATCTGTCCAATGGT-1	DZ-1	98.96	IGHG2	99.31	IGL
AACGTTGGTTCAACCA-7	DZ-1	98.96	IGHG3	98.64	IGK
CTCTAATGTGCAGGTA-1	DZ-1	98.96	IGHG3	98.57	IGL
GATCAGTTCATCTGCC-7	DZ-1	98.96	IGHG4	99.28	IGK
CGTAGCGAGACTGGGT-1	DZ-1	98.96	IGHG4	99.3	IGL
GGACGTCAGAAGGGTA-1	DZ-1	98.96	IGHG4	98.26	IGL
TATCTCAGTCACCCAG-2	DZ-1	98.96	IGHA1	100	IGL
TAGCCGGAGGGCTTGA-6	DZ-1	98.96	IGHA1	99.65	IGL
AACTGGTAGAAGGACA-1	DZ-1	98.96	IGHA1	98.6	IGL
TCATTTGAGACCTTTG-7	DZ-1	98.96	IGHA1	96.77	IGL
AGCCTAAAGCCCAGCT-6	DZ-1	98.96	IGHA2	97.52	IGK
CTTAACTTCCGGCACA-2	DZ-1	98.95	IGHM	98.21	IGK
CTTGGCTTCTTGCAAG-3	DZ-1	98.95	IGHM	100	IGL
GGAACTTCAGCTGCAC-7	DZ-1	98.95	IGHM	100	IGL
CTGTTTACATCCCACT-7	DZ-1	98.95	IGHM	99.66	IGL
CCATGTCTCACCCTCA-2	DZ-1	98.95	IGHM	99.31	IGL
GGGAGATCACCACGTG-2	DZ-1	98.95	IGHM	97.13	IGL
ACACCGGAGAGTGAGA-3	DZ-1	98.95	IGHM	97.13	IGL
ATGGGAGGTCCGTTAA-7	DZ-1	98.95	IGHM	97.13	IGL
AAAGTAGCAAATACAG-1	DZ-1	98.95	IGHG1	100	IGK
CACAAACGTCAGTGGA-3	DZ-1	98.95	IGHG1	98.96	IGL
GTGCTTCGTTCACCTC-1	DZ-1	98.95	IGHA1	98.57	IGK
ACGCAGCGTGATGATA-2	DZ-1	98.95	IGHA1	98.21	IGK
CGATTGACACGGTAAG-1	DZ-1	98.65	IGHM	98.65	IGK
GACTAACCATACCATG-6	DZ-1	98.65	IGHG1	97.49	IGK
TGAGAGGTCCATGAAC-1	DZ-1	98.64	IGHM	99.29	IGK
ACTTACTCATTAGCCA-6	DZ-1	98.64	IGHM	98.99	IGK
ACAGCCGGTAGCCTCG-2	DZ-1	98.64	IGHM	97.49	IGL
TTAACTCAGCTGGAAC-3	DZ-1	98.64	IGHG1	99.28	IGK
GCAAACTGTTCATGGT-1	DZ-1	98.64	IGHG1	100	IGL
ATTTCTGCAATGAATG-1	DZ-1	98.64	IGHA1	97.85	IGK
TAGACCAAGTGAAGTT-3	DZ-1	98.63	IGHM	99.66	IGK
CAACCTCAGCCGATTT-7	DZ-1	98.63	IGHM	99.66	IGK
TCGTAGAAGATGAGAG-6	DZ-1	98.63	IGHM	99.64	IGK
CCACTACTCCACTGGG-7	DZ-1	98.63	IGHM	98.99	IGK
TCAGGTATCATTGCGA-7	DZ-1	98.63	IGHM	98.92	IGK
ACGATACCAGCTTCGG-7	DZ-1	98.63	IGHM	98.65	IGK
CCCTCCTAGTCCAGGA-6	DZ-1	98.63	IGHM	96.06	IGK
GCCAAATTCTGCAAGT-6	DZ-1	98.63	IGHM	99.65	IGL
GGGACCTCAAGCGTAG-3	DZ-1	98.63	IGHM	99.31	IGL
AAATGCCGTAGATTAG-2	DZ-1	98.63	IGHM	99.31	IGL
AAGTCTGAGCTGCGAA-1	DZ-1	98.63	IGHM	98.92	IGL
AGTTGGTCAATTCCTT-2	DZ-1	98.63	IGHM	98.65	IGL
GTGGGTCAGCTAGTGG-1	DZ-1	98.63	IGHM	97.92	IGL
AGATCTGGTCTGGTCG-2	DZ-1	98.63	IGHM	96.42	IGL
ATGTGTGCAGCGTTCG-2	DZ-1	98.63	IGHM	94.62	IGL
ATTTCTGTCATGGTCA-1	DZ-1	98.63	IGHG1	98.3	IGK
AAAGATGGTTACGCGC-3	DZ-1	98.63	IGHG1	99.31	IGL
CTCGGGACAAGACACG-2	DZ-1	98.63	IGHG1	98.26	IGL
GCGCGATTCCTCAATT-1	DZ-1	98.63	IGHG1	98.25	IGL
GGTATTGGTTAAGACA-1	DZ-1	98.63	IGHG1	98.25	IGL
TTCCCAGCAGTGAGTG-1	DZ-1	98.63	IGHG1	97.54	IGL
CCTTTCTAGCGGATCA-2	DZ-1	98.63	IGHG1	96.77	IGL
CGCGTTTAGAAACGAG-7	DZ-1	98.63	IGHG1	95.14	IGL
TGTCCCAAGTGTCCAT-1	DZ-1	98.63	IGHG2	96.77	IGK
TAGTTGGGTGGCTCCA-1	DZ-1	98.63	IGHG3	100	IGK
AAGGTTCCAATGGTCT-1	DZ-1	98.63	IGHA1	98.92	IGK
TCATTACTCGATCCCT-2	DZ-1	98.63	IGHA1	98.3	IGK
CGTGTAAGTTTGTGTG-2	DZ-1	98.63	IGHA1	98.23	IGK
GACTAACCATGGATGG-1	DZ-1	98.63	IGHA1	96.77	IGK
CTCTAATAGGCGCTCT-1	DZ-1	98.63	IGHA1	98.95	IGL
CGATGTATCGCGTAGC-1	DZ-1	98.63	IGHA1	97.54	IGL
ACACCGGGTGTGACCC-6	DZ-1	98.62	IGHM	98.92	IGK
CATCGAAAGATCACGG-2	DZ-1	98.61	IGHM	100	IGK
CTGGTCTAGTAACCCT-1	DZ-1	98.61	IGHM	100	IGK
AGGGTGAAGATCACGG-2	DZ-1	98.61	IGHM	100	IGK
ACACTGACACACTGCG-2	DZ-1	98.61	IGHM	99.66	IGK
CACCAGGCAGGTCCAC-6	DZ-1	98.61	IGHM	99.64	IGK
GGGATGAGTATTCTCT-1	DZ-1	98.61	IGHM	99.64	IGK
AGAGCTTGTGGTCCGT-7	DZ-1	98.61	IGHM	99.33	IGK
GACTACACATCCGCGA-3	DZ-1	98.61	IGHM	99.32	IGK
GGGTCTGAGTACGTTC-1	DZ-1	98.61	IGHM	99.29	IGK
ACGCAGCGTTAGAACA-1	DZ-1	98.61	IGHM	99.28	IGK
GGAAAGCAGTGACATA-1	DZ-1	98.61	IGHM	99.28	IGK
AGGTCCGCATTGGCGC-1	DZ-1	98.61	IGHM	98.92	IGK
CTGAAACGTATTCTCT-1	DZ-1	98.61	IGHM	98.92	IGK
AATCCAGCACTAAGTC-6	DZ-1	98.61	IGHM	98.65	IGK
CGCCAAGCAGTCAGCC-1	DZ-1	98.61	IGHM	98.57	IGK
AGGGTGAAGCCCGAAA-6	DZ-1	98.61	IGHM	98.3	IGK
TGCCCATGTCTCTTTA-1	DZ-1	98.61	IGHM	97.52	IGK
GTATTCTGTTTCGCTC-7	DZ-1	98.61	IGHM	100	IGL
GTATTCTGTTACTGAC-1	DZ-1	98.61	IGHM	100	IGL
GGAACTTCATCCCACT-2	DZ-1	98.61	IGHM	99.64	IGL
CGTGTCTGTATAGTAG-6	DZ-1	98.61	IGHM	98.97	IGL
TGTGTTTCATACCATG-1	DZ-1	98.61	IGHM	98.95	IGL
AACTCAGAGGCGTACA-2	DZ-1	98.61	IGHM	98.57	IGL
ACAGCTAAGTCGTTTG-7	DZ-1	98.61	IGHM	98.57	IGL
AGCTTGATCTTCAACT-7	DZ-1	98.61	IGHM	98.3	IGL
CGAGCACCATGTCCTC-1	DZ-1	98.61	IGHM	98.26	IGL
GCTTGAAAGAGTCTGG-7	DZ-1	98.61	IGHM	98.21	IGL
ACTGATGAGCCTCGTG-7	DZ-1	98.61	IGHM	98.21	IGL
TTGTAGGGTCCATCCT-7	DZ-1	98.61	IGHM	97.28	IGL
GAATGAAAGTGTTTGC-2	DZ-1	98.61	IGHM	96.77	IGL
ACTTGTTGTTACGTCA-1	DZ-1	98.61	IGHG1	100	IGK
CGTGAGCGTCTTCAAG-2	DZ-1	98.61	IGHG1	100	IGK
TGCTACCTCGTAGGTT-2	DZ-1	98.61	IGHG1	99.65	IGK
CGATCGGCAGATTGCT-3	DZ-1	98.61	IGHG1	99.28	IGK
CACCTTGGTCTGATCA-7	DZ-1	98.61	IGHG1	99.28	IGK
ACTGTCCTCTCATTCA-6	DZ-1	98.61	IGHG1	99.28	IGK
TTATGCTAGGTACTCT-1	DZ-1	98.61	IGHG1	99.28	IGK
GCATGTAAGTACGCGA-2	DZ-1	98.61	IGHG1	99.28	IGK
TTGAACGTCTATCCCG-1	DZ-1	98.61	IGHG1	98.94	IGK
CAGCTGGAGACAAGCC-6	DZ-1	98.61	IGHG1	98.21	IGK
CTTAGGACACCCATGG-2	DZ-1	98.61	IGHG1	97.87	IGK
TCAGGTACACAGGTTT-1	DZ-1	98.61	IGHG1	97.49	IGK
GCGACCACATGGTCAT-1	DZ-1	98.61	IGHG1	96.42	IGK
TTCTCAATCTATGTGG-1	DZ-1	98.61	IGHG1	91.84	IGK
CTGTTTAGTGATGATA-3	DZ-1	98.61	IGHG1	99.64	IGL
GCAAACTTCAGTACGT-1	DZ-1	98.61	IGHG1	99.31	IGL
TCATTACTCGAGAACG-7	DZ-1	98.61	IGHG1	99.28	IGL
CTGCTGTCAAACGCGA-1	DZ-1	98.61	IGHG1	98.96	IGL
ACCAGTATCTGTCTCG-1	DZ-1	98.61	IGHG1	98.96	IGL
CGTGTCTTCTGAGTGT-2	DZ-1	98.61	IGHG1	98.96	IGL
ACATCAGTCATACGGT-7	DZ-1	98.61	IGHG1	98.25	IGL
CCACTACTCAGGATCT-1	DZ-1	98.61	IGHG1	96.77	IGL
AGCTTGAAGTATGACA-6	DZ-1	98.61	IGHG1	96.49	IGL
AATCGGTCACGTCAGC-3	DZ-1	98.61	IGHG2	99.28	IGK
GGTGCGTCATTAACCG-6	DZ-1	98.61	IGHG2	97.87	IGK
CGGCTAGAGGCTAGCA-1	DZ-1	98.61	IGHG2	97.49	IGK
CACCACTGTTACGCGC-3	DZ-1	98.61	IGHG2	98.61	IGL
GACACGCTCAACACGT-3	DZ-1	98.61	IGHG2	98.57	IGL
CAACCTCGTAATAGCA-2	DZ-1	98.61	IGHG2	95.34	IGL
ATCACGAAGACAGGCT-1	DZ-1	98.61	IGHG3	98.92	IGK
AGGGATGTCGGAGGTA-6	DZ-1	98.61	IGHG3	98.32	IGK
GGGTTGCTCGTCACGG-1	DZ-1	98.61	IGHG3	97.52	IGK
TGGCCAGAGTCTCGGC-3	DZ-1	98.61	IGHG3	97.13	IGL
AATCCAGAGGACACCA-1	DZ-1	98.61	IGHA1	100	IGK
TGCGGGTTCCGCATCT-1	DZ-1	98.61	IGHA1	100	IGK
CATTATCTCGTAGGTT-1	DZ-1	98.61	IGHA1	99.29	IGK
CTACGTCGTCGGCACT-1	DZ-1	98.61	IGHA1	98.57	IGK
CGAGCCAGTGCAACGA-1	DZ-1	98.61	IGHA1	97.62	IGK
CTACGTCCATCACGTA-2	DZ-1	98.61	IGHA1	97.49	IGK
TCATTACGTGCACCAC-7	DZ-1	98.61	IGHA1	100	IGL
GGACATTAGAGTAAGG-3	DZ-1	98.61	IGHA1	98.57	IGL
TTCTCAAGTCCCTTGT-7	DZ-1	98.61	IGHA1	97.92	IGL
CCATGTCGTTGGGACA-6	DZ-1	98.61	IGHA1	95.09	IGL
TCACGAAAGGACAGAA-6	DZ-1	98.61	IGHA2	97.16	IGK
CATGACACAGACTCGC-3	DZ-1	98.61	IGHA2	98.92	IGL
GTAGTCATCGTCCAGG-6	DZ-1	98.6	IGHM	99.65	IGK
AACGTTGGTCTCATCC-6	DZ-1	98.6	IGHM	99.28	IGK
TGAAAGAGTCTCCACT-3	DZ-1	98.6	IGHM	98.61	IGL
GGCGACTGTTAAGGGC-1	DZ-1	98.6	IGHG1	99.65	IGL
GCTCCTATCAGCTGGC-3	DZ-1	98.6	IGHG1	98.26	IGL
ACGGGCTTCGGATGGA-3	DZ-1	98.6	IGHG2	97.13	IGL
ACGAGCCCACTGTTAG-3	DZ-1	98.6	IGHA1	100	IGK
AAAGCAAGTTGAGGTG-7	DZ-1	98.6	IGHA1	96.77	IGK
TTGCCGTGTTGGTTTG-7	DZ-1	98.6	IGHA1	96.42	IGK
TCTATTGCACATTCGA-1	DZ-1	98.58	IGHM	99.65	IGK
AGCTTGAGTGCATCTA-1	DZ-1	98.57	IGHA1	98.21	IGK
CTACATTAGACATAAC-3	DZ-1	98.32	IGHG1	98.64	IGK
TAAACCGCATCGGAAG-2	DZ-1	98.32	IGHA1	98.65	IGK
AGGCCACCACAACGCC-6	DZ-1	98.3	IGHM	100	IGK
CCACTACGTCACTGGC-3	DZ-1	98.3	IGHM	98.64	IGK
GGAGCAAGTCTTCTCG-7	DZ-1	98.3	IGHM	99.64	IGL
ATTGGACGTCTAAAGA-2	DZ-1	98.3	IGHM	98.95	IGL
GTACTCCAGCTGCGAA-6	DZ-1	98.3	IGHM	98.92	IGL
GGTGAAGTCTGTCTCG-1	DZ-1	98.3	IGHG1	98.95	IGL
CACATTTTCCGCATAA-7	DZ-1	98.3	IGHA2	99.65	IGL
CATCAGAGTTCGTTGA-1	DZ-1	98.28	IGHM	99.64	IGK
CCATGTCCAACTTGAC-6	DZ-1	98.28	IGHM	98.92	IGK
TCGCGTTCAGCATGAG-2	DZ-1	98.28	IGHM	98.58	IGK
GCACTCTCAATCCGAT-6	DZ-1	98.28	IGHM	98.57	IGK
GTCATTTTCGGCGCTA-6	DZ-1	98.28	IGHM	97.85	IGK
TATCTCAAGTGTCCAT-6	DZ-1	98.28	IGHM	97.49	IGK
ATTACTCAGCCCAGCT-7	DZ-1	98.28	IGHM	100	IGL
GGACGTCAGCCTTGAT-2	DZ-1	98.28	IGHM	99.31	IGL
CTCGGAGGTTCGGCAC-6	DZ-1	98.28	IGHM	99.31	IGL
AACTGGTGTTCGTGAT-2	DZ-1	98.28	IGHM	99.28	IGL
CGATTGAAGGACATTA-4	DZ-1	98.28	IGHM	97.92	IGL
GTCCTCATCACCAGGC-2	DZ-1	98.28	IGHM	95.34	IGL
ATTGGACCATTGTGCA-3	DZ-1	98.28	IGHG1	100	IGK
CCTACCAGTTATTCTC-1	DZ-1	98.28	IGHG1	99.28	IGK
CAGTCCTAGTACGACG-1	DZ-1	98.28	IGHG1	98.92	IGK
GTGCTTCTCCTTTCGG-3	DZ-1	98.28	IGHG1	96.06	IGK
CATATGGCAATCAGAA-6	DZ-1	98.28	IGHG1	95.7	IGK
TTTCCTCGTTAAGATG-3	DZ-1	98.28	IGHG1	94.62	IGK
CGTGTAAGTGGCCCTA-1	DZ-1	98.28	IGHG1	99.65	IGL
TTCTTAGTCAACGCTA-2	DZ-1	98.28	IGHG1	98.21	IGL
ATGTGTGGTACTTAGC-1	DZ-1	98.28	IGHG1	97.22	IGL
CATATGGAGCGTTCCG-7	DZ-1	98.28	IGHG1	96.84	IGL
ATCACGATCGTGGGAA-1	DZ-1	98.28	IGHG1	96.06	IGL
AGTGGGAGTTAGATGA-1	DZ-1	98.28	IGHG2	97.62	IGL
CGTTGGGTCCGCAGTG-1	DZ-1	98.28	IGHG3	100	IGK
TCGTAGAGTGTGACCC-1	DZ-1	98.28	IGHG3	97.85	IGK
TCTCTAACAGACAGGT-1	DZ-1	98.28	IGHG3	97.89	IGL
AGGGTGATCATATCGG-1	DZ-1	98.28	IGHG3	97.54	IGL
GCGCCAAGTATATGAG-3	DZ-1	98.28	IGHA1	98.64	IGK
CCTAAAGAGCTTTGGT-1	DZ-1	98.28	IGHA1	98.96	IGL
CGTCAGGGTCGGGTCT-1	DZ-1	98.28	IGHA1	98.3	IGL
CTCGGAGGTTCCACAA-2	DZ-1	98.28	IGHA1	98.25	IGL
AACCATGTCCAGGGCT-1	DZ-1	98.28	IGHA2	98.95	IGL
GTGCATAAGCTGATAA-1	DZ-1	98.26	IGHM	100	IGK
ACACCCTGTGTGAAAT-6	DZ-1	98.26	IGHM	100	IGK
AGGTCCGCAACCGCCA-2	DZ-1	98.26	IGHM	100	IGK
TTTCCTCGTCATATCG-1	DZ-1	98.26	IGHM	100	IGK
ACATGGTCAGTCACTA-6	DZ-1	98.26	IGHM	99.64	IGK
CGTGTAACAGAAGCAC-2	DZ-1	98.26	IGHM	99.64	IGK
CTCGGGAGTAGTAGTA-6	DZ-1	98.26	IGHM	99.64	IGK
ACTTGTTGTTGTCGCG-3	DZ-1	98.26	IGHM	99.28	IGK
GTACGTACAACGATCT-7	DZ-1	98.26	IGHM	99.28	IGK
CACAGGCCACAGCCCA-1	DZ-1	98.26	IGHM	99.28	IGK
CTGATCCGTACCGTTA-6	DZ-1	98.26	IGHM	99.28	IGK
TAGACCACAGCCTTGG-1	DZ-1	98.26	IGHM	99.28	IGK
CATGACACACGGTGTC-1	DZ-1	98.26	IGHM	98.98	IGK
CTCTACGCAAAGAATC-1	DZ-1	98.26	IGHM	98.94	IGK
GTAACTGCATAGGATA-1	DZ-1	98.26	IGHM	98.92	IGK
AGTGTCATCACGAAGG-1	DZ-1	98.26	IGHM	98.92	IGK
GCAATCATCTTTAGGG-1	DZ-1	98.26	IGHM	98.92	IGK
ACAGCTAGTCTCTCTG-4	DZ-1	98.26	IGHM	98.57	IGK
TAGACCACAGCGTTCG-1	DZ-1	98.26	IGHM	98.57	IGK
TCTTCGGTCTAACGGT-1	DZ-1	98.26	IGHM	98.57	IGK
CACACCTCAGGACGTA-1	DZ-1	98.26	IGHM	98.57	IGK
GGGCATCTCTACCTGC-1	DZ-1	98.26	IGHM	96.77	IGK
CATATTCAGTGCGATG-1	DZ-1	98.26	IGHM	99.31	IGL
CGAGCCATCTTAGCCC-3	DZ-1	98.26	IGHM	99.28	IGL
ACTATCTTCTCTGAGA-6	DZ-1	98.26	IGHM	98.95	IGL
GCCAAATTCACCTTAT-2	DZ-1	98.26	IGHM	98.57	IGL
ATTACTCGTAATCACC-1	DZ-1	98.26	IGHM	98.57	IGL
CCTCAGTAGGCTATCT-6	DZ-1	98.26	IGHM	97.13	IGL
CGAACATTCCATGCTC-3	DZ-1	98.26	IGHG1	99.64	IGK
TCAGGATCACTGTCGG-1	DZ-1	98.26	IGHG1	99.28	IGK
TCAGGATCACAGCCCA-6	DZ-1	98.26	IGHG1	98.92	IGK
TAAGCGTTCGGAAACG-2	DZ-1	98.26	IGHG1	98.92	IGK
CTCCTAGTCAAACAAG-1	DZ-1	98.26	IGHG1	98.57	IGK
GGATTACTCGTAGGTT-1	DZ-1	98.26	IGHG1	98.57	IGK
AAGTCTGTCATGCATG-2	DZ-1	98.26	IGHG1	98.57	IGK
TGATTTCTCGGAGGTA-5	DZ-1	98.26	IGHG1	98.32	IGK
GGTGTTAGTGTGACGA-7	DZ-1	98.26	IGHG1	98.21	IGK
AACCGCGTCGTAGATC-1	DZ-1	98.26	IGHG1	97.85	IGK
CTTCTCTCAAATACAG-1	DZ-1	98.26	IGHG1	97.49	IGK
GATCGTATCTCTGCTG-3	DZ-1	98.26	IGHG1	97.49	IGK
CAGAGAGTCAAACAAG-1	DZ-1	98.26	IGHG1	99.31	IGL
TTGGCAAGTCCAGTGC-1	DZ-1	98.26	IGHG1	99.28	IGL
CTGTTTAGTACTCTCC-6	DZ-1	98.26	IGHG1	98.97	IGL
CTACGTCTCGTCCGTT-2	DZ-1	98.26	IGHG1	98.97	IGL
TACGGATTCGAGAACG-6	DZ-1	98.26	IGHG1	98.25	IGL
CAGCAGCCACCTCGTT-6	DZ-1	98.26	IGHG1	97.92	IGL
GAGTCCGTCCGTACAA-7	DZ-1	98.26	IGHG1	97.57	IGL
CCGGGATGTCTAGAGG-7	DZ-1	98.26	IGHG1	97.57	IGL
GAACATCTCCCTGACT-7	DZ-1	98.26	IGHG1	97.54	IGL
GCAAACTAGTTGAGAT-2	DZ-1	98.26	IGHG1	96.77	IGL
CTTGGCTCAGCTATTG-1	DZ-1	98.26	IGHG1	96.77	IGL
GGGTCTGGTCAAGCGA-2	DZ-1	98.26	IGHG2	95.7	IGL
CTCTACGAGCCAACAG-1	DZ-1	98.26	IGHG3	98.57	IGK
AACTCTTCATTCCTGC-2	DZ-1	98.26	IGHG3	97.49	IGK
TCATTACGTACTTCTT-2	DZ-1	98.26	IGHG3	96.53	IGL
AACTCCCAGGCCATAG-6	DZ-1	98.26	IGHA1	99.64	IGK
GAGTCCGAGTGTGAAT-2	DZ-1	98.26	IGHA1	98.23	IGK
ACGAGCCAGCAAATCA-6	DZ-1	98.26	IGHA1	98.23	IGK
CATGACATCGGTTAAC-6	DZ-1	98.26	IGHA1	98.21	IGK
AGGGAGTCACCAGCAC-2	DZ-1	98.26	IGHA1	97.85	IGK
GAAACTCAGAACTGTA-6	DZ-1	98.26	IGHA1	97.62	IGK
GTTCGGGGTTTAAGCC-1	DZ-1	98.26	IGHA1	97.28	IGK
CCGTGGATCTGTACGA-1	DZ-1	98.26	IGHA1	97.13	IGK
GGACAGAGTCCGAAGA-6	DZ-1	98.26	IGHA1	96.77	IGK
AGCAGCCTCATCATTC-3	DZ-1	98.26	IGHA1	100	IGL
ACCTTTAGTTATCCGA-2	DZ-1	98.26	IGHA1	98.98	IGL
TACTCGCCAAACTGCT-6	DZ-1	98.26	IGHA1	98.26	IGL
CACAGTATCGGAAATA-6	DZ-1	98.26	IGHA1	98.26	IGL
CAGTCCTGTTCGCTAA-1	DZ-1	98.26	IGHA1	97.22	IGL
AGAGCTTTCAGGCCCA-2	DZ-1	98.26	IGHA1	95.83	IGL
CAGTCCTCAACACGCC-1	DZ-1	98.26	IGHA1	95.14	IGL
CTCTACGGTGAGTGAC-3	DZ-1	98.26	IGHA2	98.6	IGL
TCAGGATAGTCCATAC-2	DZ-1	98.25	IGHM	99.28	IGK
GCAGCCATCGGCCGAT-2	DZ-1	98.25	IGHM	98.65	IGK
CGTCTACTCTGTCCGT-2	DZ-1	98.25	IGHM	98.57	IGK
TGGCCAGAGCCGATTT-1	DZ-1	98.25	IGHM	99.65	IGL
CAGCGACAGTCAAGCG-1	DZ-1	98.25	IGHM	98.92	IGL
AACTGGTTCACCTCGT-6	DZ-1	98.25	IGHM	96.42	IGL
CAGCATAAGCGTCAAG-1	DZ-1	98.25	IGHG1	97.49	IGL
CCTCAGTCATACCATG-7	DZ-1	98.25	IGHG2	96.53	IGL
GTATTCTAGGTGTGGT-2	DZ-1	98.25	IGHA1	98.57	IGL
CGAGCCATCATGTCCC-6	DZ-1	98.25	IGHA1	98.57	IGL
CATATTCAGCGAGAAA-1	DZ-1	98.25	IGHA2	97.89	IGL
TGATTTCCAAGTAATG-1	DZ-1	98.25	IGHA2	97.85	IGL
GGAACTTGTCAACATC-6	DZ-1	97.98	IGHA1	94.95	IGK
TGCCAAATCGAACTGT-7	DZ-1	97.96	IGHM	98.26	IGL
ACCTTTATCCTATGTT-6	DZ-1	97.96	IGHG1	99.3	IGL
AAACCTGAGGATCGCA-7	DZ-1	97.96	IGHA2	99.66	IGK
ATTGGTGCAAAGGAAG-3	DZ-1	97.94	IGHM	100	IGK
CACAGGCCAAGCTGGA-3	DZ-1	97.94	IGHM	99.33	IGK
CGTCCATCAATAGAGT-2	DZ-1	97.94	IGHM	98.92	IGK
CTCTACGCAGGCTCAC-4	DZ-1	97.94	IGHM	98.92	IGK
TCAGATGCACACCGAC-2	DZ-1	97.94	IGHM	98.21	IGK
TCAGGTACAAGTCATC-6	DZ-1	97.94	IGHM	98.21	IGK
CGGGTCACACCAACCG-2	DZ-1	97.94	IGHM	97.85	IGK
TCAGGATAGGTGATAT-6	DZ-1	97.94	IGHM	97.85	IGK
ACTATCTAGTCTTGCA-7	DZ-1	97.94	IGHM	95.7	IGK
GAATAAGCACGGCGTT-7	DZ-1	97.94	IGHM	98.96	IGL
CAGAATCTCATACGGT-6	DZ-1	97.94	IGHM	98.95	IGL
CTAACTTCAGTCGTGC-6	DZ-1	97.94	IGHM	98.95	IGL
CGAACATGTCGCTTTC-6	DZ-1	97.94	IGHM	98.57	IGL
TATCAGGTCCAAGTAC-7	DZ-1	97.94	IGHM	98.26	IGL
TGAGAGGGTCTTCTCG-6	DZ-1	97.94	IGHM	97.22	IGL
GGTGAAGCATCGGACC-2	DZ-1	97.94	IGHM	96.42	IGL
GGACATTTCGTGGACC-7	DZ-1	97.94	IGHG1	99.64	IGK
TCGCGTTCAAGCGCTC-7	DZ-1	97.94	IGHG1	99.28	IGK
CGCGGTATCCTAGGGC-6	DZ-1	97.94	IGHG1	97.13	IGK
TGCCCATGTACGCTGC-6	DZ-1	97.94	IGHG1	96.81	IGK
GACCTGGTCTGTCCGT-1	DZ-1	97.94	IGHG1	99.64	IGL
CCGTGGACATTTGCTT-6	DZ-1	97.94	IGHG1	98.96	IGL
CGATGGCGTTACGACT-2	DZ-1	97.94	IGHG1	98.21	IGL
TATGCCCAGTCATCCA-2	DZ-1	97.94	IGHG1	97.13	IGL
ACTTGTTTCTTGACGA-2	DZ-1	97.94	IGHG1	96.77	IGL
TCTATTGCAAGGACTG-3	DZ-1	97.94	IGHG2	98.98	IGK
CTTTGCGCAGATCCAT-1	DZ-1	97.94	IGHG3	95.7	IGK
CAACCAAAGCAAATCA-6	DZ-1	97.94	IGHG3	97.92	IGL
GGTATTGGTCCAGTTA-1	DZ-1	97.94	IGHA1	98.64	IGK
TAAGAGAGTTCCCGAG-2	DZ-1	97.94	IGHA1	96.45	IGK
GCAATCATCTATCCTA-1	DZ-1	97.94	IGHA1	96.42	IGK
CGTTAGAGTCAATGTC-6	DZ-1	97.94	IGHA1	96.06	IGK
TCTCTAAAGATGTGTA-2	DZ-1	97.94	IGHA1	99.3	IGL
CTAACTTAGAACTCGG-3	DZ-1	97.94	IGHA1	96.88	IGL
CGTCTACTCCGATATG-1	DZ-1	97.92	IGHM	100	IGK
GGACATTAGCCCAATT-4	DZ-1	97.92	IGHM	99.66	IGK
GTGAAGGGTGTATGGG-2	DZ-1	97.92	IGHM	99.32	IGK
TCTGAGAGTGTATGGG-6	DZ-1	97.92	IGHM	99.28	IGK
ATAAGAGTCTCTGTCG-1	DZ-1	97.92	IGHM	99.28	IGK
GATCTAGCATTCTTAC-1	DZ-1	97.92	IGHM	98.92	IGK
GGTGAAGCACATCCGG-2	DZ-1	97.92	IGHM	98.92	IGK
TGTCCCATCTTTCCTC-3	DZ-1	97.92	IGHM	98.58	IGK
CAGCATATCAACACAC-2	DZ-1	97.92	IGHM	98.58	IGK
GACTGCGGTCCTCTTG-1	DZ-1	97.92	IGHM	98.21	IGK
TGACAACTCTATCCCG-1	DZ-1	97.92	IGHM	98.21	IGK
ATAGACCAGCCACCTG-2	DZ-1	97.92	IGHM	97.85	IGK
AGCATACTCGTCTGAA-6	DZ-1	97.92	IGHM	97.49	IGK
GTGCGGTAGGTGATTA-2	DZ-1	97.92	IGHM	97.49	IGK
CTCGAGGGTCAGAGGT-7	DZ-1	97.92	IGHM	97.49	IGK
TCGGGACGTGCAACTT-1	DZ-1	97.92	IGHM	97.49	IGK
TGACTTTTCAGGTTCA-2	DZ-1	97.92	IGHM	97.13	IGK
ACGCCAGAGACAGGCT-6	DZ-1	97.92	IGHM	96.77	IGK
CCTCAGTAGATGCCTT-1	DZ-1	97.92	IGHM	94.62	IGK
CAGCTGGTCTCGGACG-7	DZ-1	97.92	IGHM	100	IGL
GAACGGACAAACTGTC-1	DZ-1	97.92	IGHM	99.65	IGL
CAGCATAAGAGGTTGC-7	DZ-1	97.92	IGHM	99.65	IGL
CGTTCTGGTACAAGTA-1	DZ-1	97.92	IGHM	99.31	IGL
ACATGGTGTTGGAGGT-6	DZ-1	97.92	IGHM	99.3	IGL
CACACAAGTATAGGGC-1	DZ-1	97.92	IGHM	99.3	IGL
GCTTGAACATGTTGAC-1	DZ-1	97.92	IGHM	99.3	IGL
CATATGGAGACTAGAT-2	DZ-1	97.92	IGHM	98.96	IGL
CCGTGGACACCTGGTG-2	DZ-1	97.92	IGHM	98.92	IGL
TTGGAACAGTATCGAA-7	DZ-1	97.92	IGHM	98.92	IGL
ACGCCGACACCACCAG-1	DZ-1	97.92	IGHM	98.61	IGL
CGTTAGATCAACGGGA-1	DZ-1	97.92	IGHM	98.57	IGL
GACGTTATCACCATAG-6	DZ-1	97.92	IGHM	98.57	IGL
CAACCTCGTAGGACAC-3	DZ-1	97.92	IGHM	98.3	IGL
GGACAGACAAAGGCGT-6	DZ-1	97.92	IGHM	98.26	IGL
CAGGTGCAGAGGTTAT-2	DZ-1	97.92	IGHM	97.85	IGL
TTTGTCAGTAGCGATG-7	DZ-1	97.92	IGHM	97.85	IGL
TCTGAGAGTCCGTCAG-7	DZ-1	97.92	IGHM	97.57	IGL
TAAGAGACAGCTTCGG-6	DZ-1	97.92	IGHM	97.49	IGL
TGTGTTTAGAAGGACA-6	DZ-1	97.92	IGHM	97.49	IGL
AACTGGTTCTTTACGT-1	DZ-1	97.92	IGHM	96.77	IGL
CGATCGGGTACCGTAT-6	DZ-1	97.92	IGHM	96.22	IGL
GACAGAGTCCAACCAA-7	DZ-1	97.92	IGHM	95.58	IGL
GTGCATAGTATATGAG-1	DZ-1	97.92	IGHG1	99.28	IGK
AAGGCAGGTTCAGGCC-7	DZ-1	97.92	IGHG1	99.28	IGK
CCGTGGAAGACGCACA-1	DZ-1	97.92	IGHG1	99.28	IGK
ACACCAAGTGCCTGTG-5	DZ-1	97.92	IGHG1	98.98	IGK
CTCTAATTCCTCATTA-2	DZ-1	97.92	IGHG1	98.92	IGK
GTCTCGTCAATGAAAC-6	DZ-1	97.92	IGHG1	98.92	IGK
CTCGGGATCGTCACGG-6	DZ-1	97.92	IGHG1	98.65	IGK
CAGCAGCTCCACGCAG-3	DZ-1	97.92	IGHG1	98.64	IGK
CACCAGGAGATCGGGT-3	DZ-1	97.92	IGHG1	98.32	IGK
GGTGCGTTCACCTTAT-2	DZ-1	97.92	IGHG1	97.52	IGK
ATGTGTGCAGACGCAA-2	DZ-1	97.92	IGHG1	97.13	IGK
GGGACCTGTACATCCA-3	DZ-1	97.92	IGHG1	96.81	IGK
ACCTTTAGTAAGTGTA-2	DZ-1	97.92	IGHG1	96.77	IGK
GGGTCTGGTCTAGTCA-3	DZ-1	97.92	IGHG1	99.3	IGL
GGCAATTTCGTATCAG-7	DZ-1	97.92	IGHG1	98.96	IGL
CGCGGTATCTTCGGTC-7	DZ-1	97.92	IGHG1	98.96	IGL
CCACGGACATCTCGCT-1	DZ-1	97.92	IGHG1	98.96	IGL
GCCTCTACAGCATACT-3	DZ-1	97.92	IGHG1	98.57	IGL
TGCGTGGAGGATGGTC-3	DZ-1	97.92	IGHG1	98.57	IGL
GTTTCTATCAAACAAG-7	DZ-1	97.92	IGHG1	98.57	IGL
AGGGAGTGTCCTGCTT-7	DZ-1	97.92	IGHG1	98.25	IGL
ATTATCCGTCGCATAT-7	DZ-1	97.92	IGHG1	97.85	IGL
AGATCTGTCGCGTTTC-7	DZ-1	97.92	IGHG1	97.49	IGL
CGTCTACCATAGGATA-7	DZ-1	97.92	IGHG1	97.28	IGL
TCGCGAGAGAGGTACC-7	DZ-1	97.92	IGHG1	97.22	IGL
TACTCATTCGCACTCT-6	DZ-1	97.92	IGHG1	96.42	IGL
GCGCAACTCATCGCTC-6	DZ-1	97.92	IGHG1	93.19	IGL
GTATTCTAGTGGGTTG-7	DZ-1	97.92	IGHG2	98.57	IGK
TTCTACACAACAACCT-7	DZ-1	97.92	IGHG2	98.21	IGK
GACGCGTAGGCTCAGA-2	DZ-1	97.92	IGHG2	97.31	IGK
AGACGTTAGTCCGGTC-3	DZ-1	97.92	IGHG3	98.21	IGL
CAACCAAAGAATGTGT-1	DZ-1	97.92	IGHG3	97.92	IGL
AACTCAGAGAGGGATA-2	DZ-1	97.92	IGHA1	99.64	IGK
CTGATAGAGGGAGTAA-1	DZ-1	97.92	IGHA1	98.94	IGK
ATTTCTGAGACAGAGA-1	DZ-1	97.92	IGHA1	98.94	IGK
GGACGTCAGCGCCTTG-7	DZ-1	97.92	IGHA1	98.92	IGK
AGGTCCGCAATTCCTT-7	DZ-1	97.92	IGHA1	98.65	IGK
GAGTCCGTCGAATGCT-1	DZ-1	97.92	IGHA1	98.21	IGK
GCGAGAAAGTTGAGAT-1	DZ-1	97.92	IGHA1	97.96	IGK
CGTTGGGGTTGATTGC-1	DZ-1	97.92	IGHA1	97.85	IGK
ACGGAGATCTGTCTCG-6	DZ-1	97.92	IGHA1	97.49	IGK
AACTCTTCAATGGAGC-1	DZ-1	97.92	IGHA1	97.46	IGK
GTTCTCGGTAGGGACT-2	DZ-1	97.92	IGHA1	96.45	IGK
CCCTCCTGTGAAAGAG-1	DZ-1	97.92	IGHA1	100	IGL
GCAGCCACACCGTTGG-7	DZ-1	97.92	IGHA1	99.64	IGL
AACTCCCTCTACTTAC-1	DZ-1	97.92	IGHA1	99.3	IGL
TCACGAACAATACGCT-1	DZ-1	97.92	IGHA1	98.92	IGL
CGCTATCCAGACGTAG-3	DZ-1	97.92	IGHA1	98.64	IGL
CAGCATAAGTATGACA-7	DZ-1	97.92	IGHA1	98.61	IGL
GCGCGATTCAAGAAGT-1	DZ-1	97.92	IGHA1	98.6	IGL
GGACAAGCAGCTTCGG-7	DZ-1	97.92	IGHA1	98.57	IGL
CTTTGCGAGTGTTAGA-7	DZ-1	97.92	IGHA1	98.57	IGL
CACATAGGTTAAGTAG-3	DZ-1	97.92	IGHA1	98.21	IGL
CTTGGCTTCTATCCCG-7	DZ-1	97.92	IGHA1	97.49	IGL
TTGCCGTCAGGATTGG-1	DZ-1	97.92	IGHA1	97.13	IGL
TTTACTGCAAAGTCAA-7	DZ-1	97.92	IGHA1	97.13	IGL
CGGACTGAGCGCCTTG-6	DZ-1	97.92	IGHA1	96.84	IGL
AGTCTTTGTTCCTCCA-3	DZ-1	97.92	IGHA1	96.77	IGL
TATTACCAGGCCCTTG-1	DZ-1	97.92	IGHA1	96.42	IGL
AAACCTGTCGACCAGC-7	DZ-1	97.92	IGHA1	96.06	IGL
TGGTTAGAGGTGATTA-3	DZ-1	97.92	IGHA1	95.83	IGL
ACACCGGGTAGGACAC-2	DZ-1	97.92	IGHA1	94.85	IGL
GGGAGATTCCAATGGT-1	DZ-1	97.92	IGHA1	94.79	IGL
CTCACACCAGCTGTTA-2	DZ-1	97.92	IGHA2	98.26	IGL
ACTTTCATCAATCTCT-2	DZ-1	97.89	IGHM	100	IGK
AAGGAGCTCTGCGACG-6	DZ-1	97.89	IGHM	100	IGL
CCGGGATCAGTAACGG-3	DZ-1	97.89	IGHM	97.57	IGL
GGAGCAACATGAACCT-7	DZ-1	97.89	IGHG1	98.32	IGK
CCTCTGACATGCTAGT-2	DZ-1	97.89	IGHG1	98.21	IGK
ACCCACTGTGCTGTAT-3	DZ-1	97.89	IGHG2	95.7	IGL
CATTATCCAGATGGCA-1	DZ-1	97.89	IGHA2	95.74	IGK
ACGATGTGTGGCAAAC-3	DZ-1	97.87	IGHG2	99.3	IGL
CTCGTCACACAACGTT-2	DZ-1	97.62	IGHM	98.97	IGL
AAAGCAAGTTAAAGTG-7	DZ-1	97.62	IGHM	98.21	IGL
AGATCTGAGCTAAACA-7	DZ-1	97.62	IGHM	97.13	IGL
TTTCCTCTCTGGCGAC-2	DZ-1	97.62	IGHG1	97.49	IGL
GAATAAGTCCTTGCCA-3	DZ-1	97.62	IGHG2	98.99	IGK
GGGTCTGCAGCTTAAC-3	DZ-1	97.62	IGHG3	97.49	IGL
TTATGCTCATAGGATA-1	DZ-1	97.62	IGHA1	98.64	IGK
GGAACTTGTCAACTGT-6	DZ-1	97.62	IGHA1	97.85	IGK
TTAGTTCGTCTCTTAT-3	DZ-1	97.62	IGHA1	99.28	IGL
CACAGGCAGCGTCAAG-3	DZ-1	97.62	IGHA1	97.89	IGL
TTGTAGGTCGCCAGCA-3	DZ-1	97.62	IGHA1	95.79	IGL
AGAGTGGTCCCTCTTT-7	DZ-1	97.62	IGHA2	99.32	IGK
TGTTCCGTCCTCAACC-7	DZ-1	97.59	IGHM	99.66	IGK
ACTTTCACAGCTTAAC-3	DZ-1	97.59	IGHM	99.33	IGK
GATCGCGCATACAGCT-6	DZ-1	97.59	IGHM	99.32	IGK
TACGGATGTTCGGCAC-6	DZ-1	97.59	IGHM	98.57	IGK
CTGAAACCAACCGCCA-2	DZ-1	97.59	IGHM	97.85	IGK
ACAGCCGAGGGAGTAA-6	DZ-1	97.59	IGHM	97.49	IGK
GACCAATCACCCATTC-6	DZ-1	97.59	IGHM	97.49	IGK
CTGAAACAGAGCAATT-6	DZ-1	97.59	IGHM	97.13	IGK
GATCGTATCAACGCTA-1	DZ-1	97.59	IGHM	99.65	IGL
CGTGTAAAGACCTAGG-2	DZ-1	97.59	IGHM	99.64	IGL
TACACGAAGGGATACC-2	DZ-1	97.59	IGHM	98.92	IGL
CGTTCTGAGGAATTAC-2	DZ-1	97.59	IGHM	97.92	IGL
GTTCTCGCACGTCAGC-7	DZ-1	97.59	IGHM	97.54	IGL
TAGAGCTCATCACGTA-7	DZ-1	97.59	IGHM	97.54	IGL
AACTGGTAGTGCAAGC-6	DZ-1	97.59	IGHM	96.77	IGL
GGGATGACACAGTCGC-6	DZ-1	97.59	IGHM	96.53	IGL
TCTATTGTCACTGGGC-6	DZ-1	97.59	IGHM	96.42	IGL
TAGACCAGTACGCTGC-2	DZ-1	97.59	IGHM	96.06	IGL
GGATTACAGTGGGATC-2	DZ-1	97.59	IGHM	96.06	IGL
TTTGTCAGTGTTCTTT-1	DZ-1	97.59	IGHG1	97.52	IGK
CTCACACAGCACGCCT-6	DZ-1	97.59	IGHG1	96.06	IGK
GCACTCTAGATTACCC-2	DZ-1	97.59	IGHG1	98.6	IGL
CGTTCTGGTTTAGGAA-7	DZ-1	97.59	IGHG1	97.54	IGL
GTTAAGCGTACAAGTA-2	DZ-1	97.59	IGHG1	95.79	IGL
CATATTCTCAATAAGG-2	DZ-1	97.59	IGHG1	95.7	IGL
TTATGCTCACATGGGA-2	DZ-1	97.59	IGHG3	98.21	IGL
GACAGAGGTTTAAGCC-1	DZ-1	97.59	IGHA1	100	IGK
GGACAAGAGATCGGGT-2	DZ-1	97.59	IGHA1	98.57	IGK
CTACACCCACAACGTT-1	DZ-1	97.59	IGHA1	98.57	IGK
CCATTCGGTGTTTGTG-6	DZ-1	97.59	IGHA1	97.13	IGK
AACTCAGAGATCCCAT-2	DZ-1	97.59	IGHA1	96.6	IGK
GTCGGGTGTAGCAAAT-7	DZ-1	97.59	IGHA1	98.57	IGL
CGAATGTTCGTACGGC-6	DZ-1	97.59	IGHA1	95.7	IGL
GGAATAATCCTATGTT-1	DZ-1	97.59	IGHA1	94.98	IGL
CAGGTGCCATTGGGCC-3	DZ-1	97.57	IGHM	100	IGK
GCAATCAAGGTCGGAT-7	DZ-1	97.57	IGHM	99.65	IGK
GAAATGACACCGCTAG-1	DZ-1	97.57	IGHM	99.64	IGK
CAACCAATCCGGGTGT-2	DZ-1	97.57	IGHM	99.64	IGK
CTCGAAATCTCGCATC-2	DZ-1	97.57	IGHM	99.64	IGK
CGTGTAATCCTATGTT-2	DZ-1	97.57	IGHM	99.32	IGK
CGATGTAAGCGTTGCC-1	DZ-1	97.57	IGHM	99.28	IGK
CTGTGCTTCAAACAAG-2	DZ-1	97.57	IGHM	99.28	IGK
GCATGCGCACGGCCAT-1	DZ-1	97.57	IGHM	99.28	IGK
GATCTAGAGTAAGTAC-2	DZ-1	97.57	IGHM	98.64	IGK
GCTGCTTTCGTCCAGG-6	DZ-1	97.57	IGHM	97.85	IGK
ATAACGCGTTACGCGC-2	DZ-1	97.57	IGHM	97.64	IGK
CAGTAACAGGGCATGT-7	DZ-1	97.57	IGHM	97.49	IGK
CATCAGACATCTCGCT-7	DZ-1	97.57	IGHM	97.49	IGK
GTGCGGTGTCCAAGTT-1	DZ-1	97.57	IGHM	97.49	IGK
TGTGGTACACTTCTGC-6	DZ-1	97.57	IGHM	97.13	IGK
ACGATGTCACTAAGTC-2	DZ-1	97.57	IGHM	96.45	IGK
CAGCGACAGTGTTAGA-6	DZ-1	97.57	IGHM	96.3	IGK
GCGGGTTTCTGTCCGT-1	DZ-1	97.57	IGHM	100	IGL
ATGCGATAGCCAGTTT-6	DZ-1	97.57	IGHM	99.33	IGL
GGGTCTGGTAAGGGCT-7	DZ-1	97.57	IGHM	99.28	IGL
TCCCGATAGTGAAGTT-3	DZ-1	97.57	IGHM	99.28	IGL
ATCTACTAGGGTTCCC-2	DZ-1	97.57	IGHM	98.96	IGL
GTGCGGTGTCTCACCT-2	DZ-1	97.57	IGHM	98.92	IGL
CCTCTGAAGAAGGGTA-2	DZ-1	97.57	IGHM	98.63	IGL
CGACCTTTCTCTTGAT-7	DZ-1	97.57	IGHM	98.21	IGL
CTGTTTAAGTACGACG-7	DZ-1	97.57	IGHM	97.85	IGL
GCAGCCAGTTCGGGCT-2	DZ-1	97.57	IGHM	97.57	IGL
CTACCCATCCAACCAA-3	DZ-1	97.57	IGHM	97.54	IGL
TTGACTTAGGCTCATT-6	DZ-1	97.57	IGHM	97.49	IGL
CGTCTACGTATCACCA-6	DZ-1	97.57	IGHM	97.22	IGL
TGACAACTCGCTAGCG-2	DZ-1	97.57	IGHM	96.77	IGL
CAAGAAAAGCGGCTTC-7	DZ-1	97.57	IGHM	96.6	IGL
CGCTGGATCCGCATAA-3	DZ-1	97.57	IGHM	95.58	IGL
CAAGGCCTCATGCTCC-7	DZ-1	97.57	IGHG1	99.65	IGK
CGGCTAGGTAGTAGTA-1	DZ-1	97.57	IGHG1	99.65	IGK
AGATTGCGTTACGGAG-7	DZ-1	97.57	IGHG1	99.64	IGK
TCGTACCTCACCGTAA-3	DZ-1	97.57	IGHG1	99.32	IGK
GACGCGTTCGGAGGTA-7	DZ-1	97.57	IGHG1	99.28	IGK
CAGCTGGCAAATCCGT-6	DZ-1	97.57	IGHG1	98.98	IGK
CTTAACTTCCCTAATT-1	DZ-1	97.57	IGHG1	98.94	IGK
CATTATCTCACGAAGG-1	DZ-1	97.57	IGHG1	98.92	IGK
ACGTCAATCTGTCCGT-7	DZ-1	97.57	IGHG1	98.58	IGK
CGATGGCCAAGGGTCA-1	DZ-1	97.57	IGHG1	98.32	IGK
AGAGTGGGTAAGTAGT-3	DZ-1	97.57	IGHG1	98.21	IGK
GCTGCAGTCCAAGCCG-3	DZ-1	97.57	IGHG1	98.21	IGK
CGTTCTGTCAGTACGT-7	DZ-1	97.57	IGHG1	97.85	IGK
GTGCGGTTCAAACAAG-1	DZ-1	97.57	IGHG1	97.85	IGK
ATCCACCAGGCTCAGA-7	DZ-1	97.57	IGHG1	97.52	IGK
AGTGAGGAGAGACTAT-1	DZ-1	97.57	IGHG1	97.49	IGK
AGGGATGCAGCTGTAT-6	DZ-1	97.57	IGHG1	96.81	IGK
ATAGACCGTCAAAGCG-6	DZ-1	97.57	IGHG1	96.42	IGK
CTTGGCTGTAAGAGAG-7	DZ-1	97.57	IGHG1	96.1	IGK
TTCTACACAATAGCGG-1	DZ-1	97.57	IGHG1	100	IGL
CTGTGCTAGTATGACA-6	DZ-1	97.57	IGHG1	99.65	IGL
GTGCGGTCATTCACTT-1	DZ-1	97.57	IGHG1	99.3	IGL
GCGAGAACAGTCAGAG-3	DZ-1	97.57	IGHG1	98.25	IGL
GACGGCTGTCTACCTC-3	DZ-1	97.57	IGHG1	98.25	IGL
CACACTCAGTGTACTC-7	DZ-1	97.57	IGHG1	97.92	IGL
TGCTACCGTGAGTATA-3	DZ-1	97.57	IGHG1	97.85	IGL
CAGGTGCCACAAGACG-1	DZ-1	97.57	IGHG1	97.57	IGL
TTTGGTTTCGACCAGC-2	DZ-1	97.57	IGHG1	97.22	IGL
ACTTTCACACGAAGCA-2	DZ-1	97.57	IGHG1	96.77	IGL
GTAGTCACAGACAAGC-7	DZ-1	97.57	IGHG1	96.42	IGL
AGATTGCTCCTTAATC-2	DZ-1	97.57	IGHG1	96.42	IGL
ATCGAGTAGTAGCGGT-7	DZ-1	97.57	IGHG1	96.06	IGL
ATGAGGGGTACATCCA-7	DZ-1	97.57	IGHG1	96.06	IGL
TAGTTGGAGCAGGCTA-6	DZ-1	97.57	IGHG2	94.98	IGK
CCTAAAGCACTCAGGC-3	DZ-1	97.57	IGHG2	96.77	IGL
GTGGGTCAGCTAACTC-1	DZ-1	97.57	IGHG3	97.87	IGK
TCAGGATCAAACTGCT-1	DZ-1	97.57	IGHG3	97.85	IGK
AAGTCTGTCCTCATTA-1	DZ-1	97.57	IGHG3	97.54	IGL
ACACCGGTCCAAATGC-6	DZ-1	97.57	IGHG3	95.88	IGL
CCTAGCTCAGCCTGTG-7	DZ-1	97.57	IGHG3	95.34	IGL
CCAGCGACATGCAACT-1	DZ-1	97.57	IGHA1	99.65	IGK
CTTAGGAAGGGCTCTC-6	DZ-1	97.57	IGHA1	98.21	IGK
CTAAGACGTCCAAGTT-2	DZ-1	97.57	IGHA1	97.98	IGK
ACAGCCGCAGGCGATA-3	DZ-1	97.57	IGHA1	97.98	IGK
CGTCCATGTTCGCGAC-2	DZ-1	97.57	IGHA1	97.85	IGK
GGTGCGTTCTCTTGAT-6	DZ-1	97.57	IGHA1	97.85	IGK
TCTTTCCAGACAGACC-1	DZ-1	97.57	IGHA1	97.49	IGK
CAGAATCCATTTCACT-7	DZ-1	97.57	IGHA1	96.81	IGK
AACTCCCTCTTACCGC-6	DZ-1	97.57	IGHA1	96.77	IGK
CGGACTGAGGACGAAA-2	DZ-1	97.57	IGHA1	96.06	IGK
AGAATAGGTCAAAGAT-2	DZ-1	97.57	IGHA1	99.65	IGL
ACGGGTCCACTGTTAG-7	DZ-1	97.57	IGHA1	98.92	IGL
GGGATGATCGAACTGT-7	DZ-1	97.57	IGHA1	98.92	IGL
TCACGAAGTGTGAAAT-6	DZ-1	97.57	IGHA1	98.25	IGL
GAACATCGTAGGCATG-3	DZ-1	97.57	IGHA1	97.85	IGL
AAACCTGTCGAGGTAG-6	DZ-1	97.57	IGHA1	97.59	IGL
ATTTCTGGTTGCGCAC-6	DZ-1	97.57	IGHA1	97.54	IGL
CGGACACGTACCTACA-1	DZ-1	97.57	IGHA1	97.22	IGL
GTATCTTAGACCACGA-2	DZ-1	97.57	IGHA1	97.13	IGL
AGGCCACTCAACACCA-1	DZ-1	97.57	IGHA1	96.88	IGL
GTAACTGAGTCTCGGC-2	DZ-1	97.57	IGHA1	96.88	IGL
ACACCGGGTATATGAG-2	DZ-1	97.57	IGHA1	96.84	IGL
CGTCAGGTCTCAAACG-2	DZ-1	97.57	IGHA1	96.53	IGL
CAGTCCTGTGGCTCCA-6	DZ-1	97.57	IGHA1	96.42	IGL
TCTATTGCAGAGTGTG-2	DZ-1	97.57	IGHA2	97.87	IGK
GCACATAAGCGTCAAG-6	DZ-1	97.57	IGHA2	97.49	IGK
GGCCGATAGCTCAACT-6	DZ-1	97.57	IGHA2	96.06	IGK
CCACCTATCTAAGCCA-2	DZ-1	97.57	IGHA2	96.49	IGL
CTACACCAGTAGCGGT-2	DZ-1	97.54	IGHM	100	IGL
AACCGCGAGGCGCTCT-7	DZ-1	97.54	IGHM	99.65	IGL
ACACCCTCAGCGAACA-6	DZ-1	97.54	IGHM	98.96	IGL
GAATAAGGTTCCATGA-2	DZ-1	97.54	IGHM	98.92	IGL
CAGAGAGTCGAGAGCA-7	DZ-1	97.54	IGHG1	99.29	IGK
CGTGAGCTCGGCTTGG-6	DZ-1	97.54	IGHG1	95.7	IGL
ATTGGACCATATACCG-7	DZ-1	97.54	IGHG2	99.28	IGK
CTGATCCCATGTTGAC-1	DZ-1	97.54	IGHG2	97.49	IGK
TATGCCCGTGAGTATA-2	DZ-1	97.54	IGHG3	97.13	IGK
GTCACAAGTTCAGACT-6	DZ-1	97.54	IGHG3	96.84	IGL
GGAACTTCACCCTATC-2	DZ-1	97.54	IGHA1	97.89	IGL
TACTCATGTTCAACCA-5	DZ-1	97.54	IGHA1	97.85	IGL
TTGCCGTCACATCCAA-3	DZ-1	97.49	IGHA1	96.94	IGL
TCGCGAGAGGCCATAG-1	DZ-1	97.28	IGHM	98.94	IGK
GTAGTCAGTGGCCCTA-3	DZ-1	97.28	IGHG1	98.28	IGL
AGATCTGCACGGTAAG-7	DZ-1	97.28	IGHA1	99.32	IGK
TCACAAGAGAGACTAT-1	DZ-1	97.28	IGHA1	98.21	IGL
ACGGAGAGTTACCAGT-7	DZ-1	97.28	IGHA1	96.42	IGL
TTTCCTCCAGGGTATG-2	DZ-1	97.28	IGHA1	96.42	IGL
CCACCTATCGGCGGTT-2	DZ-1	97.28	IGHA1	94.98	IGL
TACTCGCGTATATGAG-2	DZ-1	97.25	IGHM	100	IGK
AGCCTAACAGACGCCT-2	DZ-1	97.25	IGHM	99.65	IGK
GGCAATTCAAAGCGGT-6	DZ-1	97.25	IGHM	98.92	IGK
TCACAAGTCGCAAACT-2	DZ-1	97.25	IGHM	98.21	IGK
GTATCTTGTTGCCTCT-2	DZ-1	97.25	IGHM	98.21	IGK
CCGTTCAAGGGATGGG-6	DZ-1	97.25	IGHM	97.13	IGK
CGAGAAGTCACTGGGC-6	DZ-1	97.25	IGHM	96.42	IGK
TATCAGGCAGTTTACG-6	DZ-1	97.25	IGHM	100	IGL
CTCGGAGAGGCTCATT-4	DZ-1	97.25	IGHM	98.92	IGL
TCGGTAATCCTTGGTC-2	DZ-1	97.25	IGHM	98.61	IGL
CCTATTAGTCTTTCAT-6	DZ-1	97.25	IGHM	98.21	IGL
TGACTTTTCATACGGT-6	DZ-1	97.25	IGHM	95.7	IGL
TCACAAGAGTTCGCAT-6	DZ-1	97.25	IGHM	95.34	IGL
CGTTCTGAGGAATGGA-2	DZ-1	97.25	IGHG1	97.52	IGK
GACGCGTGTCCGAAGA-3	DZ-1	97.25	IGHG1	94.98	IGK
TACTTACGTTGCGCAC-6	DZ-1	97.25	IGHG1	99.31	IGL
ATAGACCAGCAGCCTC-1	DZ-1	97.25	IGHG1	99.28	IGL
CATCAAGGTTATTCTC-2	DZ-1	97.25	IGHG1	98.37	IGL
AGACGTTGTCCGACGT-4	DZ-1	97.25	IGHG1	97.85	IGL
GGACATTTCCTCGCAT-2	DZ-1	97.25	IGHG2	96.26	IGK
AGACGTTAGCTCTCGG-1	DZ-1	97.25	IGHG2	97.57	IGL
CCACTACGTTATTCTC-6	DZ-1	97.25	IGHG3	98.26	IGL
GTGTTAGGTGACAAAT-2	DZ-1	97.25	IGHG3	97.59	IGL
TTCCCAGAGACAGAGA-1	DZ-1	97.25	IGHG4	98.32	IGK
AGCGTATTCACCGGGT-7	DZ-1	97.25	IGHA1	98.64	IGK
CTGGTCTCATCATCCC-6	DZ-1	97.25	IGHA1	97.49	IGK
TATTACCGTAATTGGA-6	DZ-1	97.25	IGHA1	96.94	IGK
AGAGCTTCATTAGGCT-6	DZ-1	97.25	IGHA1	99.31	IGL
AGCATACAGACACTAA-2	DZ-1	97.25	IGHA1	97.57	IGL
CTCGAGGGTCAGTGGA-1	DZ-1	97.25	IGHA1	97.19	IGL
CATTATCGTCCGACGT-2	DZ-1	97.25	IGHA1	96.53	IGL
TAAGTGCGTTTGACAC-6	DZ-1	97.25	IGHA1	96.18	IGL
GGACGTCTCAGGTTCA-3	DZ-1	97.25	IGHA2	93.62	IGK
GCCTCTATCCCTTGTG-7	DZ-1	97.25	IGHA2	93.26	IGK
CAGATCAGTTGGTAAA-7	DZ-1	97.22	IGHM	100	IGK
GGCTCGAGTTATGTGC-1	DZ-1	97.22	IGHM	99.28	IGK
CATCGGGAGGGTATCG-2	DZ-1	97.22	IGHM	98.99	IGK
GTCGTAAAGCTGTTCA-2	DZ-1	97.22	IGHM	98.98	IGK
TTGGCAAGTTACGGAG-2	DZ-1	97.22	IGHM	98.32	IGK
TCATTACAGGCAAAGA-2	DZ-1	97.22	IGHM	98.21	IGK
GATCGCGTCCGTAGGC-2	DZ-1	97.22	IGHM	98.21	IGK
TCTATTGGTGTGAAAT-1	DZ-1	97.22	IGHM	98.21	IGK
CCTAAAGGTTGGTAAA-4	DZ-1	97.22	IGHM	97.52	IGK
TTCGGTCAGATGTCGG-2	DZ-1	97.22	IGHM	99.65	IGL
GGTGCGTCAGCCTTTC-7	DZ-1	97.22	IGHM	99.31	IGL
AGCATACCATCGGTTA-5	DZ-1	97.22	IGHM	99.31	IGL
GAAGCAGTCGCCTGTT-7	DZ-1	97.22	IGHM	99.31	IGL
GGGACCTAGGATGCGT-3	DZ-1	97.22	IGHM	98.95	IGL
CGTCACTGTGAACCTT-3	DZ-1	97.22	IGHM	98.57	IGL
ACCTTTACAAATTGCC-7	DZ-1	97.22	IGHM	98.26	IGL
CGAATGTGTTACTGAC-6	DZ-1	97.22	IGHM	97.92	IGL
GCTTCCATCTCTTGAT-7	DZ-1	97.22	IGHM	97.85	IGL
CAGTAACCATTCTCAT-7	DZ-1	97.22	IGHM	97.62	IGL
TGTGGTAGTAGGCATG-7	DZ-1	97.22	IGHM	97.57	IGL
AACTCTTAGCGATCCC-6	DZ-1	97.22	IGHM	96.53	IGL
CGATGGCGTTGTCTTT-6	DZ-1	97.22	IGHM	96.42	IGL
AGGCCGTGTTACGACT-1	DZ-1	97.22	IGHM	95.83	IGL
AAAGATGCAGGGAGAG-6	DZ-1	97.22	IGHG1	99.32	IGK
CTACGTCTCGTTTGCC-3	DZ-1	97.22	IGHG1	99.29	IGK
CACCAGGCAAGCCGTC-2	DZ-1	97.22	IGHG1	98.92	IGK
CAGCAGCCAGATGGCA-7	DZ-1	97.22	IGHG1	98.92	IGK
AAAGATGCACTGTCGG-7	DZ-1	97.22	IGHG1	98.57	IGK
AATCCAGTCTTAGCCC-7	DZ-1	97.22	IGHG1	98.23	IGK
ATCACGACACGACGAA-7	DZ-1	97.22	IGHG1	98.21	IGK
TACCTATCATGAGCGA-6	DZ-1	97.22	IGHG1	98.21	IGK
CAGAATCGTGCTAGCC-7	DZ-1	97.22	IGHG1	97.85	IGK
GATGAAAGTACTCTCC-7	DZ-1	97.22	IGHG1	97.49	IGK
GTTTCTATCGCATGGC-3	DZ-1	97.22	IGHG1	97.49	IGK
GTTACAGCAGCTGTAT-3	DZ-1	97.22	IGHG1	97.13	IGK
TTCGGTCGTACTCGCG-6	DZ-1	97.22	IGHG1	97.13	IGK
GATCTAGCACAGACAG-6	DZ-1	97.22	IGHG1	96.77	IGK
AAGTCTGTCCATGCTC-3	DZ-1	97.22	IGHG1	96.77	IGK
TTCGGTCCATGTTGAC-7	DZ-1	97.22	IGHG1	96.45	IGK
CTACCCAAGTGTACCT-2	DZ-1	97.22	IGHG1	96.06	IGK
ACTGAACAGGTGATAT-2	DZ-1	97.22	IGHG1	95.29	IGK
TGGGCGTTCCACTGGG-6	DZ-1	97.22	IGHG1	94.27	IGK
GATGAGGCAGCTTCGG-2	DZ-1	97.22	IGHG1	99.64	IGL
GCATGATAGATGTGTA-1	DZ-1	97.22	IGHG1	99.3	IGL
AGCTCCTAGCCCAACC-3	DZ-1	97.22	IGHG1	99.3	IGL
GGTGCGTTCATCACCC-2	DZ-1	97.22	IGHG1	98.96	IGL
TACTTACAGGAGTACC-6	DZ-1	97.22	IGHG1	98.95	IGL
CTCATTACACGTCTCT-2	DZ-1	97.22	IGHG1	98.92	IGL
GCATGTACAAAGTCAA-1	DZ-1	97.22	IGHG1	98.57	IGL
GGAAAGCTCGCCATAA-7	DZ-1	97.22	IGHG1	98.26	IGL
TACAGTGGTAGTGAAT-6	DZ-1	97.22	IGHG1	98.26	IGL
CCGGGATAGTAAGTAC-2	DZ-1	97.22	IGHG1	98.21	IGL
AGCGTATTCTGATACG-2	DZ-1	97.22	IGHG1	97.92	IGL
CGTTCTGTCACCATAG-2	DZ-1	97.22	IGHG1	97.85	IGL
CTCAGAATCGTGGGAA-6	DZ-1	97.22	IGHG1	97.57	IGL
CTACATTCATATGGTC-7	DZ-1	97.22	IGHG1	97.54	IGL
TCTTCGGGTCGCATAT-6	DZ-1	97.22	IGHG1	97.54	IGL
CTACGTCAGCCACCTG-6	DZ-1	97.22	IGHG1	97.49	IGL
TGCCAAATCAACTCTT-3	DZ-1	97.22	IGHG1	97.49	IGL
CATCCACTCTTCATGT-1	DZ-1	97.22	IGHG1	96.88	IGL
TGTCCCAAGAAGATTC-3	DZ-1	97.22	IGHG1	96.77	IGL
CCACTACTCTGCTTGC-1	DZ-1	97.22	IGHG1	96.53	IGL
GTAGGCCTCATTCACT-7	DZ-1	97.22	IGHG1	96.53	IGL
GCGCCAATCACGATGT-5	DZ-1	97.22	IGHG1	96.06	IGL
ACACCAATCCGAGCCA-1	DZ-1	97.22	IGHG2	98.57	IGK
TTGACTTTCAACACTG-7	DZ-1	97.22	IGHG2	98.32	IGK
CATATGGCAGGCGATA-7	DZ-1	97.22	IGHG2	97.87	IGK
TACGGTAAGCTGCGAA-3	DZ-1	97.22	IGHG2	97.52	IGK
CCATTCGAGGCAGTCA-2	DZ-1	97.22	IGHG2	97.31	IGK
GGGCATCCACAACGCC-6	DZ-1	97.22	IGHG2	95.74	IGK
TCTCTAAGTTCATGGT-6	DZ-1	97.22	IGHG3	99.64	IGK
TCGGTAATCATGTGGT-2	DZ-1	97.22	IGHG3	96.42	IGK
GTATCTTCAGTGGGAT-1	DZ-1	97.22	IGHG3	95.74	IGK
TAGACCATCTCGATGA-3	DZ-1	97.22	IGHG3	98.95	IGL
GGTATTGCAAGAAAGG-2	DZ-1	97.22	IGHG3	97.49	IGL
CGCGGTAAGTGTCCCG-1	DZ-1	97.22	IGHA1	99.64	IGK
TTATGCTAGATCCTGT-1	DZ-1	97.22	IGHA1	98.94	IGK
CAGAATCAGTGTGGCA-6	DZ-1	97.22	IGHA1	98.58	IGK
TACACGACAAGTCTAC-1	DZ-1	97.22	IGHA1	98.58	IGK
TCTTCGGGTATTACCG-2	DZ-1	97.22	IGHA1	98.58	IGK
CTTACCGTCTTGGGTA-1	DZ-1	97.22	IGHA1	98.57	IGK
CATCAAGAGATGAGAG-6	DZ-1	97.22	IGHA1	97.85	IGK
GTGCGGTAGGGCATGT-2	DZ-1	97.22	IGHA1	97.85	IGK
GAAACTCGTGATAAGT-2	DZ-1	97.22	IGHA1	97.85	IGK
ACACCGGTCAAACCGT-1	DZ-1	97.22	IGHA1	97.49	IGK
AAACGGGCAGACGCTC-3	DZ-1	97.22	IGHA1	97.49	IGK
GATCGCGGTTGGTGGA-6	DZ-1	97.22	IGHA1	97.13	IGK
CAAGATCGTGCGGTAA-1	DZ-1	97.22	IGHA1	96.81	IGK
GGACAGACAGTAACGG-2	DZ-1	97.22	IGHA1	96.77	IGK
TGCTACCAGATATGGT-7	DZ-1	97.22	IGHA1	96.26	IGK
GCATGATAGCAATCTC-2	DZ-1	97.22	IGHA1	96.06	IGK
TAGTTGGTCCAAACAC-6	DZ-1	97.22	IGHA1	96.06	IGK
TCAGCTCGTTCCGGCA-6	DZ-1	97.22	IGHA1	95.7	IGK
TACTTACGTTGGTGGA-2	DZ-1	97.22	IGHA1	95.29	IGK
GGCTCGATCGGTCTAA-6	DZ-1	97.22	IGHA1	94.68	IGK
ACTGCTCGTGTTGAGG-1	DZ-1	97.22	IGHA1	94.62	IGK
TGCGGGTAGCGGATCA-6	DZ-1	97.22	IGHA1	93.91	IGK
TATCAGGTCCTCGCAT-7	DZ-1	97.22	IGHA1	98.95	IGL
AAAGCAAGTAAACGCG-7	DZ-1	97.22	IGHA1	98.92	IGL
AGAGTGGGTCTGCCAG-7	DZ-1	97.22	IGHA1	98.92	IGL
GCATACACAGCTGCTG-2	DZ-1	97.22	IGHA1	98.26	IGL
CTTACCGAGGTGGGTT-6	DZ-1	97.22	IGHA1	98.21	IGL
CACACCTTCCCTCTTT-6	DZ-1	97.22	IGHA1	97.92	IGL
TACCTATCAAACTGTC-6	DZ-1	97.22	IGHA1	97.89	IGL
GGGTTGCCATACCATG-2	DZ-1	97.22	IGHA1	97.25	IGL
CAAGATCGTAGCAAAT-6	DZ-1	97.22	IGHA1	97.22	IGL
CGGCTAGGTACCGAGA-3	DZ-1	97.22	IGHA1	97.13	IGL
CGTTAGAGTCTCAACA-7	DZ-1	97.22	IGHA1	96.49	IGL
ACGTCAACAACCGCCA-1	DZ-1	97.22	IGHA1	96.26	IGL
TAGGCATCAAAGCAAT-2	DZ-1	97.22	IGHA1	95.49	IGL
CTCTACGTCAGTTAGC-1	DZ-1	97.22	IGHA1	94.79	IGL
GAATAAGTCGTTACGA-2	DZ-1	97.22	IGHA1	94.5	IGL
GTATCTTCATGGAATA-6	DZ-1	97.22	IGHA2	97.28	IGK
AAGTCTGAGCGCCTCA-2	DZ-1	97.22	IGHA2	96.84	IGL
CTCGTACAGTCCTCCT-6	DZ-1	97.22	IGHA2	96.42	IGL
GCGCGATGTGTGGTTT-2	DZ-1	97.22	IGHA2	96.14	IGL
ACACCAAGTGTAACGG-6	DZ-1	97.19	IGHM	99.66	IGK
CTCAGAAGTGTGACGA-6	DZ-1	97.19	IGHM	98.19	IGK
GCGCGATGTACTTCTT-3	DZ-1	97.19	IGHM	97.85	IGK
TACTTACCATTCCTCG-6	DZ-1	97.19	IGHM	98.95	IGL
AACACGTAGATGCGAC-6	DZ-1	97.19	IGHM	94.62	IGL
GTTCTCGCAACTGCTA-2	DZ-1	97.19	IGHG1	98.94	IGK
CTGATCCGTTCACGGC-7	DZ-1	97.19	IGHG1	98.32	IGK
ACTTACTGTAATCGTC-2	DZ-1	97.19	IGHG1	99.35	IGL
CTTACCGGTAGCAAAT-2	DZ-1	97.19	IGHG1	98.26	IGL
CGTAGGCAGAAACGAG-6	DZ-1	97.19	IGHG1	95.34	IGL
ACGTCAATCAAGGTAA-1	DZ-1	97.19	IGHG3	96.42	IGK
CTGCGGACAGTTCATG-1	DZ-1	97.19	IGHA1	97.87	IGK
TTCTTAGAGCTAGTTC-6	DZ-1	97.19	IGHA1	97.49	IGK
CTACACCCACAGGTTT-1	DZ-1	97.19	IGHA2	96.14	IGL
CATTCGCTCAACACGT-7	DZ-1	96.94	IGHG1	98.64	IGK
CATGGCGCAGTAACGG-7	DZ-1	96.94	IGHG3	96.77	IGK
CAACCAATCGTAGATC-3	DZ-1	96.94	IGHA1	97.85	IGL
GACGTGCGTTGACGTT-6	DZ-1	96.91	IGHM	99.64	IGK
GTCGTAAGTGCTTCTC-7	DZ-1	96.91	IGHM	98.99	IGK
GCAATCAGTTCCCGAG-2	DZ-1	96.91	IGHM	98.57	IGK
CGATCGGAGTACGCGA-6	DZ-1	96.91	IGHM	98.21	IGK
GGGAGATAGTGTTGAA-6	DZ-1	96.91	IGHM	97.85	IGK
GCAAACTGTGCCTGTG-6	DZ-1	96.91	IGHM	97.85	IGK
ATTTCTGCAATGGACG-6	DZ-1	96.91	IGHM	97.49	IGK
ACCTTTAAGACGACGT-2	DZ-1	96.91	IGHM	96.77	IGL
GGGATGAAGAGGTTAT-6	DZ-1	96.91	IGHG1	98.21	IGK
CAAGGCCGTCCGAACC-6	DZ-1	96.91	IGHG1	97.85	IGK
TCGCGTTGTCGACTAT-2	DZ-1	96.91	IGHG1	97.13	IGK
CCGGGATCATATACCG-2	DZ-1	96.91	IGHG1	96.81	IGK
AGTTGGTGTGGACGAT-2	DZ-1	96.91	IGHG1	97.92	IGL
TTCTTAGAGATTACCC-7	DZ-1	96.91	IGHG1	97.89	IGL
TCTGGAAAGCCTTGAT-2	DZ-1	96.91	IGHG1	97.49	IGL
ACGGCCAGTAGGGACT-6	DZ-1	96.91	IGHG1	97.13	IGL
TCGAGGCCAACCGCCA-2	DZ-1	96.91	IGHG1	96.77	IGL
CCCAGTTTCTGTCCGT-1	DZ-1	96.91	IGHG1	96.18	IGL
GCTGCAGTCGCCAGCA-1	DZ-1	96.91	IGHG1	95.83	IGL
AACTCTTAGACTAAGT-6	DZ-1	96.91	IGHG2	96.53	IGL
GACTACAGTCCAGTTA-6	DZ-1	96.91	IGHG2	95.34	IGL
CCTCTGACATTAGGCT-3	DZ-1	96.91	IGHA1	99.32	IGK
GTAACTGTCGTCTGAA-6	DZ-1	96.91	IGHA1	96.94	IGK
ACTATCTTCGTAGATC-2	DZ-1	96.91	IGHA1	97.54	IGL
GTACTCCAGTTTAGGA-6	DZ-1	96.91	IGHA1	97.19	IGL
GTGCTTCGTGTTCTTT-2	DZ-1	96.91	IGHA1	94.74	IGL
GGGAGATCACAGGCCT-2	DZ-1	96.9	IGHM	95.7	IGK
TTTACTGAGTACGACG-1	DZ-1	96.88	IGHM	99.29	IGK
TGAAAGAAGCTCCTCT-2	DZ-1	96.88	IGHM	99.29	IGK
GCTGCAGAGCTAACTC-1	DZ-1	96.88	IGHM	98.92	IGK
ACACTGAAGAAACGAG-2	DZ-1	96.88	IGHM	98.58	IGK
CGACTTCAGCCGGTAA-2	DZ-1	96.88	IGHM	98.21	IGK
ATTGGACCATGCCCGA-6	DZ-1	96.88	IGHM	97.85	IGK
TGACTTTAGATGAGAG-6	DZ-1	96.88	IGHM	97.16	IGK
GTGTGCGCAAGGTTTC-3	DZ-1	96.88	IGHM	99.28	IGL
CGATCGGTCACTTACT-1	DZ-1	96.88	IGHM	99.28	IGL
GGCTCGAAGGACAGCT-6	DZ-1	96.88	IGHM	98.92	IGL
CGAGCACGTCTAGTCA-7	DZ-1	96.88	IGHM	98.26	IGL
TTTGTCAAGTTCCACA-6	DZ-1	96.88	IGHM	98.26	IGL
TGAGAGGCACCGTTGG-2	DZ-1	96.88	IGHM	97.92	IGL
TCTTCGGGTTTGTTTC-2	DZ-1	96.88	IGHM	96.73	IGL
CCTAGCTGTGAAGGCT-6	DZ-1	96.88	IGHM	96.22	IGL
GATCGATGTGGCTCCA-7	DZ-1	96.88	IGHM	94.04	IGL
CCAGCGATCCACTGGG-3	DZ-1	96.88	IGHG1	99.64	IGK
GCTCCTATCTTTAGTC-7	DZ-1	96.88	IGHG1	99.64	IGK
AAAGATGAGTAATCCC-3	DZ-1	96.88	IGHG1	99.64	IGK
CTAGCCTAGAGGTTAT-6	DZ-1	96.88	IGHG1	99.64	IGK
GACGCGTCATCCGTGG-6	DZ-1	96.88	IGHG1	99.28	IGK
AGCGGTCTCACCCTCA-7	DZ-1	96.88	IGHG1	98.98	IGK
GCATGCGTCATCGGAT-7	DZ-1	96.88	IGHG1	98.92	IGK
TATGCCCAGGAACTGC-7	DZ-1	96.88	IGHG1	98.58	IGK
GCGCCAAGTGGAAAGA-6	DZ-1	96.88	IGHG1	98.57	IGK
AGATCTGAGCAGCGTA-2	DZ-1	96.88	IGHG1	98.23	IGK
GTGCTTCGTCAACATC-2	DZ-1	96.88	IGHG1	97.87	IGK
TCTCTAACATCAGTAC-1	DZ-1	96.88	IGHG1	97.85	IGK
CGCCAAGAGTGAACGC-2	DZ-1	96.88	IGHG1	97.85	IGK
CATCAGATCACGGTTA-3	DZ-1	96.88	IGHG1	97.52	IGK
GTCTCGTCAGCATGAG-6	DZ-1	96.88	IGHG1	97.52	IGK
ACTGATGTCTCAAACG-2	DZ-1	96.88	IGHG1	97.52	IGK
GCTCTGTCATTCTCAT-2	DZ-1	96.88	IGHG1	97.49	IGK
GTGCATAGTCTCTCTG-7	DZ-1	96.88	IGHG1	97.49	IGK
CCAGCGATCTGTTGAG-3	DZ-1	96.88	IGHG1	97.13	IGK
ACATCAGGTTGACGTT-2	DZ-1	96.88	IGHG1	96.97	IGK
TTCTCAAGTGAAAGAG-3	DZ-1	96.88	IGHG1	96.42	IGK
CTCGTCACATGGGACA-6	DZ-1	96.88	IGHG1	96.1	IGK
TGAGAGGAGGCAAAGA-6	DZ-1	96.88	IGHG1	96.1	IGK
AGATTGCAGCACCGCT-3	DZ-1	96.88	IGHG1	95.04	IGK
GGGAGATAGGCTAGGT-6	DZ-1	96.88	IGHG1	94.56	IGK
TGTTCCGCAAATACAG-7	DZ-1	96.88	IGHG1	99.65	IGL
TGTATTCGTTACGTCA-6	DZ-1	96.88	IGHG1	99.28	IGL
GGAATAAAGGATTCGG-1	DZ-1	96.88	IGHG1	98.92	IGL
CACCAGGTCACAACGT-2	DZ-1	96.88	IGHG1	98.21	IGL
GGGACCTAGGTAAACT-6	DZ-1	96.88	IGHG1	97.85	IGL
TTCTCCTTCAGCTTAG-6	DZ-1	96.88	IGHG1	97.22	IGL
TGCCAAAAGGATGGAA-3	DZ-1	96.88	IGHG1	97.13	IGL
CCGGGATTCATCTGTT-7	DZ-1	96.88	IGHG1	97.13	IGL
CGTCAGGGTGGTCTCG-3	DZ-1	96.88	IGHG1	96.77	IGL
CGGACACCAGTTAACC-7	DZ-1	96.88	IGHG1	96.06	IGL
TTCTCCTAGACCACGA-3	DZ-1	96.88	IGHG1	93.91	IGL
GGGCACTTCCCGGATG-7	DZ-1	96.88	IGHG2	99.66	IGK
ACGCCAGTCCTTGACC-6	DZ-1	96.88	IGHG2	98.57	IGK
CATCAAGTCTCACATT-7	DZ-1	96.88	IGHG2	98.57	IGK
ATCACGAAGTAACCCT-7	DZ-1	96.88	IGHG2	97.96	IGK
AGTTGGTGTGATGCCC-7	DZ-1	96.88	IGHG2	97.85	IGK
CAGCCGATCCGTTGCT-3	DZ-1	96.88	IGHG2	97.28	IGK
CATTCGCTCGATCCCT-7	DZ-1	96.88	IGHG2	96.81	IGK
ACCAGTACATTGCGGC-2	DZ-1	96.88	IGHG2	96.63	IGK
CTGTTTAGTTTCCACC-2	DZ-1	96.88	IGHG2	96.49	IGL
CATATGGTCATCGGAT-6	DZ-1	96.88	IGHG2	94.62	IGL
GGGTTGCAGTCCATAC-6	DZ-1	96.88	IGHG2	93.55	IGL
AACTCTTTCCGTACAA-3	DZ-1	96.88	IGHG3	98.58	IGK
GTCTTCGGTCCAGTTA-2	DZ-1	96.88	IGHG3	96.42	IGK
GATCTAGCAGAAGCAC-2	DZ-1	96.88	IGHG3	99.31	IGL
TCACGAACAGGTGCCT-3	DZ-1	96.88	IGHG3	98.96	IGL
TGGTTCCAGCCACCTG-7	DZ-1	96.88	IGHG3	98.57	IGL
GATCAGTGTTCGTCTC-6	DZ-1	96.88	IGHG3	98.57	IGL
TTCTCCTAGAAACGCC-2	DZ-1	96.88	IGHG3	96.88	IGL
GGGAATGAGACAGAGA-1	DZ-1	96.88	IGHA1	99.28	IGK
TAAGAGATCCGCGGTA-6	DZ-1	96.88	IGHA1	98.94	IGK
TACAGTGAGATAGGAG-2	DZ-1	96.88	IGHA1	98.57	IGK
ACAGCCGGTGACGGTA-6	DZ-1	96.88	IGHA1	98.21	IGK
AACTCAGAGGCATTGG-6	DZ-1	96.88	IGHA1	98.21	IGK
TACCTATCACAACGCC-6	DZ-1	96.88	IGHA1	97.31	IGK
GACAGAGGTTCCAACA-7	DZ-1	96.88	IGHA1	97.28	IGK
TGGTTCCGTCTAAAGA-6	DZ-1	96.88	IGHA1	96.97	IGK
GTACGTATCCCAAGTA-3	DZ-1	96.88	IGHA1	96.94	IGK
GTCGGGTAGAAGGTGA-3	DZ-1	96.88	IGHA1	96.94	IGK
CCGTACTAGTTAGCGG-2	DZ-1	96.88	IGHA1	96.45	IGK
CGAGCACCAGTTCCCT-7	DZ-1	96.88	IGHA1	96.42	IGK
TCAGGTAGTGGCTCCA-2	DZ-1	96.88	IGHA1	94.98	IGK
CATCGGGCATGCTGGC-6	DZ-1	96.88	IGHA1	93.62	IGK
TAGTGGTAGTGCGTGA-1	DZ-1	96.88	IGHA1	99.32	IGL
GACGTGCTCCGCGGTA-7	DZ-1	96.88	IGHA1	99.31	IGL
CACCTTGTCCATGCTC-2	DZ-1	96.88	IGHA1	98.96	IGL
CGTGTAAAGCCAGTAG-7	DZ-1	96.88	IGHA1	98.92	IGL
CGTCAGGTCTACTTAC-7	DZ-1	96.88	IGHA1	98.92	IGL
GGCGTGTGTGTAAGTA-6	DZ-1	96.88	IGHA1	98.92	IGL
CTCTACGAGTCGCCGT-1	DZ-1	96.88	IGHA1	98.6	IGL
GTTAAGCGTAGCTAAA-6	DZ-1	96.88	IGHA1	98.25	IGL
TGGGAAGAGTCAAGGC-1	DZ-1	96.88	IGHA1	97.92	IGL
CCGGTAGAGAGGTAGA-2	DZ-1	96.88	IGHA1	97.89	IGL
GTTTCTATCCAGGGCT-4	DZ-1	96.88	IGHA1	97.85	IGL
ATTTCTGAGGAATCGC-6	DZ-1	96.88	IGHA1	97.85	IGL
AACTGGTTCGTCACGG-7	DZ-1	96.88	IGHA1	97.49	IGL
TCAGCAACAAGGTGTG-2	DZ-1	96.88	IGHA1	97.22	IGL
CACAAACCACCGCTAG-3	DZ-1	96.88	IGHA1	96.77	IGL
AGCGTATGTTCTGTTT-2	DZ-1	96.88	IGHA1	96.06	IGL
ACCTTTAAGTTACCCA-2	DZ-1	96.88	IGHA1	94.98	IGL
AGATTGCGTCTCCCTA-3	DZ-1	96.88	IGHA1	93.19	IGL
TGGCTGGGTTATCACG-6	DZ-1	96.88	IGHA2	97.87	IGK
CGGACTGCATTACCTT-1	DZ-1	96.88	IGHA2	98.6	IGL
ACACCCTAGACCACGA-7	DZ-1	96.88	IGHA2	92.71	IGL
GATCAGTTCAAGGCTT-2	DZ-1	96.84	IGHM	100	IGK
ATTGGACAGTAGATGT-2	DZ-1	96.84	IGHM	99.32	IGK
CGGAGCTGTATGCTTG-6	DZ-1	96.84	IGHM	99.28	IGK
TAGGCATGTCAGATAA-6	DZ-1	96.84	IGHM	97.85	IGK
GGGCACTTCACCCGAG-6	DZ-1	96.84	IGHM	97.13	IGK
TGACAACTCTTCGAGA-1	DZ-1	96.84	IGHM	98.6	IGL
ACATCAGCAAAGCAAT-2	DZ-1	96.84	IGHM	97.54	IGL
GGGTTGCAGAGTACAT-6	DZ-1	96.84	IGHM	96.77	IGL
CGCCAAGGTGCGGTAA-6	DZ-1	96.84	IGHG1	98.57	IGK
AGCCTAAGTAGTGAAT-2	DZ-1	96.84	IGHG1	98.3	IGK
GCATACAGTCTAGTCA-7	DZ-1	96.84	IGHG1	98.26	IGL
CCTACCATCTTGTATC-2	DZ-1	96.84	IGHG1	97.22	IGL
CTCGTCACAGTTTACG-1	DZ-1	96.84	IGHG3	98.92	IGL
CATATTCTCAAACCAC-2	DZ-1	96.84	IGHA1	98.6	IGL
AGACGTTCAAAGGAAG-6	DZ-1	96.84	IGHA1	97.89	IGL
ACAGCTACAAACCCAT-3	DZ-1	96.84	IGHA1	97.49	IGL
CCTTACGTCACTTCAT-7	DZ-1	96.6	IGHG1	99.64	IGK
TGCTACCCACCTCGGA-7	DZ-1	96.6	IGHG2	98.32	IGK
GCTTCCAGTGTTGGGA-1	DZ-1	96.6	IGHA1	98.21	IGL
TACTCGCAGCCGTCGT-7	DZ-1	96.6	IGHA1	97.19	IGL
CAGAGAGTCGTCTGAA-2	DZ-1	96.56	IGHM	99.33	IGK
TGGTTAGCACAGACAG-6	DZ-1	96.56	IGHM	99.29	IGK
GAGGTGACATTATCTC-6	DZ-1	96.56	IGHM	98.92	IGK
CGTCTACCAAGGACAC-6	DZ-1	96.56	IGHM	98.58	IGK
TGGACGCGTAGCCTCG-2	DZ-1	96.56	IGHM	98.57	IGK
GGGCACTGTTCGTGAT-2	DZ-1	96.56	IGHM	97.13	IGK
CCTATTATCATGCTCC-3	DZ-1	96.56	IGHM	98.3	IGL
CTCACACTCCTTGCCA-6	DZ-1	96.56	IGHM	98.26	IGL
ACGATACGTCGTTGTA-2	DZ-1	96.56	IGHM	98.26	IGL
CCTACCAGTTCGCGAC-2	DZ-1	96.56	IGHM	97.49	IGL
TATTACCCACCGGAAA-6	DZ-1	96.56	IGHM	97.22	IGL
CTGTTTATCATCGGAT-6	DZ-1	96.56	IGHG1	98.92	IGK
CATCAAGAGGATTCGG-7	DZ-1	96.56	IGHG1	98.57	IGK
CGAGCCACACAGCGTC-2	DZ-1	96.56	IGHG1	96.45	IGK
ACCTTTACAATGTTGC-2	DZ-1	96.56	IGHG1	96.26	IGK
CGCCAAGCACGTCTCT-6	DZ-1	96.56	IGHG1	94.98	IGK
GATCAGTTCACATAGC-2	DZ-1	96.56	IGHG1	99.31	IGL
CTCACACCAATGGACG-5	DZ-1	96.56	IGHG1	98.92	IGL
GCAATCATCGCCAGCA-7	DZ-1	96.56	IGHG1	96.49	IGL
CTCCTAGTCTAACCGA-2	DZ-1	96.56	IGHG1	95.7	IGL
TACCTTATCACGCATA-6	DZ-1	96.56	IGHG1	95.49	IGL
TCTTTCCTCTGAAAGA-7	DZ-1	96.56	IGHG2	97.85	IGK
CTAACTTGTCAAACTC-1	DZ-1	96.56	IGHG2	90.68	IGK
TAAACCGTCCTTGGTC-7	DZ-1	96.56	IGHG3	99.28	IGK
CAGTAACCATTGAGCT-2	DZ-1	96.56	IGHA1	98.92	IGK
AGGTCCGGTACTCGCG-1	DZ-1	96.56	IGHA1	97.52	IGK
CTAGTGAGTTGGGACA-6	DZ-1	96.56	IGHA1	96.42	IGK
CGCGGTAAGTAGGTGC-2	DZ-1	96.56	IGHA1	95.7	IGK
GACTGCGCACAACTGT-1	DZ-1	96.56	IGHA1	95.7	IGK
CTAGTGATCTGGCGAC-6	DZ-1	96.56	IGHA1	97.57	IGL
GACTACATCGTTACAG-7	DZ-1	96.56	IGHA1	95.14	IGL
CTGATAGGTACTTCTT-7	DZ-1	96.56	IGHA1	93.55	IGL
ACCTTTACAGTACACT-1	DZ-1	96.55	IGHA2	93.91	IGK
CTTGGCTGTTCACGGC-7	DZ-1	96.53	IGHM	100	IGK
CATCAAGCAAACGTGG-2	DZ-1	96.53	IGHM	99.66	IGK
CCTACCAAGCACACAG-1	DZ-1	96.53	IGHM	99.64	IGK
GTTACAGCACTTGGAT-1	DZ-1	96.53	IGHM	99.28	IGK
CTTGGCTCAGATGGGT-7	DZ-1	96.53	IGHM	98.99	IGK
GAGCAGAGTAAATGAC-6	DZ-1	96.53	IGHM	98.58	IGK
TGGTTAGTCCGAATGT-6	DZ-1	96.53	IGHM	98.23	IGK
CCTACACGTGGTACAG-2	DZ-1	96.53	IGHM	97.98	IGK
CCTAAAGTCTTGAGAC-6	DZ-1	96.53	IGHM	97.49	IGK
CACATTTCAGACGCCT-2	DZ-1	96.53	IGHM	97.31	IGK
CAACCAATCACCCGAG-1	DZ-1	96.53	IGHM	97.13	IGK
AAAGCAATCAACACTG-7	DZ-1	96.53	IGHM	96.63	IGK
AAAGCAAGTAGCAAAT-7	DZ-1	96.53	IGHM	96.3	IGK
ATGAGGGCAGGTCTCG-6	DZ-1	96.53	IGHM	95.96	IGK
GCGCCAAAGTTAGGTA-1	DZ-1	96.53	IGHM	95.04	IGK
GGATGTTCAGGAACGT-6	DZ-1	96.53	IGHM	99.65	IGL
TACTCGCGTGCGAAAC-1	DZ-1	96.53	IGHM	98.97	IGL
TCCACACAGGCCGAAT-3	DZ-1	96.53	IGHM	98.96	IGL
ATAGACCAGGACCACA-1	DZ-1	96.53	IGHM	98.95	IGL
CTGATAGTCGACAGCC-1	DZ-1	96.53	IGHM	98.61	IGL
TACTTACAGGTGATAT-3	DZ-1	96.53	IGHM	98.3	IGL
CACAGTATCACCCGAG-7	DZ-1	96.53	IGHM	96.77	IGL
AGAGCTTTCGTGACAT-1	DZ-1	96.53	IGHG1	99.66	IGK
GACAGAGCAAACCTAC-7	DZ-1	96.53	IGHG1	99.28	IGK
GGCGACTAGAAGGGTA-3	DZ-1	96.53	IGHG1	98.58	IGK
GGACATTAGAACAATC-6	DZ-1	96.53	IGHG1	98.57	IGK
TCACGAATCAACGGGA-6	DZ-1	96.53	IGHG1	98.23	IGK
TCAGGTATCTGAGTGT-6	DZ-1	96.53	IGHG1	98.21	IGK
AGGGAGTAGACAAGCC-3	DZ-1	96.53	IGHG1	98.21	IGK
TTAGTTCAGTGGGTTG-7	DZ-1	96.53	IGHG1	97.96	IGK
TCAGGTACAATACGCT-7	DZ-1	96.53	IGHG1	97.85	IGK
CTGTGCTTCACTGGGC-6	DZ-1	96.53	IGHG1	97.85	IGK
CTAATGGAGATTACCC-6	DZ-1	96.53	IGHG1	97.85	IGK
GAAGCAGTCTTCGAGA-2	DZ-1	96.53	IGHG1	97.85	IGK
AGAGTGGCACATGACT-3	DZ-1	96.53	IGHG1	97.85	IGK
TCAATCTGTTTCGCTC-3	DZ-1	96.53	IGHG1	97.52	IGK
CGATGGCGTTCCCGAG-6	DZ-1	96.53	IGHG1	97.16	IGK
GTCTCGTAGGCAATTA-7	DZ-1	96.53	IGHG1	96.81	IGK
CGTAGCGTCCCAGGTG-2	DZ-1	96.53	IGHG1	96.77	IGK
GGGAGATCAACAACCT-1	DZ-1	96.53	IGHG1	96.77	IGK
TGAGCATTCGTTTAGG-3	DZ-1	96.53	IGHG1	95.7	IGK
TTAGGCAAGCCATCGC-7	DZ-1	96.53	IGHG1	95.7	IGK
GTCATTTTCACGAAGG-2	DZ-1	96.53	IGHG1	94.62	IGK
TGCTACCGTCATGCCG-2	DZ-1	96.53	IGHG1	99.65	IGL
CCATGTCGTCCGCTGA-1	DZ-1	96.53	IGHG1	98.96	IGL
TCACGAAAGTGATCGG-7	DZ-1	96.53	IGHG1	98.92	IGL
TACTCGCCATGGATGG-7	DZ-1	96.53	IGHG1	98.92	IGL
GTTCGGGTCCAAAGTC-6	DZ-1	96.53	IGHG1	98.61	IGL
GCTGCAGGTTGGAGGT-2	DZ-1	96.53	IGHG1	98.26	IGL
CTAGCCTCACTAGTAC-2	DZ-1	96.53	IGHG1	98.25	IGL
GGTGTTAAGAAGGACA-2	DZ-1	96.53	IGHG1	98.21	IGL
CGGACGTTCACTTACT-2	DZ-1	96.53	IGHG1	97.96	IGL
GCGACCACAAGTTAAG-6	DZ-1	96.53	IGHG1	97.94	IGL
GTCACAATCGCGGATC-7	DZ-1	96.53	IGHG1	97.85	IGL
AGTTGGTCATGTCCTC-2	DZ-1	96.53	IGHG1	97.85	IGL
CGAACATTCAACGAAA-1	DZ-1	96.53	IGHG1	96.91	IGL
TTAACTCCAGGCGATA-6	DZ-1	96.53	IGHG1	96.77	IGL
CTAGCCTCAGTTAACC-1	DZ-1	96.53	IGHG1	96.56	IGL
AGAGTGGAGCTAGGCA-3	DZ-1	96.53	IGHG1	95.14	IGL
AACTTTCAGATGAGAG-6	DZ-1	96.53	IGHG1	94.16	IGL
GCGCGATAGGTCATCT-7	DZ-1	96.53	IGHG2	98.98	IGK
AGAGCTTCACGGTAGA-7	DZ-1	96.53	IGHG2	98.64	IGK
CTAAGACCACCTATCC-7	DZ-1	96.53	IGHG2	98.64	IGK
TGGCTGGCAGTCAGAG-7	DZ-1	96.53	IGHG2	98.23	IGK
GTATTCTCAAGCTGTT-7	DZ-1	96.53	IGHG2	98.21	IGK
GTAACTGCACCTGGTG-7	DZ-1	96.53	IGHG2	96.77	IGK
GCTGGGTCAATGCCAT-3	DZ-1	96.53	IGHG2	95.7	IGL
GGCAATTGTCTAGTGT-7	DZ-1	96.53	IGHG3	99.66	IGK
ACTGAGTAGATGGCGT-6	DZ-1	96.53	IGHG3	98.32	IGK
GGGCACTAGGGCTTCC-2	DZ-1	96.53	IGHG3	97.13	IGK
GTGTTAGCATGGTAGG-6	DZ-1	96.53	IGHG3	95.7	IGK
CACCTTGGTCCGAAGA-1	DZ-1	96.53	IGHG3	99.31	IGL
TACGGATTCCAGTAGT-7	DZ-1	96.53	IGHG3	97.49	IGL
CCGTGGAGTCATGCCG-3	DZ-1	96.53	IGHG3	97.13	IGL
GGGTTGCTCTAACTCT-1	DZ-1	96.53	IGHA1	98.64	IGK
CTGCCTACAGGGCATA-7	DZ-1	96.53	IGHA1	98.3	IGK
TGGTTCCCAGGGTATG-6	DZ-1	96.53	IGHA1	98.23	IGK
TTGGAACTCTTTCCTC-1	DZ-1	96.53	IGHA1	97.85	IGK
TAGTTGGAGGTAGCTG-6	DZ-1	96.53	IGHA1	97.64	IGK
AGCTCTCCACGTCTCT-7	DZ-1	96.53	IGHA1	97.62	IGK
CTGTGCTCAAATCCGT-3	DZ-1	96.53	IGHA1	97.52	IGK
TAAGAGAGTCATCCCT-6	DZ-1	96.53	IGHA1	97.46	IGK
GCGAGAAGTTGTTTGG-3	DZ-1	96.53	IGHA1	97.28	IGK
CATGGCGAGCGATGAC-6	DZ-1	96.53	IGHA1	97.13	IGK
GACTAACCATGTAAGA-1	DZ-1	96.53	IGHA1	97.13	IGK
TTCTCCTCATAACCTG-6	DZ-1	96.53	IGHA1	96.45	IGK
TACTTGTGTATAGTAG-2	DZ-1	96.53	IGHA1	96.42	IGK
ACTGTCCTCTCAAGTG-2	DZ-1	96.53	IGHA1	95.58	IGK
GCGACCATCATTGCGA-2	DZ-1	96.53	IGHA1	94.62	IGK
CCACGGAAGTGGGCTA-7	DZ-1	96.53	IGHA1	93.91	IGK
TTGGCAACAGGCTGAA-2	DZ-1	96.53	IGHA1	93.55	IGK
GGAATAAGTCGACTGC-3	DZ-1	96.53	IGHA1	99.64	IGL
GTAACTGAGACTCGGA-1	DZ-1	96.53	IGHA1	98.95	IGL
AGAATAGTCACTCCTG-1	DZ-1	96.53	IGHA1	97.92	IGL
GTGTTAGGTGAGCGAT-6	DZ-1	96.53	IGHA1	97.89	IGL
GTATCTTTCCGGGTGT-1	DZ-1	96.53	IGHA1	97.57	IGL
CAGATCATCATCTGTT-2	DZ-1	96.53	IGHA1	97.49	IGL
TGGCTGGAGGAGTAGA-6	DZ-1	96.53	IGHA1	97.49	IGL
ACGTCAATCCCAACGG-6	DZ-1	96.53	IGHA1	97.22	IGL
GAAATGACAATAGAGT-2	DZ-1	96.53	IGHA1	97.22	IGL
TTTGCGCGTACGAAAT-6	DZ-1	96.53	IGHA1	96.84	IGL
TGTATTCGTGGCTCCA-7	DZ-1	96.53	IGHA1	96.84	IGL
TCAGGATGTGGCCCTA-2	DZ-1	96.53	IGHA1	96.84	IGL
GTAGGCCAGACCCACC-2	DZ-1	96.53	IGHA1	96.53	IGL
TCGTACCAGGTAGCCA-2	DZ-1	96.53	IGHA1	96.49	IGL
CGATGGCGTACCATCA-1	DZ-1	96.53	IGHA1	96.42	IGL
GTCATTTTCCTCTAGC-6	DZ-1	96.53	IGHA1	96.18	IGL
CACACTCTCTATCCTA-6	DZ-1	96.53	IGHA1	95.79	IGL
ATGGGAGAGAGGTTAT-2	DZ-1	96.53	IGHA1	95.79	IGL
ACCGTAACACAGGAGT-2	DZ-1	96.53	IGHA1	95.7	IGL
CACAGGCCAATAGCAA-6	DZ-1	96.53	IGHA1	95.7	IGL
CACACAACAAGGACAC-3	DZ-1	96.53	IGHA1	95.7	IGL
TTTGTCAAGAAACGCC-7	DZ-1	96.49	IGHM	99.28	IGK
TGACGGCGTGCGCTTG-2	DZ-1	96.49	IGHM	98.94	IGK
TCATTTGTCCTTGACC-2	DZ-1	96.49	IGHM	98.92	IGK
ATTCTACGTACTCGCG-6	DZ-1	96.49	IGHM	97.49	IGK
TGTTCCGTCCAACCAA-3	DZ-1	96.49	IGHM	97.49	IGK
CACCAGGCAATCGAAA-3	DZ-1	96.49	IGHM	96.77	IGK
TCTGAGAAGCATCATC-2	DZ-1	96.49	IGHM	97.92	IGL
CTGCCTACATCACCCT-7	DZ-1	96.49	IGHM	97.62	IGL
CTGATCCGTCCATCCT-2	DZ-1	96.49	IGHM	97.28	IGL
TCAGATGCATGCCCGA-2	DZ-1	96.49	IGHG1	99.64	IGK
GACGTGCTCCGTTGTC-7	DZ-1	96.49	IGHG1	97.85	IGK
TCTCTAATCTGTCTAT-3	DZ-1	96.49	IGHG1	97.62	IGK
TCGCGTTAGATCGATA-7	DZ-1	96.49	IGHG1	97.62	IGK
TCAGCTCTCCCTAACC-1	DZ-1	96.49	IGHG3	94.79	IGL
GCTTGAAGTAGAGCTG-1	DZ-1	96.49	IGHA1	97.85	IGK
CGACTTCGTGAGGGTT-6	DZ-1	96.49	IGHA1	97.13	IGK
TCATTACGTCCCTTGT-1	DZ-1	96.49	IGHA1	96.81	IGK
ACGAGGAAGTACATGA-1	DZ-1	96.49	IGHA1	99.65	IGL
GGCGACTCACGGCCAT-2	DZ-1	96.49	IGHA1	92.47	IGL
TCAGATGCAACGATGG-1	DZ-1	96.3	IGHA1	90.18	IGL
GTGCAGCAGCGATATA-2	DZ-1	96.26	IGHM	99.64	IGK
GGTATTGGTAGCCTAT-3	DZ-1	96.26	IGHM	96.97	IGK
AAATGCCAGTGAACAT-3	DZ-1	96.26	IGHG1	98.64	IGK
CCTCAGTCATCACGTA-2	DZ-1	96.26	IGHG3	96.42	IGK
AACTGGTGTGGTAACG-6	DZ-1	96.26	IGHA1	96.42	IGL
AGGTCCGCAACGATCT-6	DZ-1	96.26	IGHA1	95.34	IGL
GAACGGAGTTGCTCCT-4	DZ-1	96.22	IGHM	99.64	IGK
ATGAGGGCACGGATAG-7	DZ-1	96.22	IGHM	99.28	IGK
AGCCTAACACTTCTGC-6	DZ-1	96.22	IGHM	96.77	IGK
ATCATGGGTCAATGTC-6	DZ-1	96.22	IGHM	96.77	IGK
CATCAGATCTACTTAC-6	DZ-1	96.22	IGHM	98.57	IGL
TCACGAAAGCGATATA-6	DZ-1	96.22	IGHG1	99.28	IGK
TAGCCGGGTAGTGAAT-6	DZ-1	96.22	IGHG1	98.57	IGK
GTTAAGCAGCGATATA-6	DZ-1	96.22	IGHG1	98.21	IGK
GAGCAGACAGTCGTGC-6	DZ-1	96.22	IGHG1	98.21	IGK
TTTACTGGTGCGCTTG-2	DZ-1	96.22	IGHG1	96.45	IGK
TCGCGAGAGCAAATCA-1	DZ-1	96.22	IGHG1	95.74	IGK
AGCCTAAGTGTGGCTC-6	DZ-1	96.22	IGHG1	94.98	IGK
AACTCTTTCCTTAATC-6	DZ-1	96.22	IGHG1	93.91	IGK
GTCACAATCTTAGCCC-1	DZ-1	96.22	IGHG1	99.31	IGL
CTCTACGGTGAAAGAG-3	DZ-1	96.22	IGHG1	98.57	IGL
CAGTCCTTCAAGATCC-6	DZ-1	96.22	IGHG1	96.18	IGL
CAAGATCCATCGGGTC-6	DZ-1	96.22	IGHG2	94.98	IGK
CGGAGTCCAGGTCGTC-2	DZ-1	96.22	IGHG2	93.88	IGL
TAGACCAAGATGTTAG-6	DZ-1	96.22	IGHA1	98.92	IGK
TGTTCCGTCCATGAAC-2	DZ-1	96.22	IGHA1	98.92	IGK
TACTCGCAGATGCCTT-3	DZ-1	96.22	IGHA1	98.3	IGK
CCAATCCTCCTTGACC-1	DZ-1	96.22	IGHA1	97.85	IGK
TAAGAGACAAACCCAT-1	DZ-1	96.22	IGHA1	95.29	IGK
GCCAAATTCAGGATCT-6	DZ-1	96.22	IGHA1	98.61	IGL
ACTTACTCATAGGATA-2	DZ-1	96.21	IGHG1	97.22	IGL
CGCGTTTTCCTTGACC-1	DZ-1	96.21	IGHG4	97.92	IGL
CATATGGTCGGATGGA-7	DZ-1	96.18	IGHM	99.33	IGK
TGGCGCAGTCTAGTGT-7	DZ-1	96.18	IGHM	98.98	IGK
TCGCGAGGTATGCTTG-2	DZ-1	96.18	IGHM	98.3	IGK
TGAGCATGTTCAGACT-6	DZ-1	96.18	IGHM	98.21	IGK
CGAGAAGGTCTCTCGT-2	DZ-1	96.18	IGHM	97.96	IGK
CTTGGCTCACGGTGTC-6	DZ-1	96.18	IGHM	97.85	IGK
AGCTCCTGTACCGGCT-7	DZ-1	96.18	IGHM	97.62	IGK
CCTACACCAAGCCCAC-6	DZ-1	96.18	IGHM	96.77	IGK
ATCGAGTAGATAGTCA-6	DZ-1	96.18	IGHM	96.3	IGK
GACCTGGTCATTGCCC-6	DZ-1	96.18	IGHM	95.96	IGK
CCTAAAGGTTCCACAA-6	DZ-1	96.18	IGHM	95.7	IGK
ACATCAGAGGCATGGT-2	DZ-1	96.18	IGHM	95.34	IGK
GTACTCCGTCCGTCAG-6	DZ-1	96.18	IGHM	95.29	IGK
AACTCAGTCTACTTAC-1	DZ-1	96.18	IGHM	92.11	IGK
AGGTCCGCAGGCGATA-2	DZ-1	96.18	IGHM	99.28	IGL
TTGACTTGTGACGCCT-7	DZ-1	96.18	IGHM	99.28	IGL
CATCCACAGGCCCTCA-6	DZ-1	96.18	IGHM	98.96	IGL
CGCTATCGTCTTGCGG-7	DZ-1	96.18	IGHM	98.64	IGL
GTCATTTCATCGGTTA-7	DZ-1	96.18	IGHM	98.26	IGL
CTCGGAGTCCAAAGTC-2	DZ-1	96.18	IGHM	97.92	IGL
ACTTACTTCAGCTGGC-6	DZ-1	96.18	IGHM	97.13	IGL
TTCGAAGGTGTGCGTC-2	DZ-1	96.18	IGHM	94.62	IGL
ACGTCAAGTCGCTTTC-6	DZ-1	96.18	IGHM	87.5	IGL
ACGCCAGTCCTCAACC-7	DZ-1	96.18	IGHG1	99.32	IGK
GGTGAAGGTCACAAGG-1	DZ-1	96.18	IGHG1	99.28	IGK
CCTCAGTGTAGCGATG-2	DZ-1	96.18	IGHG1	98.57	IGK
GATGAGGTCTTTACAC-6	DZ-1	96.18	IGHG1	98.21	IGK
CGTCTACTCCGCTGTT-2	DZ-1	96.18	IGHG1	97.85	IGK
CACCAGGCATCGGTTA-7	DZ-1	96.18	IGHG1	97.85	IGK
AGATTGCAGGCATTGG-2	DZ-1	96.18	IGHG1	97.85	IGK
CTAGAGTCACATAACC-2	DZ-1	96.18	IGHG1	97.31	IGK
CGATCGGAGTGTGGCA-2	DZ-1	96.18	IGHG1	97.16	IGK
AACTCTTAGGGTGTGT-1	DZ-1	96.18	IGHG1	97.16	IGK
GATCGCGGTTCACCTC-7	DZ-1	96.18	IGHG1	96.42	IGK
GACCAATCATTACGAC-2	DZ-1	96.18	IGHG1	96.1	IGK
CTGGTCTTCGCAAGCC-2	DZ-1	96.18	IGHG1	96.06	IGK
CCTTTCTGTGTATGGG-2	DZ-1	96.18	IGHG1	95.74	IGK
AGTGAGGCACATTTCT-6	DZ-1	96.18	IGHG1	95.62	IGK
CTACATTGTTGGTTTG-6	DZ-1	96.18	IGHG1	95.34	IGK
CATATGGAGAGGACGG-6	DZ-1	96.18	IGHG1	93.19	IGK
TAAGAGAGTCTACCTC-7	DZ-1	96.18	IGHG1	99.65	IGL
CATGCCTCACAAGTAA-7	DZ-1	96.18	IGHG1	99.65	IGL
GTTCGGGAGGAATGGA-6	DZ-1	96.18	IGHG1	98.92	IGL
AAAGATGGTATAAACG-6	DZ-1	96.18	IGHG1	98.6	IGL
CGATGTAAGCCAGTTT-7	DZ-1	96.18	IGHG1	98.57	IGL
CCTAAAGGTCATACTG-2	DZ-1	96.18	IGHG1	97.92	IGL
GTATTCTAGAGGACGG-5	DZ-1	96.18	IGHG1	97.89	IGL
TTGGAACTCGTGACAT-7	DZ-1	96.18	IGHG1	97.13	IGL
CTGCGGACAAACTGTC-2	DZ-1	96.18	IGHG1	96.88	IGL
ATTACTCGTCTTCAAG-2	DZ-1	96.18	IGHG1	96.53	IGL
CTCGTACTCCAGAGGA-3	DZ-1	96.18	IGHG1	96.42	IGL
CTACCCAGTATAATGG-7	DZ-1	96.18	IGHG1	96.18	IGL
ACTGAACCACAGGAGT-6	DZ-1	96.18	IGHG1	96.18	IGL
AGATTGCGTGTGGTTT-7	DZ-1	96.18	IGHG1	96.14	IGL
GAATAAGGTAGCGTCC-6	DZ-1	96.18	IGHG1	95.53	IGL
TGCTGCTCACGGCCAT-2	DZ-1	96.18	IGHG1	95.53	IGL
GAATAAGCACCTCGGA-6	DZ-1	96.18	IGHG2	96.3	IGK
TGGCTGGCAGGTCTCG-7	DZ-1	96.18	IGHG2	95.7	IGK
ATAACGCGTCAGAAGC-7	DZ-1	96.18	IGHG2	94.98	IGK
TCGGGACCATAAAGGT-7	DZ-1	96.18	IGHG2	94.98	IGK
ACGGGTCCAGGACCCT-6	DZ-1	96.18	IGHG2	98.92	IGL
TGTGTTTAGGATGGAA-2	DZ-1	96.18	IGHG2	97.89	IGL
GTCGGGTCATCCAACA-2	DZ-1	96.18	IGHG2	96.53	IGL
ATCACGATCCAACCAA-6	DZ-1	96.18	IGHG2	95.44	IGL
GCGGGTTTCTGCGTAA-2	DZ-1	96.18	IGHG3	98.65	IGK
GACTGCGAGTCGCCGT-2	DZ-1	96.18	IGHG3	96.18	IGL
CCTACCACATCTCCCA-6	DZ-1	96.18	IGHA1	98.21	IGK
GGCGTGTTCGCTGATA-3	DZ-1	96.18	IGHA1	97.52	IGK
GCGCAACGTCTCCACT-1	DZ-1	96.18	IGHA1	97.49	IGK
CTCTGGTCAAGCTGAG-2	DZ-1	96.18	IGHA1	97.31	IGK
GTGCATACAGGCGATA-6	DZ-1	96.18	IGHA1	97.16	IGK
GATGAAAGTATCGCAT-2	DZ-1	96.18	IGHA1	97.16	IGK
ACAGCTATCACCATAG-1	DZ-1	96.18	IGHA1	97.16	IGK
TCAGATGCAAAGCGGT-3	DZ-1	96.18	IGHA1	97.13	IGK
CTAACTTTCAACACAC-7	DZ-1	96.18	IGHA1	96.81	IGK
CTCCTAGAGCGGCTTC-2	DZ-1	96.18	IGHA1	96.77	IGK
GCGCAACGTAGGCATG-3	DZ-1	96.18	IGHA1	96.6	IGK
CTCAGAAAGGTTACCT-7	DZ-1	96.18	IGHA1	95.39	IGK
TGCTACCAGGTGACCA-7	DZ-1	96.18	IGHA1	95.39	IGK
GTTCTCGCATCAGTAC-2	DZ-1	96.18	IGHA1	95.04	IGK
TTGCCGTAGGCATGGT-7	DZ-1	96.18	IGHA1	98.92	IGL
GGCGACTCAAGCGATG-1	DZ-1	96.18	IGHA1	98.6	IGL
AGTTGGTAGTAAGTAC-1	DZ-1	96.18	IGHA1	98.57	IGL
TGCCCATGTTATGCGT-1	DZ-1	96.18	IGHA1	98.25	IGL
TCTTTCCCAAGACACG-6	DZ-1	96.18	IGHA1	97.85	IGL
AACGTTGTCACTTATC-6	DZ-1	96.18	IGHA1	97.57	IGL
TCAGATGAGCCTATGT-2	DZ-1	96.18	IGHA1	97.54	IGL
TCAGGATCATTTGCTT-2	DZ-1	96.18	IGHA1	97.49	IGL
GGAATAATCTTTACAC-6	DZ-1	96.18	IGHA1	97.49	IGL
GCAATCATCTCTGAGA-1	DZ-1	96.18	IGHA1	97.22	IGL
CGCGTTTTCATGCTCC-7	DZ-1	96.18	IGHA1	97.13	IGL
CATATTCAGTAGGCCA-6	DZ-1	96.18	IGHA1	96.88	IGL
AACTCTTTCCGAAGAG-7	DZ-1	96.18	IGHA1	96.14	IGL
GTATCTTTCAATCTCT-3	DZ-1	96.18	IGHA1	96.06	IGL
ATAAGAGAGACAAAGG-3	DZ-1	96.18	IGHA1	96.06	IGL
GCAGCCACACCGGAAA-1	DZ-1	96.18	IGHA1	95.83	IGL
CGTAGGCAGTAGGTGC-2	DZ-1	96.18	IGHA1	95.7	IGL
CTCCTAGAGTTAAGTG-2	DZ-1	96.18	IGHA1	95.7	IGL
TTTACTGTCACCTCGT-2	DZ-1	96.18	IGHA1	95.14	IGL
CATGACACAGCCTTTC-6	DZ-1	96.18	IGHA1	92.83	IGL
CGCGGTATCGTCTGCT-2	DZ-1	96.18	IGHA2	97.85	IGK
CGTTCTGGTAGCTCCG-7	DZ-1	96.18	IGHA2	91.67	IGL
TTAGTTCAGGATCGCA-2	DZ-1	96.14	IGHM	98.98	IGK
ACCAGTACACCCATTC-2	DZ-1	96.14	IGHM	98.57	IGK
TAGCCGGGTGGTACAG-1	DZ-1	96.14	IGHM	96.42	IGK
GCATACAGTACCGTTA-2	DZ-1	96.14	IGHM	93.55	IGL
TATGCCCCACAACGCC-2	DZ-1	96.14	IGHG1	97.49	IGK
TTTGGTTAGTCCCACG-7	DZ-1	96.14	IGHG1	97.49	IGK
CTGAAGTAGTACGATA-6	DZ-1	96.14	IGHG1	96.77	IGK
CAGCTAACACATTAGC-2	DZ-1	96.14	IGHG1	98.96	IGL
GCATGATTCTTGCATT-6	DZ-1	96.14	IGHG1	98.96	IGL
GTTACAGAGTGGCACA-7	DZ-1	96.14	IGHG1	98.25	IGL
GCGGGTTCAAGAAAGG-6	DZ-1	96.14	IGHG1	97.85	IGL
TTCGGTCCATGCCTTC-2	DZ-1	96.14	IGHG1	96.73	IGL
GAGGTGATCGTGGGAA-1	DZ-1	96.14	IGHG1	95.58	IGL
CGAATGTTCAGCTCGG-3	DZ-1	96.14	IGHA1	98.92	IGK
CGAGCACTCATTATCC-7	DZ-1	96.01	IGHA1	95.34	IGL
CGTCAGGTCGTTGACA-3	DZ-1	95.92	IGHG1	98.64	IGK
TCGGTAACAAGTACCT-2	DZ-1	95.92	IGHG1	95.39	IGK
TTGCCGTCACATAACC-6	DZ-1	95.92	IGHG1	98.57	IGL
GCTCCTAGTATGCTTG-7	DZ-1	95.92	IGHG2	96.18	IGL
TTTATGCAGTGTTTGC-2	DZ-1	95.92	IGHG3	98.57	IGL
CACACCTTCTCATTCA-3	DZ-1	95.88	IGHM	99.64	IGK
TCAGGTATCCGAACGC-1	DZ-1	95.88	IGHM	95.62	IGK
CGTCTACAGAAACCAT-2	DZ-1	95.88	IGHM	97.49	IGL
CTGCCTAAGTATTGGA-2	DZ-1	95.88	IGHM	97.22	IGL
GCAGCCAGTCTTGTCC-1	DZ-1	95.88	IGHM	96.53	IGL
GAAATGACAACTGGCC-2	DZ-1	95.88	IGHM	96.06	IGL
AGCCTAAAGCTGGAAC-6	DZ-1	95.88	IGHG1	99.28	IGK
CATATGGTCCTCAATT-7	DZ-1	95.88	IGHG1	98.57	IGK
TGACGGCGTTCATGGT-7	DZ-1	95.88	IGHG1	98.21	IGK
TCATTACTCTACCTGC-1	DZ-1	95.88	IGHG1	96.06	IGK
CTCTAATAGTTGTAGA-2	DZ-1	95.88	IGHG1	99.65	IGL
CGGACGTAGAACTCGG-7	DZ-1	95.88	IGHG1	98.25	IGL
CCTAGCTCATGCGCAC-6	DZ-1	95.88	IGHG1	97.92	IGL
CTGGTCTAGACTACAA-7	DZ-1	95.88	IGHG1	96.84	IGL
CATTCGCTCCCTTGCA-3	DZ-1	95.88	IGHG1	95.79	IGL
CTCGAGGCAATCGAAA-3	DZ-1	95.88	IGHG2	99.64	IGL
CTACATTTCTTGGGTA-7	DZ-1	95.88	IGHG2	96.88	IGL
CGTAGGCCATGGGAAC-2	DZ-1	95.88	IGHG2	95.83	IGL
GAGTCCGCAGCTATTG-2	DZ-1	95.88	IGHG3	98.57	IGK
GAGTCCGAGACTTTCG-1	DZ-1	95.88	IGHG3	96.42	IGK
CACATTTTCACTTACT-1	DZ-1	95.88	IGHG3	97.92	IGL
AGCGGTCGTAGCTTGT-1	DZ-1	95.88	IGHA1	98.23	IGK
TGGCCAGCACATCCAA-6	DZ-1	95.88	IGHA1	98.63	IGL
CGACTTCGTAGCGTAG-7	DZ-1	95.88	IGHA1	97.92	IGL
AAAGCAACAGGCGATA-6	DZ-1	95.88	IGHA1	97.57	IGL
ACGATGTTCAAACGGG-6	DZ-1	95.88	IGHA1	96.53	IGL
ACGAGCCAGTACCGGA-2	DZ-1	95.88	IGHA1	95.83	IGL
CAGAATCAGGTCATCT-1	DZ-1	95.88	IGHA1	95.44	IGL
CTGTGCTTCACTTATC-6	DZ-1	95.86	IGHG4	98.57	IGK
CATTATCTCGTAGGAG-2	DZ-1	95.83	IGHM	99.32	IGK
ACCCACTTCCGCGTTT-6	DZ-1	95.83	IGHM	98.94	IGK
TGAAAGATCATGTCTT-7	DZ-1	95.83	IGHM	98.65	IGK
TGCGGGTGTTCGCTAA-6	DZ-1	95.83	IGHM	97.85	IGK
ACTTACTAGCTGATAA-6	DZ-1	95.83	IGHM	97.85	IGK
TCACGAACAAACTGCT-3	DZ-1	95.83	IGHM	97.49	IGK
TCTCATAGTGACCAAG-2	DZ-1	95.83	IGHM	97.13	IGK
TTGCCGTCAGATGGGT-6	DZ-1	95.83	IGHM	96.63	IGK
CTACGTCGTACAGCAG-2	DZ-1	95.83	IGHM	96.63	IGK
CGCGGTAAGAGGGCTT-7	DZ-1	95.83	IGHM	96.42	IGK
ACGCAGCTCATCGATG-6	DZ-1	95.83	IGHM	96.06	IGK
GTCGGGTTCCAAATGC-2	DZ-1	95.83	IGHM	98.92	IGL
CTCGTCATCCACGACG-3	DZ-1	95.83	IGHM	98.64	IGL
CACACTCTCTGATACG-1	DZ-1	95.83	IGHM	98.26	IGL
AATCCAGCAAAGTCAA-6	DZ-1	95.83	IGHM	97.85	IGL
TTCGGTCTCGTATCAG-1	DZ-1	95.83	IGHM	97.13	IGL
TTAACTCCACCAGGTC-6	DZ-1	95.83	IGHM	94.27	IGL
GATGAAAGTTCAGCGC-3	DZ-1	95.83	IGHG1	99.66	IGK
CGTTAGAAGGCCCTCA-2	DZ-1	95.83	IGHG1	99.32	IGK
ATAACGCTCTCGAGTA-7	DZ-1	95.83	IGHG1	98.99	IGK
TGGCCAGAGTGGTCCC-6	DZ-1	95.83	IGHG1	98.94	IGK
CAAGATCAGTTTGCGT-2	DZ-1	95.83	IGHG1	98.94	IGK
ACTGAACTCACTCTTA-6	DZ-1	95.83	IGHG1	98.92	IGK
GTGCGGTCACGCCAGT-6	DZ-1	95.83	IGHG1	98.57	IGK
CCGGTAGTCACCGTAA-7	DZ-1	95.83	IGHG1	98.32	IGK
AGCGTATCAGATCTGT-2	DZ-1	95.83	IGHG1	98.21	IGK
ACTGAGTGTAAGGGCT-7	DZ-1	95.83	IGHG1	98.21	IGK
ACTTACTCATTGGTAC-6	DZ-1	95.83	IGHG1	98.21	IGK
CATATTCGTTATGCGT-7	DZ-1	95.83	IGHG1	98.21	IGK
TCATTTGCATGTAGTC-6	DZ-1	95.83	IGHG1	98.21	IGK
AGTGTCAGTATAATGG-4	DZ-1	95.83	IGHG1	97.16	IGK
ATGTGTGGTTCACCTC-3	DZ-1	95.83	IGHG1	96.77	IGK
GCAAACTAGACTAAGT-6	DZ-1	95.83	IGHG1	96.77	IGK
CAGCATACAACCGCCA-7	DZ-1	95.83	IGHG1	95.34	IGK
CTACATTCATTACCTT-2	DZ-1	95.83	IGHG1	94.98	IGK
GTACTCCAGCTGAAAT-6	DZ-1	95.83	IGHG1	99.28	IGL
TACTTGTTCTTCAACT-6	DZ-1	95.83	IGHG1	98.92	IGL
CCTAAAGTCCACGAAT-2	DZ-1	95.83	IGHG1	98.92	IGL
TGGGCGTCAATCCGAT-2	DZ-1	95.83	IGHG1	98.92	IGL
TTCTCCTCACCTCGTT-3	DZ-1	95.83	IGHG1	98.6	IGL
GCGCCAACACCTCGGA-2	DZ-1	95.83	IGHG1	98.57	IGL
CGGACACTCGATCCCT-2	DZ-1	95.83	IGHG1	98.25	IGL
GGCTCGAGTTAAGACA-6	DZ-1	95.83	IGHG1	97.49	IGL
GATCAGTAGGGTCTCC-6	DZ-1	95.83	IGHG1	97.49	IGL
ACTGAGTAGCAAATCA-2	DZ-1	95.83	IGHG1	97.49	IGL
CAAGGCCTCAGGATCT-6	DZ-1	95.83	IGHG1	97.22	IGL
GACTACAGTTGGTAAA-2	DZ-1	95.83	IGHG1	97.13	IGL
TGGCTGGTCACCTCGT-6	DZ-1	95.83	IGHG1	96.88	IGL
GGACGTCTCTGCGGCA-7	DZ-1	95.83	IGHG1	96.77	IGL
TCGGGACTCGTAGATC-6	DZ-1	95.83	IGHG1	96.77	IGL
TACGGATGTCGGCACT-2	DZ-1	95.83	IGHG1	96.77	IGL
ACTGCTCGTGGGTCAA-6	DZ-1	95.83	IGHG1	96.22	IGL
GACTGCGTCCAAACAC-2	DZ-1	95.83	IGHG1	95.19	IGL
GACTACAGTTGCGTTA-1	DZ-1	95.83	IGHG1	94.9	IGL
CTCACACAGATCACGG-6	DZ-1	95.83	IGHG2	99.28	IGK
TACGGGCCACAGAGGT-2	DZ-1	95.83	IGHG2	97.62	IGK
GGCTGGTAGCTGCAAG-7	DZ-1	95.83	IGHG2	95.39	IGK
AGAGTGGGTCAGGACA-1	DZ-1	95.83	IGHG2	96.42	IGL
CGTTCTGCACGTTGGC-3	DZ-1	95.83	IGHG2	96.18	IGL
ATTTCTGAGATGCCTT-2	DZ-1	95.83	IGHG2	95.79	IGL
ACGCAGCCATCAGTAC-7	DZ-1	95.83	IGHG3	98.99	IGK
ACACCAAAGGGAGTAA-1	DZ-1	95.83	IGHG3	98.58	IGK
GTATCTTAGATCCGAG-6	DZ-1	95.83	IGHG3	97.87	IGK
CCGTGGACAAAGAATC-6	DZ-1	95.83	IGHG3	97.13	IGK
TGGTTCCAGGACAGCT-1	DZ-1	95.83	IGHG4	97.64	IGK
CAGCCGATCCCTCTTT-7	DZ-1	95.83	IGHA1	99.28	IGK
AACTCCCAGGTGTGGT-6	DZ-1	95.83	IGHA1	98.92	IGK
GATGAAAAGCAACGGT-2	DZ-1	95.83	IGHA1	98.65	IGK
CGTTCTGGTGCAACGA-6	DZ-1	95.83	IGHA1	98.21	IGK
CGCCAAGGTCGACTAT-7	DZ-1	95.83	IGHA1	98.19	IGK
CGTTGGGTCGCTTAGA-2	DZ-1	95.83	IGHA1	97.87	IGK
GACAGAGGTGCGCTTG-6	DZ-1	95.83	IGHA1	97.85	IGK
CCATTCGGTCTGCAAT-6	DZ-1	95.83	IGHA1	97.49	IGK
GCGGGTTGTAAACCTC-3	DZ-1	95.83	IGHA1	97.13	IGK
TCATTTGCAAGCTGGA-2	DZ-1	95.83	IGHA1	97.13	IGK
CAGCGACAGACTAGAT-2	DZ-1	95.83	IGHA1	96.45	IGK
TATCTCAGTTGTTTGG-6	DZ-1	95.83	IGHA1	96.45	IGK
CTCACACGTCCGAAGA-1	DZ-1	95.83	IGHA1	96.42	IGK
TCAGGATCATGACGGA-6	DZ-1	95.83	IGHA1	96.1	IGK
TGACGGCCAATACGCT-6	DZ-1	95.83	IGHA1	96.06	IGK
ATCATGGGTTACTGAC-6	DZ-1	95.83	IGHA1	95.7	IGK
TCGCGAGAGCACCGCT-2	DZ-1	95.83	IGHA1	93.97	IGK
TTGGCAAAGAACTCGG-1	DZ-1	95.83	IGHA1	93.91	IGK
ATGCGATAGAAACCAT-1	DZ-1	95.83	IGHA1	98.63	IGL
ATCTACTCATCTCCCA-6	DZ-1	95.83	IGHA1	98.6	IGL
AGATTGCGTTCCGGCA-1	DZ-1	95.83	IGHA1	98.26	IGL
GCAAACTAGCTCTCGG-1	DZ-1	95.83	IGHA1	98.25	IGL
GACCAATAGAAGGACA-6	DZ-1	95.83	IGHA1	98.21	IGL
ATCACGACATGCTGGC-6	DZ-1	95.83	IGHA1	97.92	IGL
TACAGTGCACGAGAGT-6	DZ-1	95.83	IGHA1	97.57	IGL
CCACTACCACTAAGTC-6	DZ-1	95.83	IGHA1	97.54	IGL
GAACCTACAAGCTGGA-1	DZ-1	95.83	IGHA1	97.54	IGL
GTCGTAAAGCTGCCCA-6	DZ-1	95.83	IGHA1	97.28	IGL
TCGAGGCCAAGCGATG-6	DZ-1	95.83	IGHA1	97.22	IGL
CCACGGATCGCGATCG-7	DZ-1	95.83	IGHA1	97.22	IGL
ACAGCTACAGTATGCT-2	DZ-1	95.83	IGHA1	96.77	IGL
TTAGGCATCAAGCCTA-2	DZ-1	95.83	IGHA1	96.77	IGL
AGCATACGTCGAATCT-1	DZ-1	95.83	IGHA1	96.6	IGL
CGCTTCATCCACGACG-6	DZ-1	95.83	IGHA1	96.42	IGL
TCAACGAAGGCGACAT-6	DZ-1	95.83	IGHA1	96.42	IGL
AGATTGCCATTGTGCA-3	DZ-1	95.83	IGHA1	96.18	IGL
CATTCGCGTCCAAGTT-1	DZ-1	95.83	IGHA1	96.18	IGL
CATGACACAGATTGCT-1	DZ-1	95.83	IGHA1	95.83	IGL
CTTGGCTAGAGTAAGG-6	DZ-1	95.83	IGHA1	95.7	IGL
GTGCTTCTCTCGGACG-2	DZ-1	95.83	IGHA1	95.7	IGL
GGACAGACATAAAGGT-3	DZ-1	95.83	IGHA1	95.34	IGL
AAGACCTCAATGCCAT-3	DZ-1	95.83	IGHA1	95.34	IGL
CTAACTTTCAATAAGG-6	DZ-1	95.83	IGHA1	94.79	IGL
ACGATGTGTTGTGGAG-7	DZ-1	95.83	IGHA1	94.74	IGL
ACGAGCCAGGCAAAGA-6	DZ-1	95.79	IGHM	98.21	IGK
ACTGTCCCAACACCTA-2	DZ-1	95.79	IGHM	97.85	IGK
TAAGAGAGTGCCTGGT-2	DZ-1	95.79	IGHM	96.42	IGK
TTCGAAGGTGAACCTT-6	DZ-1	95.79	IGHG1	95.39	IGK
GCATACATCGTTTGCC-3	DZ-1	95.79	IGHG1	98.21	IGL
AAGACCTAGAATTCCC-6	DZ-1	95.79	IGHG1	97.49	IGL
TTGACTTGTTAGATGA-1	DZ-1	95.79	IGHG1	97.06	IGL
TTGAACGGTTGTACAC-6	DZ-1	95.79	IGHG1	96.94	IGL
AGCCTAACAGACACTT-7	DZ-1	95.79	IGHA1	97.87	IGK
TGTTCCGAGGGCTCTC-3	DZ-1	95.79	IGHA1	97.49	IGK
CCTCAGTCAGCTGCTG-6	DZ-1	95.79	IGHA1	96.77	IGK
GTCTCGTGTTCTGTTT-6	DZ-1	95.79	IGHA1	97.89	IGL
GCTGCTTCATAGACTC-2	DZ-1	95.77	IGHM	97.87	IGK
TCTATTGCATACCATG-6	DZ-1	95.74	IGHG1	96.53	IGL
TGCCAAAAGTACACCT-6	DZ-1	95.74	IGHA1	97.57	IGL
CTGATCCTCGATCCCT-7	DZ-1	95.58	IGHM	97.62	IGK
ACGCAGCTCTCAACTT-7	DZ-1	95.58	IGHM	96.81	IGK
GTGAAGGGTATCTGCA-3	DZ-1	95.58	IGHM	89.96	IGK
CATGGCGCACCAGGTC-2	DZ-1	95.58	IGHM	97.57	IGL
TCAGCAATCATTGCGA-7	DZ-1	95.58	IGHG1	97.13	IGK
TGAGAGGAGACTCGGA-2	DZ-1	95.58	IGHG1	96.1	IGK
CTGAAGTAGATGTGTA-3	DZ-1	95.58	IGHG1	97.13	IGL
TGCGCAGCAACTTGAC-7	DZ-1	95.58	IGHA1	98.21	IGK
GGTGTTATCTGCGACG-6	DZ-1	95.58	IGHA1	96.81	IGK
CAGCTGGTCTCTTGAT-7	DZ-1	95.58	IGHA1	96.84	IGL
GATCAGTTCGCAAACT-6	DZ-1	95.53	IGHM	99.28	IGK
GTAGGCCAGGCGATAC-6	DZ-1	95.53	IGHM	98.92	IGK
GGGCACTAGCGAAGGG-7	DZ-1	95.53	IGHM	98.32	IGK
GAATGAATCAGTGTTG-1	DZ-1	95.53	IGHM	96.63	IGK
TCTCATACATCCTTGC-2	DZ-1	95.53	IGHM	96.06	IGK
TCAGCAAAGCACCGCT-6	DZ-1	95.53	IGHM	96.06	IGK
TCCACACGTTCGAATC-6	DZ-1	95.53	IGHM	96.06	IGK
GGATGTTGTCTTCTCG-2	DZ-1	95.53	IGHM	95.7	IGK
TATGCCCTCGAACGGA-6	DZ-1	95.53	IGHM	97.57	IGL
CGTCACTAGTTCGCAT-6	DZ-1	95.53	IGHM	97.49	IGL
GTGAAGGCATCCTTGC-7	DZ-1	95.53	IGHM	96.14	IGL
TTCTCAATCTATCCTA-2	DZ-1	95.53	IGHM	96.06	IGL
GAACGGAGTCTAAACC-6	DZ-1	95.53	IGHG1	98.21	IGK
TGGACGCAGTCCATAC-1	DZ-1	95.53	IGHG1	94.62	IGK
CTGGTCTGTCCGAAGA-2	DZ-1	95.53	IGHG1	98.25	IGL
CTGTTTATCTGCTGTC-1	DZ-1	95.53	IGHG1	95.7	IGL
CTAGTGATCCGTCAAA-6	DZ-1	95.53	IGHG1	95.34	IGL
GAGGTGAGTGAAGGCT-2	DZ-1	95.53	IGHG1	93.55	IGL
GATGAGGCAGGGTACA-7	DZ-1	95.53	IGHG2	94.98	IGK
CGTGTCTAGTCCGTAT-2	DZ-1	95.53	IGHG3	98.61	IGL
ATGAGGGCAGTGACAG-7	DZ-1	95.53	IGHA1	97.52	IGK
ACACCCTCATCCCACT-6	DZ-1	95.53	IGHA1	97.92	IGL
TGTATTCCATCGACGC-6	DZ-1	95.53	IGHA1	97.22	IGL
CCTACCAAGTGTACGG-6	DZ-1	95.53	IGHA1	96.77	IGL
GTCTCGTCATGAGCGA-7	DZ-1	95.53	IGHA1	94.62	IGL
CTCGGAGGTACGACCC-1	DZ-1	95.53	IGHA2	96.14	IGL
ACTGCTCGTGTCGCTG-1	DZ-1	95.53	IGHA2	96.14	IGL
GTACTCCCAGCGTTCG-6	DZ-1	95.53	IGHA2	94.1	IGL
CCCAATCCATGGTTGT-6	DZ-1	95.52	IGHG1	97.85	IGK
TCGGTAAAGGTGCTAG-2	DZ-1	95.52	IGHG1	96.42	IGL
CGCTATCAGCTCAACT-6	DZ-1	95.49	IGHM	98.58	IGK
TGAAAGATCGCGCCAA-3	DZ-1	95.49	IGHM	96.94	IGK
GGACGTCTCGCGCCAA-6	DZ-1	95.49	IGHM	96.63	IGK
TAGTGGTCATCACCCT-6	DZ-1	95.49	IGHM	95.34	IGK
AACTCAGCACTAGTAC-2	DZ-1	95.49	IGHM	99.31	IGL
TCGCGTTTCATGTAGC-2	DZ-1	95.49	IGHM	98.25	IGL
CGTTCTGGTCACACGC-2	DZ-1	95.49	IGHM	97.85	IGL
CATGGCGTCAGTTGAC-6	DZ-1	95.49	IGHM	97.85	IGL
CGAGAAGGTACTTCTT-2	DZ-1	95.49	IGHM	97.13	IGL
ACGGAGACAAAGTGCG-7	DZ-1	95.49	IGHM	96.88	IGL
CTCTGGTCAGCTATTG-6	DZ-1	95.49	IGHM	95.83	IGL
AGGGATGTCAGGCGAA-6	DZ-1	95.49	IGHM	95.79	IGL
AGCGGTCGTAAGGGCT-1	DZ-1	95.49	IGHG1	99.28	IGK
TGAGGGACAACTGCTA-7	DZ-1	95.49	IGHG1	98.99	IGK
TCAGGATCACTACAGT-6	DZ-1	95.49	IGHG1	98.98	IGK
AGCTCTCAGTACGTTC-2	DZ-1	95.49	IGHG1	98.57	IGK
CTGGTCTTCTGGCGTG-1	DZ-1	95.49	IGHG1	98.57	IGK
AAGGTTCAGTGACTCT-6	DZ-1	95.49	IGHG1	98.32	IGK
GGCCGATCACCAGCAC-2	DZ-1	95.49	IGHG1	98.21	IGK
GTAGTCACATAACCTG-3	DZ-1	95.49	IGHG1	97.87	IGK
GTGCAGCTCTGTACGA-6	DZ-1	95.49	IGHG1	97.85	IGK
TGATTTCTCATGCAAC-6	DZ-1	95.49	IGHG1	97.49	IGK
GAATAAGTCACTATTC-7	DZ-1	95.49	IGHG1	97.49	IGK
GGATTACAGCCATCGC-6	DZ-1	95.49	IGHG1	97.49	IGK
CGCTATCAGACTGGGT-6	DZ-1	95.49	IGHG1	97.16	IGK
GCATGATAGTCTCAAC-2	DZ-1	95.49	IGHG1	97.13	IGK
TACCTTATCGCGTTTC-6	DZ-1	95.49	IGHG1	97.13	IGK
GACGTGCCATAGTAAG-1	DZ-1	95.49	IGHG1	96.81	IGK
CTGCCTACACTTAAGC-6	DZ-1	95.49	IGHG1	96.77	IGK
TGAAAGATCCGCATAA-6	DZ-1	95.49	IGHG1	96.42	IGK
TGCCAAATCCGCGGTA-2	DZ-1	95.49	IGHG1	96.06	IGK
TGCACCTTCGGACAAG-7	DZ-1	95.49	IGHG1	95.7	IGK
TGCGCAGGTGTAAGTA-6	DZ-1	95.49	IGHG1	95.04	IGK
ACGATGTTCGCGTTTC-2	DZ-1	95.49	IGHG1	94.62	IGK
CCTTCGATCGGAAATA-6	DZ-1	95.49	IGHG1	99.3	IGL
TGGCCAGCAAGCCATT-6	DZ-1	95.49	IGHG1	99.28	IGL
GGATTACCATGACGGA-6	DZ-1	95.49	IGHG1	98.96	IGL
CAGAATCGTACCGAGA-7	DZ-1	95.49	IGHG1	98.96	IGL
ACTTACTCATGGTCTA-2	DZ-1	95.49	IGHG1	98.96	IGL
GATCAGTCAGCTCGAC-2	DZ-1	95.49	IGHG1	98.61	IGL
TCTATTGTCATGTCTT-2	DZ-1	95.49	IGHG1	98.57	IGL
TATCAGGGTGGTTTCA-2	DZ-1	95.49	IGHG1	98.26	IGL
TTTGGTTGTACGCTGC-1	DZ-1	95.49	IGHG1	98.26	IGL
TCTTTCCTCCTCCTAG-7	DZ-1	95.49	IGHG1	98.21	IGL
TTAACTCAGGATTCGG-2	DZ-1	95.49	IGHG1	97.92	IGL
CGGAGTCAGCAGACTG-2	DZ-1	95.49	IGHG1	97.89	IGL
CAGCAGCAGGCAAAGA-2	DZ-1	95.49	IGHG1	97.85	IGL
CGACCTTGTACAGTGG-3	DZ-1	95.49	IGHG1	97.54	IGL
GGGAGATTCTCTGCTG-6	DZ-1	95.49	IGHG1	97.54	IGL
CTCTGGTAGGAGCGAG-2	DZ-1	95.49	IGHG1	97.19	IGL
CGAACATAGGCTAGGT-1	DZ-1	95.49	IGHG1	96.84	IGL
TGACAACTCCAGTAGT-1	DZ-1	95.49	IGHG1	96.53	IGL
CGAGCACAGGCTCTTA-2	DZ-1	95.49	IGHG1	96.53	IGL
GCACTCTGTACTCAAC-6	DZ-1	95.49	IGHG1	96.14	IGL
GAGTCCGAGACTTTCG-6	DZ-1	95.49	IGHG1	96.06	IGL
CGAGAAGCAGATGGCA-2	DZ-1	95.49	IGHG1	95.92	IGL
GGGAGATAGAAACCGC-2	DZ-1	95.49	IGHG1	95.83	IGL
GTGCAGCCAATCGGTT-1	DZ-1	95.49	IGHG1	95.53	IGL
CTACATTAGTGGGTTG-6	DZ-1	95.49	IGHG1	94.98	IGL
ATTGGACTCTTGACGA-6	DZ-1	95.49	IGHG1	94.98	IGL
AGGGTGAGTCCAGTGC-3	DZ-1	95.49	IGHG1	94.62	IGL
GTCTTCGAGTCGAGTG-3	DZ-1	95.49	IGHG2	97.85	IGK
GAACATCAGTACTTGC-2	DZ-1	95.49	IGHG2	96.77	IGK
CCTCAGTCAAAGCGGT-3	DZ-1	95.49	IGHG2	96.06	IGK
TATGCCCCAGACACTT-7	DZ-1	95.49	IGHG2	95.7	IGK
AGGTCCGTCGTCACGG-7	DZ-1	95.49	IGHG2	95.34	IGK
TACGGTACAAGACACG-2	DZ-1	95.49	IGHG2	98.96	IGL
TGCGTGGTCCTCATTA-3	DZ-1	95.49	IGHG2	94.98	IGL
TGACGGCAGATCTGAA-7	DZ-1	95.49	IGHG3	99.66	IGK
CTCGAGGAGCATGGCA-2	DZ-1	95.49	IGHG3	99.66	IGK
CTTAGGACATTGGGCC-1	DZ-1	95.49	IGHG3	97.64	IGK
CTCTGGTAGCGTGTCC-1	DZ-1	95.49	IGHG3	97.13	IGK
TGACAACCACTGTGTA-7	DZ-1	95.49	IGHG3	98.61	IGL
CCCTCCTTCGGCGGTT-6	DZ-1	95.49	IGHA1	98.65	IGK
CTGGTCTGTGATGATA-2	DZ-1	95.49	IGHA1	98.65	IGK
CATCGGGTCAGAAATG-2	DZ-1	95.49	IGHA1	98.57	IGK
ACCTTTAAGTCTTGCA-2	DZ-1	95.49	IGHA1	97.85	IGK
TAAGTGCCAGCTGCAC-7	DZ-1	95.49	IGHA1	97.49	IGK
TAAGTGCTCTGCAGTA-1	DZ-1	95.49	IGHA1	97.13	IGK
CTCAGAACAAACCTAC-3	DZ-1	95.49	IGHA1	96.94	IGK
GTCTCGTAGATCACGG-2	DZ-1	95.49	IGHA1	96.81	IGK
TGGGAAGAGATTACCC-7	DZ-1	95.49	IGHA1	96.77	IGK
GCATGATTCTAAGCCA-3	DZ-1	95.49	IGHA1	96.77	IGK
CCACGGAAGTTAGGTA-7	DZ-1	95.49	IGHA1	96.77	IGK
CAGCTAAAGCGTCAAG-7	DZ-1	95.49	IGHA1	96.77	IGK
TGACTTTGTTGATTGC-2	DZ-1	95.49	IGHA1	96.77	IGK
AGCAGCCCAGGACGTA-7	DZ-1	95.49	IGHA1	96.42	IGK
GTCGGGTGTCGGCATC-1	DZ-1	95.49	IGHA1	95.92	IGK
CGTAGCGAGTGTACGG-3	DZ-1	95.49	IGHA1	95.74	IGK
TACCTATCAGACAGGT-6	DZ-1	95.49	IGHA1	95.34	IGK
TTCTCCTCAATCTACG-2	DZ-1	95.49	IGHA1	94.68	IGK
CTTAGGACAAGAAGAG-6	DZ-1	95.49	IGHA1	99.65	IGL
CACAGGCCATAACCTG-1	DZ-1	95.49	IGHA1	97.59	IGL
GACAGAGTCCTTCAAT-7	DZ-1	95.49	IGHA1	96.88	IGL
ACATGGTCAACCGCCA-2	DZ-1	95.49	IGHA1	96.77	IGL
GACCAATCAAGCCGTC-2	DZ-1	95.49	IGHA1	96.49	IGL
CGTTAGAGTGGTCCGT-6	DZ-1	95.49	IGHA1	96.49	IGL
TAGGCATCACGGCGTT-7	DZ-1	95.49	IGHA1	96.42	IGL
TCGCGTTAGGACTGGT-6	DZ-1	95.49	IGHA1	96.18	IGL
CAGCGACTCCATGAGT-6	DZ-1	95.49	IGHA1	96.06	IGL
CGTTGGGCACACCGAC-6	DZ-1	95.49	IGHA1	94.39	IGL
CTACGTCAGTAGATGT-2	DZ-1	95.49	IGHA2	96.42	IGK
TGTGGTAAGTGGTAAT-7	DZ-1	95.49	IGHA2	95.34	IGK
TGGTTAGCAAGCCATT-2	DZ-1	95.47	IGHG1	97.54	IGL
GACACGCCATCGGACC-6	DZ-1	95.44	IGHM	100	IGK
AGGGAGTGTTACGACT-3	DZ-1	95.44	IGHM	99.28	IGK
ACCGTAAAGTATGACA-7	DZ-1	95.44	IGHM	98.21	IGK
TTCCCAGTCACGCGGT-7	DZ-1	95.44	IGHM	98.61	IGL
TCAGCAATCCTAGGGC-6	DZ-1	95.44	IGHG1	98.92	IGK
GACGTTATCATCGATG-5	DZ-1	95.44	IGHG1	94.22	IGL
CGGACACTCTATCCTA-7	DZ-1	95.44	IGHG1	92.83	IGL
CAGCGACGTTTAAGCC-1	DZ-1	95.44	IGHG2	97.57	IGL
GGTGAAGGTGAACCTT-2	DZ-1	95.44	IGHG2	97.13	IGL
GTGAAGGCAGAAGCAC-7	DZ-1	95.44	IGHG2	95.49	IGL
AATCCAGCATGTTGAC-2	DZ-1	95.44	IGHG3	97.13	IGL
GCTGCAGTCCTCAACC-1	DZ-1	95.44	IGHG4	97.22	IGL
CCTCTGAGTACAGTTC-1	DZ-1	95.44	IGHA1	96.77	IGK
GGGATGAAGAGCTTCT-3	DZ-1	95.44	IGHA1	96.42	IGK
CACTCCATCGTACGGC-3	DZ-1	95.44	IGHA1	94.27	IGK
GGGAGATCACGGATAG-2	DZ-1	95.44	IGHA1	99.28	IGL
ATCGAGTCACTCAGGC-2	DZ-1	95.44	IGHA1	98.6	IGL
TACTTGTCATCTATGG-3	DZ-1	95.44	IGHA1	98.3	IGL
CGATCGGCAAAGCAAT-1	DZ-1	95.44	IGHA1	97.85	IGL
GAACATCGTACTTGAC-3	DZ-1	95.44	IGHA1	97.54	IGL
CGCTGGATCGCGTTTC-1	DZ-1	95.44	IGHA1	97.13	IGL
ACACCAAAGAATGTGT-6	DZ-1	95.44	IGHA1	97.13	IGL
CCAGCGATCAGAAATG-3	DZ-1	95.29	IGHM	98.3	IGK
TGATTTCAGTCCCACG-6	DZ-1	95.29	IGHG1	96.18	IGL
CGGAGCTCAAATTGCC-7	DZ-1	95.24	IGHM	98.64	IGK
TACTCGCGTATAGTAG-3	DZ-1	95.24	IGHM	98.3	IGK
AATCCAGTCTCTAAGG-7	DZ-1	95.24	IGHM	96.88	IGL
AGACGTTTCGTTGACA-3	DZ-1	95.24	IGHG1	97.13	IGL
GAGTCCGGTTATTCTC-3	DZ-1	95.24	IGHG2	97.49	IGK
CGTGAGCCATTTCAGG-7	DZ-1	95.24	IGHG2	96.77	IGK
TCAGATGCAATAAGCA-2	DZ-1	95.24	IGHA1	96.77	IGL
AGCTCCTTCTACCTGC-3	DZ-1	95.24	IGHA1	95.79	IGL
GCAGCCAGTCATGCCG-6	DZ-1	95.19	IGHM	100	IGK
CGGACTGAGAGCCTAG-7	DZ-1	95.19	IGHM	99.28	IGK
CTCCTAGTCTTCATGT-2	DZ-1	95.19	IGHM	96.42	IGK
CCACGGATCCGTCAAA-2	DZ-1	95.19	IGHM	97.13	IGL
AGAATAGAGTATTGGA-2	DZ-1	95.19	IGHM	96.77	IGL
CTAAGACGTATATGGA-2	DZ-1	95.19	IGHM	96.18	IGL
CCGTGGAAGCTAACAA-6	DZ-1	95.19	IGHG1	97.16	IGK
ACATCAGGTAAGTGTA-6	DZ-1	95.19	IGHG1	95.7	IGK
ACGTCAATCGCAAACT-7	DZ-1	95.19	IGHG1	95.24	IGK
GACGCGTAGTCCGGTC-1	DZ-1	95.19	IGHG1	94.98	IGK
AGGGATGAGGTACTCT-3	DZ-1	95.19	IGHG1	94.9	IGK
CGAGCCAAGGCGCTCT-1	DZ-1	95.19	IGHG1	97.13	IGL
TGAGCATCACGGTAGA-1	DZ-1	95.19	IGHG1	96.53	IGL
TGCTACCGTTCACCTC-6	DZ-1	95.19	IGHG1	96.06	IGL
GCATGTAGTTCAACCA-2	DZ-1	95.19	IGHG1	95.83	IGL
CAGCTGGTCGGCTACG-6	DZ-1	95.19	IGHG1	93.91	IGL
AGGGTGAAGTCCGTAT-2	DZ-1	95.19	IGHA1	98.32	IGK
TGCGGGTAGCGTGAAC-7	DZ-1	95.19	IGHA1	97.85	IGK
GGTATTGGTATCAGTC-2	DZ-1	95.19	IGHA1	97.49	IGK
CGATGGCAGAAGGCCT-7	DZ-1	95.19	IGHA1	93.97	IGK
GATCGATTCTCGCATC-2	DZ-1	95.19	IGHA1	97.13	IGL
CATGCCTAGACTACAA-2	DZ-1	95.19	IGHA1	96.88	IGL
CTCGAGGAGTGAAGTT-6	DZ-1	95.19	IGHA1	95.83	IGL
TTGCCGTAGCTTTGGT-6	DZ-1	95.19	IGHA1	95.49	IGL
GTCACAAGTAAATACG-2	DZ-1	95.19	IGHA2	95.14	IGL
TATCAGGAGATAGGAG-2	DZ-1	95.17	IGHG1	97.85	IGL
CACTCCATCACGATGT-3	DZ-1	95.14	IGHM	99.28	IGK
GTGAAGGAGTGACTCT-3	DZ-1	95.14	IGHM	98.92	IGK
TACTTGTAGTACATGA-2	DZ-1	95.14	IGHM	97.49	IGK
GACAGAGTCATAAAGG-3	DZ-1	95.14	IGHM	97.49	IGK
AATCCAGTCTTCAACT-2	DZ-1	95.14	IGHM	97.16	IGK
CCACTACCACAGGAGT-7	DZ-1	95.14	IGHM	96.77	IGK
ATAGACCGTGTGACGA-6	DZ-1	95.14	IGHM	96.42	IGK
CTAATGGCATGAACCT-7	DZ-1	95.14	IGHM	96.06	IGK
CGGTTAACAAGCGATG-2	DZ-1	95.14	IGHM	99.3	IGL
CATATTCGTCAGAATA-2	DZ-1	95.14	IGHM	98.26	IGL
CTAGTGACAATAGCAA-6	DZ-1	95.14	IGHM	97.13	IGL
CTGTGCTGTAGCTGCC-2	DZ-1	95.14	IGHM	96.18	IGL
ACTTACTTCACCACCT-7	DZ-1	95.14	IGHM	95.79	IGL
CGCCAAGTCAGGCCCA-6	DZ-1	95.14	IGHM	95.79	IGL
TCGGTAAAGCACAGGT-2	DZ-1	95.14	IGHM	95.49	IGL
GCTGCAGAGAGCTGGT-6	DZ-1	95.14	IGHM	95.34	IGL
GGACAAGGTAAGCACG-3	DZ-1	95.14	IGHG1	99.66	IGK
GGGCACTGTCTAGGTT-6	DZ-1	95.14	IGHG1	99.28	IGK
AAGCCGCGTGCATCTA-2	DZ-1	95.14	IGHG1	99.28	IGK
CGGAGCTCATGATCCA-6	DZ-1	95.14	IGHG1	98.98	IGK
TATTACCCAGTGGGAT-6	DZ-1	95.14	IGHG1	98.64	IGK
TGCCCATAGTTCGCAT-2	DZ-1	95.14	IGHG1	97.87	IGK
CATCAGACACGTCAGC-6	DZ-1	95.14	IGHG1	97.85	IGK
TAGAGCTGTCTTCAAG-6	DZ-1	95.14	IGHG1	97.85	IGK
GTCACGGTCGTGGACC-2	DZ-1	95.14	IGHG1	97.85	IGK
CTCGAAAAGGATGGTC-2	DZ-1	95.14	IGHG1	97.64	IGK
GCAATCAAGTGGTCCC-3	DZ-1	95.14	IGHG1	97.52	IGK
GGGCACTTCTAACTCT-1	DZ-1	95.14	IGHG1	97.52	IGK
CATTATCGTACCGAGA-6	DZ-1	95.14	IGHG1	97.49	IGK
ATGTGTGGTCTGATCA-2	DZ-1	95.14	IGHG1	97.49	IGK
CTTAGGACATGGTCTA-6	DZ-1	95.14	IGHG1	97.16	IGK
GGTGCGTGTGTAACGG-6	DZ-1	95.14	IGHG1	97.13	IGK
GCACTCTCAACACCCG-6	DZ-1	95.14	IGHG1	96.81	IGK
GTCGTAACACTGCCAG-2	DZ-1	95.14	IGHG1	96.42	IGK
TAGCCGGTCTTGAGGT-6	DZ-1	95.14	IGHG1	95.7	IGK
ATAAGAGGTCAGAAGC-3	DZ-1	95.14	IGHG1	94.28	IGK
AAGGCAGGTTGCGCAC-6	DZ-1	95.14	IGHG1	92.2	IGK
GGCTCGAAGCCCAATT-3	DZ-1	95.14	IGHG1	91.76	IGK
ACGGAGAGTAGAGCTG-3	DZ-1	95.14	IGHG1	91.4	IGK
GAACCTACAAATCCGT-2	DZ-1	95.14	IGHG1	99.66	IGL
ACTGTCCGTATGAATG-7	DZ-1	95.14	IGHG1	98.6	IGL
CTAAGACGTGACTCAT-2	DZ-1	95.14	IGHG1	98.57	IGL
GATGAAAAGAGGTACC-2	DZ-1	95.14	IGHG1	97.85	IGL
AGCAGCCAGGGTGTGT-6	DZ-1	95.14	IGHG1	97.49	IGL
TTTGTCAAGGTGACCA-2	DZ-1	95.14	IGHG1	97.49	IGL
TTAACTCAGGTGCACA-6	DZ-1	95.14	IGHG1	96.42	IGL
TGATTTCTCTTGTATC-1	DZ-1	95.14	IGHG1	95.7	IGL
ACATACGTCCCAAGTA-2	DZ-1	95.14	IGHG1	95.7	IGL
CGATGGCAGGGTGTGT-3	DZ-1	95.14	IGHG1	95.09	IGL
CGGAGCTGTGGGTCAA-3	DZ-1	95.14	IGHG1	94.98	IGL
ATAGACCGTTCCTCCA-7	DZ-1	95.14	IGHG1	94.74	IGL
GTACGTAAGCTAGTCT-6	DZ-1	95.14	IGHG2	99.29	IGK
GTTCTCGGTACCGTTA-3	DZ-1	95.14	IGHG2	96.42	IGK
TGGTTAGTCGTCACGG-7	DZ-1	95.14	IGHG2	96.42	IGK
CAGCTAAGTTGAGTTC-1	DZ-1	95.14	IGHG2	95.04	IGK
CCTTCCCTCAGGTTCA-7	DZ-1	95.14	IGHG2	94.98	IGK
CCATGTCCACCGCTAG-3	DZ-1	95.14	IGHG2	94.62	IGK
TTGCGTCTCCAGAAGG-1	DZ-1	95.14	IGHG2	94.56	IGK
TCCCGATTCTCATTCA-3	DZ-1	95.14	IGHG2	92.11	IGK
TCAACGAAGTCAAGGC-2	DZ-1	95.14	IGHG2	99.3	IGL
ATAACGCCAAAGCGGT-6	DZ-1	95.14	IGHG2	98.26	IGL
CGGGTCAAGGAATTAC-7	DZ-1	95.14	IGHG2	94.62	IGL
CCTATTACATGACGGA-1	DZ-1	95.14	IGHG3	99.28	IGK
ACATGGTCAGCATACT-6	DZ-1	95.14	IGHG3	98.58	IGK
TGGTTAGAGATGCCAG-1	DZ-1	95.14	IGHG4	97.85	IGL
TCTGGAATCTTAGCCC-1	DZ-1	95.14	IGHA1	98.23	IGK
CATCCACTCCCTTGTG-3	DZ-1	95.14	IGHA1	97.96	IGK
TACTTACCAGATGAGC-7	DZ-1	95.14	IGHA1	97.49	IGK
TATTACCTCTCGCTTG-7	DZ-1	95.14	IGHA1	97.49	IGK
GGACATTCATACGCCG-7	DZ-1	95.14	IGHA1	97.49	IGK
GTGCGGTGTTTAGGAA-6	DZ-1	95.14	IGHA1	97.28	IGK
CATCCACGTTGATTCG-7	DZ-1	95.14	IGHA1	97.28	IGK
CCTTCGACAGCTTCGG-7	DZ-1	95.14	IGHA1	97.13	IGK
CAAGGCCGTGTTGAGG-7	DZ-1	95.14	IGHA1	96.77	IGK
AGTTGGTTCCTTAATC-3	DZ-1	95.14	IGHA1	96.77	IGK
TGAGAGGCATACGCTA-7	DZ-1	95.14	IGHA1	96.06	IGK
AACTCTTCAGCTTCGG-6	DZ-1	95.14	IGHA1	95.96	IGK
CACAAACTCCAGAAGG-3	DZ-1	95.14	IGHA1	95.39	IGK
GCGCAACCACTTCTGC-7	DZ-1	95.14	IGHA1	95.34	IGK
GTTCATTAGGCCCTCA-3	DZ-1	95.14	IGHA1	95.34	IGK
TGCGCAGCAAAGTGCG-2	DZ-1	95.14	IGHA1	93.55	IGK
AGCATACTCATCTGCC-6	DZ-1	95.14	IGHA1	92.83	IGK
AGGTCATCACTGTCGG-6	DZ-1	95.14	IGHA1	99.31	IGL
GTGCAGCAGCATCATC-6	DZ-1	95.14	IGHA1	98.92	IGL
TTAGGACTCGACCAGC-1	DZ-1	95.14	IGHA1	98.6	IGL
CGTCTACTCAGCATGT-2	DZ-1	95.14	IGHA1	98.57	IGL
TTAACTCCAAACAACA-7	DZ-1	95.14	IGHA1	97.92	IGL
GGTGAAGGTGATAAAC-1	DZ-1	95.14	IGHA1	97.57	IGL
GGGCACTAGGGCATGT-2	DZ-1	95.14	IGHA1	97.57	IGL
CATCAAGCAGCCTTGG-2	DZ-1	95.14	IGHA1	97.49	IGL
GGTATTGAGCTGCAAG-6	DZ-1	95.14	IGHA1	96.84	IGL
CTGAAACCAATGAATG-6	DZ-1	95.14	IGHA1	96.42	IGL
TACGGATTCACGGTTA-6	DZ-1	95.14	IGHA1	96.42	IGL
CTGATCCCAGTAGAGC-1	DZ-1	95.14	IGHA1	96.22	IGL
CGACCTTGTATCGCAT-7	DZ-1	95.14	IGHA1	96.18	IGL
GCAAACTCATTTGCTT-2	DZ-1	95.14	IGHA1	96.18	IGL
TGACGGCTCTCTTATG-7	DZ-1	95.14	IGHA1	95.83	IGL
CATGCCTAGAGTAAGG-7	DZ-1	95.14	IGHA1	95.79	IGL
GTACTTTTCAACGGCC-7	DZ-1	95.14	IGHA1	95.79	IGL
TTTCCTCCACTGTCGG-6	DZ-1	95.14	IGHA1	95.79	IGL
TTGACTTCATGGGAAC-2	DZ-1	95.14	IGHA1	95.42	IGL
GTACGTACACATCTTT-3	DZ-1	95.14	IGHA1	95.14	IGL
ACTTGTTCATCACAAC-7	DZ-1	95.14	IGHA1	94.98	IGL
GGAGCAATCGCCAAAT-7	DZ-1	95.14	IGHA1	92.83	IGL
CAGCTGGAGATCCCAT-3	DZ-1	95.14	IGHA2	95.74	IGK
AGTCTTTGTGCAACGA-6	DZ-1	95.09	IGHM	99.32	IGK
GCTCCTATCCGTTGCT-7	DZ-1	95.09	IGHM	97.85	IGK
CTGCTGTCACTAAGTC-7	DZ-1	95.09	IGHM	98.61	IGL
GAACATCAGTTCGCGC-6	DZ-1	95.09	IGHM	96.53	IGL
GGAATAAAGTTTAGGA-6	DZ-1	95.09	IGHM	96.42	IGL
CGGGTCAGTCTTGATG-2	DZ-1	95.09	IGHG1	97.49	IGK
TAGCCGGAGTGAACGC-2	DZ-1	95.09	IGHG1	95.7	IGK
CATGGCGGTTTGCATG-6	DZ-1	95.09	IGHG1	97.39	IGL
TATTACCTCCGCATAA-7	DZ-1	95.09	IGHG1	96.84	IGL
CAAGGCCCAGAGCCAA-1	DZ-1	95.09	IGHG1	92.83	IGL
AAGCCGCGTCAATACC-3	DZ-1	95.09	IGHG2	97.85	IGK
ACTGATGGTAGAGTGC-1	DZ-1	95.09	IGHG2	95.04	IGK
CGTCACTAGGACACCA-1	DZ-1	95.09	IGHG3	97.85	IGK
ACAGCCGAGTGTTTGC-7	DZ-1	95.09	IGHA1	99.32	IGK
CGTGTCTCATTACCTT-1	DZ-1	95.09	IGHA1	97.87	IGK
GACACGCTCTGTCTAT-6	DZ-1	95.09	IGHA1	95.7	IGK
TGGCCAGGTCGAATCT-3	DZ-1	95.09	IGHA1	95.7	IGL
TTGGAACCATGGTAGG-7	DZ-1	95.09	IGHA2	97.85	IGK
ACATCAGAGCGATAGC-3	DZ-1	95.09	IGHA2	96.42	IGK
CTGCTGTGTTTCGCTC-6	DZ-1	94.95	IGHA1	95.7	IGK
CCTTTCTGTTCTGGTA-3	DZ-1	94.9	IGHM	99.32	IGK
TTGGAACTCTGGGCCA-3	DZ-1	94.9	IGHM	97.85	IGK
GGAATAAAGTTGTAGA-2	DZ-1	94.9	IGHM	97.16	IGK
TGAAAGATCTGTGCAA-7	DZ-1	94.9	IGHM	99.65	IGL
CAACCTCTCTGTACGA-2	DZ-1	94.9	IGHM	96.42	IGL
CTGTTTAGTTCCTCCA-3	DZ-1	94.9	IGHG1	97.62	IGK
GCGACCACAAGGTTCT-2	DZ-1	94.9	IGHG1	94.62	IGK
ATCCACCAGCATCATC-2	DZ-1	94.9	IGHG1	96.42	IGL
ACGCAGCAGAATAGGG-7	DZ-1	94.9	IGHG2	96.42	IGK
ACATACGTCCACGTGG-7	DZ-1	94.9	IGHA1	96.77	IGK
TTAGGCATCAGCAACT-7	DZ-1	94.85	IGHM	98.92	IGK
CTAACTTAGCTAAACA-2	DZ-1	94.85	IGHM	97.13	IGL
CTAGTGAAGTGGACGT-6	DZ-1	94.85	IGHG1	97.49	IGK
TATTACCTCCAGAGGA-7	DZ-1	94.85	IGHG1	97.13	IGK
GGCTCGAAGGCGCTCT-6	DZ-1	94.85	IGHG1	96.97	IGK
CGGCTAGCATTAGCCA-1	DZ-1	94.85	IGHG1	95.34	IGK
TGACTAGGTAGCGTGA-6	DZ-1	94.85	IGHG1	98.6	IGL
[truncated: 38,774 more rows]
